# Supplementary material for: Ras drives malignancy through stem cell crosstalk with the microenvironment
Source: Nature. 2022 Nov 30;612(7940):555–63. doi: 10.1038/s41586-022-05475-6 (PMC9750880; doi:10.1038/s41586-022-05475-6)
Supplement: Supplementary file 3 — Supplementary Table 1 [file 41586_2022_5475_MOESM3_ESM.xlsx]

## Sheet: Karen_TPM_normal_pap_SCC_subset
	Supplementary Table 1: Significantly up-regulated genes in normal versus tumor basal progenitor cells (TPMs per Sample)							Note: Cutoff for enrichment Log2(Fold-change)>1, padj <0.05, minimum BaseMean > 200 (all by DESEQ2; the p-values attained by the Wald test are corrected for multiple testing using the Benjamini and Hochberg method by default; see Methods)
	Normal	Normal	Tumor	Tumor	Tumor	Tumor
Gene	Normal 1	Normal 2	Pap 1	Pap 2	SCC 1	SCC 2	Enriched in	Log2(Fold-Change)	padj
ENSMUSG00000062778_Chia1	0	0	396.12	82.41	0.01	0.15	Tumor	-27.9152	2.45999e-11
ENSMUSG00000033156_Cst10	0	0	102.47	47.18	0	0.05	Tumor	-24.9179	3.54231e-07
ENSMUSG00000057417_Dcpp3	0	0	74.49	16.74	0	0	Tumor	-22.5176	6.82597e-06
ENSMUSG00000098178_Yam1	265.47	156.26	272.19	155.02	182.7	80.33	Tumor	-16.0081	4.05221e-21
ENSMUSG00000029322_Plac8	0	0	26.13	24.75	76.93	366.26	Tumor	-14.149	4.79401e-08
ENSMUSG00000067736_Gm10222	0.15	0	2500.44	0	1712.5	0	Tumor	-13.3412	0.0277416
ENSMUSG00000029280_Smr3a	0	0.36	3936.93	1784.3	0.4	1.76	Tumor	-12.7643	0.00154443
ENSMUSG00000107470_CAAA01093177.1	0	0	56.09	0	59.87	62.27	Tumor	-12.7206	0.0113296
ENSMUSG00000079092_Prl2c2	0	0	39.76	34.47	43.59	34.59	Tumor	-12.6056	1.03653e-13
ENSMUSG00000085666_Gm9855	0	0	26.09	0	46.31	22.14	Tumor	-12.4972	0.0135507
ENSMUSG00000042459_Bpifa2	0	0.65	5238.06	2473.25	0.62	2.91	Tumor	-12.457	0.0025141
ENSMUSG00000105888_RP23-423C8.4	0	0	222.48	77.92	0.08	0.16	Tumor	-12.219	0.0101992
ENSMUSG00000047347_Tdg-ps	0	0	6.74	0.03	12.12	5.22	Tumor	-11.9717	0.000215619
ENSMUSG00000042845_Wfdc12	0	0	83.49	23.58	0.74	0.34	Tumor	-11.9189	0.00159867
ENSMUSG00000015519_2310057J18Rik	0.06	0	320.23	114.86	0.09	0.28	Tumor	-11.7806	0.00289925
ENSMUSG00000029372_Ppbp	0	0	19.53	3.86	21.74	13.82	Tumor	-11.6533	4.39445e-10
ENSMUSG00000078889_Gm14288	0	0	3.72	2.95	4.32	4.05	Tumor	-11.4496	5.26221e-11
ENSMUSG00000045475_Lce3c	0	0	20.69	9.47	28.12	44.03	Tumor	-11.3526	1.26497e-09
ENSMUSG00000020679_Hnf1b	0	0	3.08	7.78	3.43	5.58	Tumor	-11.3088	2.67048e-10
ENSMUSG00000058499_Pip	0	0.1	356.15	180.44	0	0.34	Tumor	-11.2492	0.0327246
ENSMUSG00000054537_Tmprss11e	0.01	0	6.67	6.43	10.87	9.7	Tumor	-11.2086	1.29154e-10
ENSMUSG00000029334_Prkg2	0.02	0.02	37.02	45.04	56.97	82.82	Tumor	-11.0492	2.00088e-45
ENSMUSG00000058523_Mup5	0	0	43.28	3.61	0.03	0.05	Tumor	-11.0054	0.0300031
ENSMUSG00000032387_Rbpms2	0	0	2.51	3.12	4.39	6.62	Tumor	-10.7471	5.38206e-09
ENSMUSG00000079852_Klra4	0.02	0.04	40.69	40.86	67.95	66.38	Tumor	-10.744	1.39192e-25
ENSMUSG00000056071_S100a9	0.26	0.51	766.11	667.91	782.24	216.9	Tumor	-10.5324	1.57233e-54
ENSMUSG00000022902_Stfa2	0.08	0.07	108.39	109.21	118.2	99.18	Tumor	-10.4242	3.39307e-17
ENSMUSG00000025328_Padi3	0.04	0.08	45.39	54.94	79.62	113.47	Tumor	-10.2463	1.30783e-63
ENSMUSG00000094733_Gm5416	0	0.11	59.33	114.51	75.26	56.99	Tumor	-10.1981	6.76968e-08
ENSMUSG00000042212_Sprr2d	0	0.17	94.06	121.6	85.05	89.26	Tumor	-10.1774	1.01322e-29
ENSMUSG00000023041_Krt6b	2.11	4.81	4132.84	4735.19	3397.12	2316.65	Tumor	-10.1653	1.97614e-96
ENSMUSG00000056457_Prl2c3	0	0.19	108.25	101.29	68.08	138.19	Tumor	-10.0545	6.56673e-37
ENSMUSG00000069049_Eif2s3y	0.17	0.01	53	0.1	54.12	0.12	Tumor	-9.94887	0.00266263
ENSMUSG00000046259_Sprr2h	0.13	0.22	152.86	166.45	157.52	183.02	Tumor	-9.9243	1.27943e-59
ENSMUSG00000024512_Dynap	0	0.04	9.79	17.12	21.27	33.5	Tumor	-9.90034	1.91599e-13
ENSMUSG00000096445_Dcpp1	0	0.23	343.34	139.66	0.05	0.11	Tumor	-9.83442	0.0332101
ENSMUSG00000032572_Col6a4	0	0.02	1.51	1.36	1.64	4.41	Tumor	-9.81601	1.48887e-07
ENSMUSG00000069045_Ddx3y	0.03	0	19.95	0.03	17.92	0.02	Tumor	-9.80201	0.0189921
ENSMUSG00000070990_Foxe1	0.01	0.01	11.24	6.58	7.21	5.75	Tumor	-9.78227	2.82982e-14
ENSMUSG00000056054_S100a8	0.54	0.42	574.26	542.75	560.47	83.85	Tumor	-9.76454	7.43097e-35
ENSMUSG00000028972_Car6	0	0.22	280.58	104.46	0.24	0.22	Tumor	-9.72607	0.0212211
ENSMUSG00000079853_Klra1	0.02	0	4.08	4.56	6.57	6.46	Tumor	-9.4777	2.16142e-07
ENSMUSG00000050866_Clrn3	0	0.01	2.27	2.07	2.03	4.23	Tumor	-9.47311	3.02437e-07
ENSMUSG00000021803_Cdhr1	0.05	0.03	36.39	32.01	17.74	6.82	Tumor	-9.44331	3.81615e-31
ENSMUSG00000004791_Pgf	0.04	0.1	15.6	34.78	38.31	78.19	Tumor	-9.31982	1.84639e-26
ENSMUSG00000054555_Adam12	0.03	0.04	13.49	16.75	29.15	25.26	Tumor	-9.29736	3.70213e-60
ENSMUSG00000009545_Kcnq1	0.02	0	2.15	3.73	2.4	2.34	Tumor	-9.25221	5.17697e-07
ENSMUSG00000016524_Il19	0.04	0	6.09	5.01	7.36	11.71	Tumor	-9.23963	8.47086e-07
ENSMUSG00000026343_Gpr39	0	0.01	2.04	1.89	2.82	4.18	Tumor	-9.21128	8.98576e-07
ENSMUSG00000045349_Sh2d5	0.28	0.28	135.19	116.42	98.07	92.67	Tumor	-9.19368	1.16767e-156
ENSMUSG00000079434_Neu2	0	0.14	6.5	6.74	8.12	15.27	Tumor	-9.1472	1.15434e-11
ENSMUSG00000085569_Gm12602	0	0.08	27.15	31.45	24.39	35.23	Tumor	-9.13961	2.45337e-12
ENSMUSG00000062380_Tubb3	0.08	0.13	40	35.54	48.22	90.3	Tumor	-9.13237	9.63522e-46
ENSMUSG00000026536_Mnda	0.03	0	4.2	6.59	7.18	13.3	Tumor	-9.11682	3.65965e-11
ENSMUSG00000046352_Gjb2	1.7	1.45	813.48	957.68	653.02	560.62	Tumor	-9.08559	1.85407e-181
ENSMUSG00000021506_Pitx1	0.05	0.1	35.17	34.22	28.1	8.43	Tumor	-9.01143	2.09645e-25
ENSMUSG00000015652_Steap1	0	0.07	14.19	10.83	20.04	19.31	Tumor	-8.96965	7.13168e-17
ENSMUSG00000038067_Csf3	0.02	0.02	7.11	3.79	8.96	16.69	Tumor	-8.96317	3.13993e-10
ENSMUSG00000027562_Car2	0.08	0.09	41.83	31.51	33.56	49.08	Tumor	-8.957	6.67188e-54
ENSMUSG00000074264_Amy1	2.81	0.71	1547.27	879.9	0.28	1.16	Tumor	-8.92223	0.0138518
ENSMUSG00000017002_Slpi	0.68	0.76	267.26	278.14	209.29	258.42	Tumor	-8.88139	6.5346e-104
ENSMUSG00000054342_Kcnn4	0.06	0.12	25.27	31.28	47.76	42.47	Tumor	-8.83546	6.71502e-49
ENSMUSG00000032348_Gsta4	2.05	1.82	736.74	1157.22	529.11	543.1	Tumor	-8.71404	8.06852e-84
ENSMUSG00000042808_Gpx2	0.79	0.69	308.54	346.91	238.59	235	Tumor	-8.71374	1.41116e-126
ENSMUSG00000035472_Slc25a21	0.02	0.01	3.67	1.24	5.44	6.49	Tumor	-8.53123	1.61917e-08
ENSMUSG00000006490_Prl8a9	0.07	0	1.8	5.12	6.68	28.06	Tumor	-8.52468	1.28742e-06
ENSMUSG00000008136_Fhl2	0.35	0.35	87.72	99.06	126.79	139.78	Tumor	-8.50743	7.70179e-99
ENSMUSG00000063975_Slco1a5	0.05	0.03	10.66	10.18	15.64	12.68	Tumor	-8.49347	1.1663e-31
ENSMUSG00000032327_Stra6	0.5	0.43	150	104.08	178	50.78	Tumor	-8.42091	4.4813e-51
ENSMUSG00000058354_Krt6a	34.16	34.87	10180.4	11279.9	9757.36	9969.25	Tumor	-8.40123	0
ENSMUSG00000085183_Gm12603	0	0.24	24.64	31.26	28.37	52.18	Tumor	-8.38489	6.99448e-16
ENSMUSG00000038295_Atg9b	0.24	0.31	33.34	49.02	59.74	91.24	Tumor	-8.14482	2.42357e-59
ENSMUSG00000071561_BC100530	19.24	12.78	4413.58	5540.59	4467	2528.73	Tumor	-8.138	1.23123e-98
ENSMUSG00000048455_Sprr1b	1.13	4.49	901.1	698.99	908.02	667.85	Tumor	-8.12649	4.2984e-47
ENSMUSG00000096001_2610528A11Rik	1.76	1.82	526.74	574.27	404.3	206.89	Tumor	-7.96563	2.49263e-59
ENSMUSG00000044912_Syt16	0.02	0.02	2.49	2.83	4.46	8.02	Tumor	-7.92268	2.99073e-13
ENSMUSG00000041620_Mmp1b	0	0.09	4.47	5	8.71	22.56	Tumor	-7.80458	5.89476e-11
ENSMUSG00000052316_Lrrc15	0.01	0.02	2.34	3.01	3.59	0.59	Tumor	-7.71942	1.20041e-11
ENSMUSG00000027861_Casq2	0.15	0.18	15.01	29.89	18.02	32.98	Tumor	-7.69817	1.23869e-52
ENSMUSG00000058427_Cxcl2	0.34	0.1	23.17	13.51	26.21	2.19	Tumor	-7.68427	2.1001e-11
ENSMUSG00000032053_Pou2af1	0	0.03	2.45	5.05	2.27	2.17	Tumor	-7.6824	1.99927e-10
ENSMUSG00000031722_Hp	0.09	0	10.03	12.97	5.84	1.72	Tumor	-7.66668	4.01586e-09
ENSMUSG00000029484_Anxa3	1.05	0.69	96.72	118.18	183.86	232.53	Tumor	-7.61124	1.91451e-56
ENSMUSG00000020407_Upp1	0.61	0.5	63.76	83.51	79.31	123.15	Tumor	-7.61032	2.76837e-65
ENSMUSG00000025128_Bhlhe22	0.03	0.01	2.93	6.03	0.87	0.99	Tumor	-7.54831	1.57188e-08
ENSMUSG00000000730_Dnmt3l	0.06	0.07	16.34	18.22	14.63	5.58	Tumor	-7.47158	6.90431e-13
ENSMUSG00000042286_Stab1	2.18	2.13	145.35	191.85	142.99	159.56	Tumor	-7.46885	1.4206e-216
ENSMUSG00000020839_Tmigd1	0.27	0.48	38.07	59.03	38.28	51.57	Tumor	-7.44749	1.56641e-52
ENSMUSG00000006587_Snai3	0.06	0.05	5.43	4.51	7.73	16.07	Tumor	-7.44718	3.39159e-14
ENSMUSG00000045763_Basp1	0.23	0.19	16.26	25.92	44.38	39.91	Tumor	-7.42802	5.00401e-36
ENSMUSG00000046203_Sprr2g	0	0.17	14.04	15.04	10.92	21.31	Tumor	-7.42745	1.90336e-12
ENSMUSG00000044594_Serpinb3a	0.02	0.05	7.41	8.51	4.45	0	Tumor	-7.30796	0.0323148
ENSMUSG00000001131_Timp1	0.41	0.13	25.15	32.79	53.33	29.6	Tumor	-7.20737	1.59217e-29
ENSMUSG00000071562_Stfa1	5.52	7.5	967.87	1203.75	1107	774.92	Tumor	-7.168	1.87097e-67
ENSMUSG00000034362_Csta1	1.35	3.17	120.34	347.79	127.06	269.33	Tumor	-7.13904	4.9487e-50
ENSMUSG00000039519_Cyp7b1	0.18	0.02	13.23	19.16	10.12	4.27	Tumor	-7.12299	1.90656e-16
ENSMUSG00000054046_Klk13	0.24	0.29	45.71	37.81	41.49	11.97	Tumor	-7.10628	3.29085e-23
ENSMUSG00000054136_Adm2	0.03	0.13	9.36	14.68	10.46	7.22	Tumor	-7.08429	1.50076e-15
ENSMUSG00000042115_Klhdc8a	0.02	0.02	1.76	2.13	2.97	3.04	Tumor	-6.96167	2.81766e-18
ENSMUSG00000042759_Apobr	0.02	0.09	3.78	1.16	4.53	1.19	Tumor	-6.92843	1.0918e-09
ENSMUSG00000026712_Mrc1	0.01	0.02	2.16	1.17	1.77	1.03	Tumor	-6.92064	4.58448e-12
ENSMUSG00000050063_Klk6	0.11	0.15	8.15	12.45	18.03	17	Tumor	-6.89756	7.5691e-20
ENSMUSG00000029371_Cxcl5	0.11	0	6.78	7.39	5.83	1.16	Tumor	-6.86238	2.59158e-08
ENSMUSG00000095304_Plac9a	0.09	0.42	19.29	29.19	32.21	46.9	Tumor	-6.85442	2.94417e-14
ENSMUSG00000029761_Cald1	2.85	2.1	179.39	189.64	242.45	304.26	Tumor	-6.80818	6.51676e-91
ENSMUSG00000020614_Fam20a	0.11	0.07	8.71	8.21	10.53	9.71	Tumor	-6.76963	3.06481e-34
ENSMUSG00000033350_Chst2	0.14	0.03	6.4	9.12	6.98	6.99	Tumor	-6.73957	6.51207e-46
ENSMUSG00000039252_Lgi2	0.1	0.13	9.52	12.73	7.75	11.99	Tumor	-6.73625	2.80581e-65
ENSMUSG00000036887_C1qa	0	0.18	13.76	5.96	17.96	2.09	Tumor	-6.72144	2.04058e-07
ENSMUSG00000024529_Lox	0.03	0.04	3.07	3.4	3.74	0.24	Tumor	-6.70308	4.74251e-08
ENSMUSG00000033998_Kcnk1	0.58	0.21	25.22	19.25	35.26	51.94	Tumor	-6.63823	1.86125e-31
ENSMUSG00000028003_Lrat	0.1	0.07	9.3	11.07	7.24	1.16	Tumor	-6.61771	1.75308e-13
ENSMUSG00000021281_Tnfaip2	0.39	0.26	29.91	27.5	30.48	26.02	Tumor	-6.6096	1.6764e-90
ENSMUSG00000006219_Fblim1	0.63	0.69	35.64	44.88	54.91	47.74	Tumor	-6.49028	3.96059e-87
ENSMUSG00000063296_Tmem117	0.09	0.01	2.59	4.34	3.07	3.82	Tumor	-6.45444	1.41939e-17
ENSMUSG00000031803_B3gnt3	0.65	0.4	20.77	35.28	50.95	49.38	Tumor	-6.44855	5.21509e-37
ENSMUSG00000037613_Tnfrsf23	0.4	0.78	26.14	38.43	49.5	86.32	Tumor	-6.41921	1.06182e-25
ENSMUSG00000053797_Krt16	44.06	106.23	5784.32	6555.75	5711.68	4890.17	Tumor	-6.34953	3.54697e-39
ENSMUSG00000024665_Fads2	0.26	0.2	11.99	15.82	16.18	18	Tumor	-6.25318	4.79049e-38
ENSMUSG00000001497_Pax9	0.07	0.05	4.67	4.47	3.38	1.82	Tumor	-6.21553	1.63483e-18
ENSMUSG00000058806_Col13a1	0.05	0.05	2.62	1.36	4.18	4.51	Tumor	-6.20785	7.6079e-11
ENSMUSG00000021953_Tdh	0.11	0.42	18.02	22.12	11.57	8.83	Tumor	-6.19832	1.04707e-15
ENSMUSG00000027420_Bfsp1	0.27	0.22	14.06	15.49	13.78	18.69	Tumor	-6.19026	2.96197e-58
ENSMUSG00000012519_Mlkl	0.69	0.72	29.9	33.39	42.74	61.83	Tumor	-6.18445	2.6853e-38
ENSMUSG00000095620_2010005H15Rik	0.7	0.22	24.51	48.23	40.35	50.9	Tumor	-6.16289	9.70365e-17
ENSMUSG00000029581_Fscn1	3.23	3.92	237.15	259.47	293.27	209.74	Tumor	-6.1402	8.32386e-97
ENSMUSG00000001473_Tubb6	4.17	4.98	239.51	267.42	290.65	354.22	Tumor	-6.12823	5.10921e-86
ENSMUSG00000029669_Tspan12	0.15	0.11	5.65	6.07	5.97	9.78	Tumor	-5.99619	1.89513e-29
ENSMUSG00000027533_Fabp5	95.95	142.19	9620.59	10412.9	7966.22	4739	Tumor	-5.99349	5.70495e-39
ENSMUSG00000024331_Dsc2	1.19	1.45	67.63	82.49	71.34	50.23	Tumor	-5.9855	6.242e-62
ENSMUSG00000022468_Endou	1.16	2.24	78.9	82.41	98.61	128.95	Tumor	-5.9686	4.82893e-39
ENSMUSG00000026437_Cdk18	0.18	0.5	12.59	11.98	12.88	12.12	Tumor	-5.9647	3.12722e-65
ENSMUSG00000087659_Gm12606	0.15	0.16	4.65	6.83	7.57	13.8	Tumor	-5.90673	4.27953e-12
ENSMUSG00000021614_Vcan	0.1	0.13	6.87	6.33	8.24	7.22	Tumor	-5.88296	2.6386e-34
ENSMUSG00000050211_Pla2g4e	0.39	0.28	18.62	16.91	20.64	15.81	Tumor	-5.86128	1.02503e-79
ENSMUSG00000041324_Inhba	0.12	0.11	6.45	6.35	5.92	6.07	Tumor	-5.85362	1.65785e-23
ENSMUSG00000020676_Ccl11	0.31	0.23	23.53	22.37	9.33	0.53	Tumor	-5.82851	0.00350649
ENSMUSG00000040663_Clcf1	1.26	1.03	50.21	32.09	55.78	78.36	Tumor	-5.79631	9.14516e-43
ENSMUSG00000079330_Lemd1	0.08	0.04	1.08	3.01	4.28	5	Tumor	-5.78998	1.14614e-11
ENSMUSG00000032537_Ephb1	0.09	0.06	3.3	3.65	4.28	2.89	Tumor	-5.77161	9.04203e-30
ENSMUSG00000000693_Loxl3	0.07	0.06	2.02	2.24	3.34	1.55	Tumor	-5.72429	8.29888e-12
ENSMUSG00000018604_Tbx3	0.28	0.02	2.39	3.44	1.08	0.2	Tumor	-5.69436	1.58341e-05
ENSMUSG00000033581_Igf2bp2	1.04	0.99	40.55	48.17	48.4	48.94	Tumor	-5.69359	4.52069e-101
ENSMUSG00000046402_Rbp1	1.58	1.97	80.89	106.08	79.08	53.54	Tumor	-5.67199	5.02848e-42
ENSMUSG00000019987_Arg1	0.6	0.99	17.47	59.55	36.67	28.72	Tumor	-5.61571	2.04499e-17
ENSMUSG00000009185_Ccl8	0.7	0.51	34.18	15.56	46.11	28.18	Tumor	-5.61424	1.8381e-18
ENSMUSG00000037280_Galnt6	1.7	1.94	55.62	53.1	87.07	116.3	Tumor	-5.60637	1.50158e-34
ENSMUSG00000090356_Teddm3	1.95	4.14	137.08	164.69	145.94	100.76	Tumor	-5.58678	7.18239e-30
ENSMUSG00000014786_Slc9a5	0.11	0.15	6.09	4.87	5.14	5.74	Tumor	-5.58664	6.85122e-47
ENSMUSG00000022218_Tgm1	0.58	0.87	30.24	30.65	33.85	28.4	Tumor	-5.57433	8.30817e-57
ENSMUSG00000004885_Crabp2	6.75	12.62	405.96	495.52	437.87	415.13	Tumor	-5.56197	5.10821e-39
ENSMUSG00000001506_Col1a1	1.51	1.29	63.49	66.29	84.58	8.5	Tumor	-5.55865	2.76126e-05
ENSMUSG00000029304_Spp1	2.22	0.61	49.01	86.77	42.31	14.15	Tumor	-5.55181	4.22055e-12
ENSMUSG00000028583_Pdpn	2.22	4.66	61.09	81.39	148.4	259.43	Tumor	-5.52418	1.34366e-12
ENSMUSG00000015134_Aldh1a3	0.54	0.45	13.51	6.75	12.27	7.41	Tumor	-5.50786	2.36981e-25
ENSMUSG00000029377_Ereg	0.09	0.3	5.32	4.94	8.48	13.81	Tumor	-5.50736	1.07191e-13
ENSMUSG00000060568_Fam78b	0.31	0.17	11.6	11.5	7.29	17.18	Tumor	-5.50224	2.03645e-27
ENSMUSG00000062991_Nrg1	0.7	0.89	17.5	25.21	28.65	58.41	Tumor	-5.49926	1.57825e-19
ENSMUSG00000047810_Ccdc88b	0.16	0.13	7.24	4.41	5.15	5.29	Tumor	-5.48106	4.04017e-36
ENSMUSG00000054793_Cadm4	1.31	0.64	26.24	22.43	45.45	51.23	Tumor	-5.44734	3.14097e-25
ENSMUSG00000054905_Stfa3	22.21	34.69	1358.08	1749.86	1810.87	630.55	Tumor	-5.44033	5.43378e-22
ENSMUSG00000042228_Lyn	0.73	0.5	5.47	5.94	8.07	13.89	Tumor	-5.3577	4.63901e-20
ENSMUSG00000035783_Acta2	1.75	2.56	71.31	74.19	100.12	73.95	Tumor	-5.35725	3.29792e-44
ENSMUSG00000039497_Dse	0.77	0.49	17.71	18.9	25.25	25.47	Tumor	-5.35713	2.83577e-56
ENSMUSG00000026678_Rgs5	0.29	0.06	3.71	1.5	7.42	5.29	Tumor	-5.35246	1.31223e-09
ENSMUSG00000027408_Cpxm1	0.36	0.3	15.13	15.55	20.76	0.95	Tumor	-5.34849	2.84301e-06
ENSMUSG00000022440_C1qtnf6	0.11	0.22	3.4	3.38	9.05	2.11	Tumor	-5.34557	7.50532e-12
ENSMUSG00000037161_Mgarp	0.44	0.79	15.55	27.7	22.71	20.8	Tumor	-5.3243	1.32227e-23
ENSMUSG00000079451_Tmprss11g	1.06	0.77	34.05	42.43	27.39	7.42	Tumor	-5.30027	1.05423e-12
ENSMUSG00000008398_Elk3	2.01	0.96	33.94	46.01	41.64	62.45	Tumor	-5.29169	1.81047e-50
ENSMUSG00000021493_Pdlim7	2.27	1.73	72.24	89.33	94.7	85.56	Tumor	-5.27267	2.51484e-76
ENSMUSG00000009418_Nav1	1.09	0.33	12.82	11.12	13.97	13.52	Tumor	-5.26094	8.68628e-36
ENSMUSG00000052305_Hbb-bs	0.31	3.31	142.74	56.16	42.56	15.29	Tumor	-5.25441	0.00670361
ENSMUSG00000069516_Lyz2	0.36	0.66	22.59	14.34	33.68	2.28	Tumor	-5.23677	2.07457e-06
ENSMUSG00000029321_Slc10a6	0.24	0.26	8.91	10.77	7.25	5.48	Tumor	-5.18078	1.18077e-21
ENSMUSG00000073489_Ifi204	0.98	0.36	13.68	14.08	10.99	23.02	Tumor	-5.18042	1.00425e-22
ENSMUSG00000049511_Htr1b	0.36	0.13	6.31	6.75	6.19	10.43	Tumor	-5.16633	3.67469e-27
ENSMUSG00000026725_Tnn	0.07	0.05	2.7	2.57	1.96	0.27	Tumor	-5.14983	1.91916e-06
ENSMUSG00000032334_Loxl1	0.11	0.07	2.74	3.19	4.22	0.45	Tumor	-5.13935	2.39784e-06
ENSMUSG00000039911_Spsb1	0.69	0.26	7.52	12.36	13.3	16.04	Tumor	-5.10259	9.00891e-26
ENSMUSG00000024620_Pdgfrb	0.09	0.03	1.65	1.34	3.18	0.54	Tumor	-5.09448	5.58478e-07
ENSMUSG00000026288_Inpp5d	0.64	0.14	3.7	0.96	6.46	6.2	Tumor	-5.0905	1.74792e-08
ENSMUSG00000017897_Eya2	1.49	0.52	23.27	27.96	20.86	8.75	Tumor	-5.07077	1.82479e-16
ENSMUSG00000045027_Prss22	0.34	1.73	19.53	21.56	36.88	56.71	Tumor	-5.06639	7.14001e-09
ENSMUSG00000048826_Dact2	0.16	0.35	5.82	13.29	7.54	3.45	Tumor	-5.02617	3.19076e-10
ENSMUSG00000032369_Plscr1	0.64	0.39	10.37	14.65	15.09	15.73	Tumor	-5.01812	4.01021e-32
ENSMUSG00000054720_Lrrc8c	0.34	0.25	5.23	5.36	10.83	14	Tumor	-5.00428	2.76466e-21
ENSMUSG00000029380_Cxcl1	2.08	3.15	53.07	44.09	79.41	80.18	Tumor	-4.94765	6.60094e-24
ENSMUSG00000004891_Nes	0.2	0.04	1.97	1.62	2.78	2.71	Tumor	-4.94734	1.94286e-07
ENSMUSG00000011632_Pinlyp	1.09	1.22	27.23	25.41	39.85	43.26	Tumor	-4.94057	2.74809e-23
ENSMUSG00000024770_Lipn	0.24	0.2	8.43	6.88	8.2	6.87	Tumor	-4.94036	5.07477e-22
ENSMUSG00000038642_Ctss	0.32	0.3	12.24	4.69	15.81	1.47	Tumor	-4.93919	1.4541e-05
ENSMUSG00000021298_Gpr132	0.27	0.23	6.01	5.23	6.47	8.86	Tumor	-4.92329	3.14097e-25
ENSMUSG00000017929_B4galt5	0.18	0.03	1.08	0.9	2.65	2.76	Tumor	-4.9205	2.1939e-07
ENSMUSG00000053931_Cnn3	5.24	3.67	63.19	85.49	120.3	167.83	Tumor	-4.89378	1.40302e-24
ENSMUSG00000032014_Oaf	1.79	2.28	39.45	51.24	49.89	75.51	Tumor	-4.89181	1.02702e-31
ENSMUSG00000028128_F3	1.01	1.47	21.94	25.64	30.56	38.7	Tumor	-4.87714	7.74776e-26
ENSMUSG00000008734_Gprc5b	1.25	0.7	25	26.3	26.97	16.53	Tumor	-4.86118	3.47556e-34
ENSMUSG00000010760_Phlda2	0.92	1.33	34.39	20.01	41.3	31.79	Tumor	-4.85327	5.43378e-22
ENSMUSG00000030256_Bhlhe41	0.3	0.22	6	12.65	4.89	2.82	Tumor	-4.83263	2.14496e-10
ENSMUSG00000056515_Rab31	2.85	3.92	69.42	87.71	78.29	98.73	Tumor	-4.79671	8.70708e-43
ENSMUSG00000051225_Fam83a	3	2.84	57.2	80.82	59.93	58.06	Tumor	-4.79434	4.25008e-66
ENSMUSG00000028364_Tnc	2.12	1.96	33.68	40.28	70.67	47.46	Tumor	-4.78353	6.72293e-27
ENSMUSG00000031375_Bgn	2.28	1.68	41.17	58.24	73.46	14.54	Tumor	-4.78348	1.86565e-10
ENSMUSG00000004952_Rasa4	2.17	0.69	26.13	29.07	41.57	54.9	Tumor	-4.77577	1.08757e-17
ENSMUSG00000064023_Klk8	11.52	12.97	224.07	274.01	288.54	433.53	Tumor	-4.7753	5.48365e-31
ENSMUSG00000063651_Cnfn	2.1	2.62	69.94	47.16	61.56	80.28	Tumor	-4.76307	7.66564e-27
ENSMUSG00000018417_Myo1b	3.26	2.31	38.96	43.28	50.79	67.14	Tumor	-4.76277	6.68164e-46
ENSMUSG00000023000_Dhh	0.33	0.1	2.61	2.48	4.48	10.13	Tumor	-4.76038	4.44918e-07
ENSMUSG00000076441_Ass1	17.26	17.84	275.55	379.99	475.69	543	Tumor	-4.73991	1.63016e-31
ENSMUSG00000022180_Slc7a8	0.5	0.28	10.14	6.73	12.02	5.67	Tumor	-4.73543	5.0952e-18
ENSMUSG00000035861_Tmprss11b	1.26	0.62	22.56	26.25	24.86	7.03	Tumor	-4.69768	1.10456e-11
ENSMUSG00000029231_Pdgfra	0.06	0.04	0.97	0.96	2.18	0.84	Tumor	-4.68371	2.86269e-09
ENSMUSG00000013846_St3gal1	0.47	0.51	11.01	12.45	11.12	8.7	Tumor	-4.68259	1.83667e-40
ENSMUSG00000038059_Smim3	2.42	2.06	53.18	45.54	47.22	53.94	Tumor	-4.66697	5.04658e-90
ENSMUSG00000024084_Qpct	0.3	0.21	3.6	5.26	4.52	9.1	Tumor	-4.66141	2.86644e-12
ENSMUSG00000046733_Gprc5a	0.57	0.73	10.01	10.75	17.97	19.28	Tumor	-4.64111	4.52284e-18
ENSMUSG00000026043_Col3a1	3.68	2.28	65.32	72.11	88.75	15.13	Tumor	-4.63995	3.49849e-10
ENSMUSG00000040624_Plekhg1	0.36	0.18	3.99	3.95	4.11	7.42	Tumor	-4.63353	3.89044e-25
ENSMUSG00000020723_Cacng4	0.29	0.26	3.86	3.79	2.52	3.57	Tumor	-4.62185	7.49305e-21
ENSMUSG00000000732_Icosl	0.83	1.09	28	28.71	17.31	7.62	Tumor	-4.58684	1.21543e-10
ENSMUSG00000040675_Mthfd1l	1.2	1.53	29.1	28.09	31.11	26.69	Tumor	-4.57673	6.51191e-44
ENSMUSG00000037239_Spred3	0.52	0.26	5.98	4.81	7.18	9.43	Tumor	-4.57536	2.56093e-19
ENSMUSG00000000126_Wnt9a	0.42	0.14	3.7	4.38	7.87	5.97	Tumor	-4.57389	1.57192e-12
ENSMUSG00000027500_Stmn2	0.32	0.2	2.43	6.24	8.43	5.94	Tumor	-4.56421	8.01779e-10
ENSMUSG00000025429_Pstpip2	0.5	0.74	11.35	13.57	13	15.29	Tumor	-4.54951	1.34099e-24
ENSMUSG00000056481_Cd248	0.16	0.14	2.5	2.84	5.46	1.02	Tumor	-4.52578	3.67526e-06
ENSMUSG00000075027_4631405J19Rik	0.24	0.23	5.41	7.44	1.91	1.3	Tumor	-4.51922	9.90288e-05
ENSMUSG00000031097_Tnni2	0.67	0.78	17.51	14.49	13.02	18.68	Tumor	-4.50664	1.16184e-18
ENSMUSG00000026837_Col5a1	0.52	0.24	7.23	9.43	11.21	1.77	Tumor	-4.49986	4.8821e-07
ENSMUSG00000031659_Adcy7	0.85	0.54	8.22	9.96	14.19	20.94	Tumor	-4.49565	4.30499e-18
ENSMUSG00000045362_Tnfrsf26	0.35	0.18	2.36	5.53	3.14	9.72	Tumor	-4.4874	3.54665e-08
ENSMUSG00000040055_Gjb6	2.48	2.03	39.6	52.57	44.5	41.84	Tumor	-4.47656	1.30783e-63
ENSMUSG00000040990_Sh3kbp1	1.93	1.55	38.84	44.3	55.36	80.61	Tumor	-4.45019	3.23628e-25
ENSMUSG00000031372_Trex2	1.4	2.19	32.74	32.66	32.35	49.04	Tumor	-4.4398	3.30275e-20
ENSMUSG00000025885_Myo5b	0.46	0.83	12.72	10.55	11.17	12.68	Tumor	-4.42122	8.49062e-28
ENSMUSG00000032860_P2ry2	0.64	0.37	10.36	8.26	8.07	8.74	Tumor	-4.41655	3.74607e-36
ENSMUSG00000046818_Ddit4l	0.24	0.13	2.28	5.81	4.94	6.93	Tumor	-4.41065	1.8279e-09
ENSMUSG00000028111_Ctsk	0.28	0.36	6.86	7.46	9.24	0.98	Tumor	-4.40849	0.000111571
ENSMUSG00000034205_Loxl2	0.26	0.09	2.61	2.88	4.75	1.59	Tumor	-4.39861	5.97928e-09
ENSMUSG00000020674_Pxdn	1.81	1.02	20.39	22.5	28.86	14.56	Tumor	-4.39771	4.19536e-22
ENSMUSG00000097636_5830416P10Rik	0.28	0.2	4.95	3.66	5.82	10.3	Tumor	-4.39519	9.97976e-13
ENSMUSG00000041734_Kirrel	1.23	0.41	10.72	11.75	17.21	16.34	Tumor	-4.39373	4.77213e-17
ENSMUSG00000031098_Syt8	3.88	3.09	49.8	57.44	57.98	69.06	Tumor	-4.38234	5.19639e-30
ENSMUSG00000021185_9030617O03Rik	0.72	0.67	8.25	10.86	12.22	17.07	Tumor	-4.37812	4.61798e-24
ENSMUSG00000027978_Prss12	1.65	1.99	27.43	34.59	39.85	28.97	Tumor	-4.34833	4.63692e-30
ENSMUSG00000042215_Bag2	2.04	2.41	35.97	41.96	38.32	36.08	Tumor	-4.33024	2.59884e-49
ENSMUSG00000038807_Rap1gap2	0.29	0.12	3.51	1.72	3.67	4.66	Tumor	-4.32996	2.17098e-11
ENSMUSG00000055538_Zcchc24	0.59	0.36	6.41	6.83	8.06	11.26	Tumor	-4.32493	5.6152e-25
ENSMUSG00000029762_Akr1b8	7.76	9.39	119.89	135.61	157.74	212.47	Tumor	-4.32138	2.08086e-25
ENSMUSG00000020205_Phlda1	6.14	3.92	59.23	76.16	106.88	106.73	Tumor	-4.31944	9.39352e-24
ENSMUSG00000058914_C1qtnf3	0.29	0.1	3.11	5.23	3.91	0.69	Tumor	-4.31657	0.000138342
ENSMUSG00000030787_Lyve1	0.33	0.26	3.21	4.19	7.43	5.37	Tumor	-4.31362	2.76531e-12
ENSMUSG00000000031_H19	1.16	1.46	25.16	30.28	12.39	10.45	Tumor	-4.31256	1.51377e-10
ENSMUSG00000031616_Ednra	1.27	0.57	14.37	23.15	17.1	5.28	Tumor	-4.31097	1.08042e-08
ENSMUSG00000052353_Cemip	0.16	0.19	1.84	1.68	3.06	2.76	Tumor	-4.30772	4.1669e-14
ENSMUSG00000032766_Gng11	0.61	0.6	7.26	6.55	19.87	10.98	Tumor	-4.30009	5.58858e-08
ENSMUSG00000029661_Col1a2	3.95	1.92	48.9	52.7	67.77	12.04	Tumor	-4.29962	1.90444e-07
ENSMUSG00000020181_Nav3	0.12	0.09	0.7	0.94	1.14	3.79	Tumor	-4.29258	6.21886e-05
ENSMUSG00000036053_Fmnl2	1.69	0.8	19.37	17.09	21.01	33.08	Tumor	-4.29215	1.43147e-25
ENSMUSG00000005397_Nid1	0.58	0.26	7.17	6.22	8.95	4.31	Tumor	-4.28132	7.17473e-15
ENSMUSG00000027134_Lpcat4	1.47	1.15	20.82	16.88	22.22	25.51	Tumor	-4.27662	3.15754e-30
ENSMUSG00000044456_Rin3	0.49	0.38	6.2	6.64	6.41	5.08	Tumor	-4.26527	3.81319e-25
ENSMUSG00000053158_Fes	0.43	0.19	4.33	3.43	6.14	6.22	Tumor	-4.25095	2.21542e-13
ENSMUSG00000051022_Hs3st1	0.47	0.12	5.8	2.35	5.48	5.52	Tumor	-4.23997	1.7398e-07
ENSMUSG00000040613_Apobec1	0.98	0.81	14.6	17.06	16.04	8.74	Tumor	-4.22803	2.20279e-24
ENSMUSG00000056888_Glipr1	1.77	1.18	4.66	8.44	13.26	15.69	Tumor	-4.2071	1.28872e-07
ENSMUSG00000025068_Gsto1	87.51	54.99	1346.23	1168.69	1004.85	909.24	Tumor	-4.1636	4.51942e-43
ENSMUSG00000047443_Fam132b	0.15	0.26	2.68	3.56	4.4	3.46	Tumor	-4.16075	2.33146e-13
ENSMUSG00000039747_Orai2	2.87	1.87	31.37	29.45	37.81	46.22	Tumor	-4.16003	1.52769e-34
ENSMUSG00000097634_Gm26827	0.43	0.1	1.12	2.2	3.04	9.6	Tumor	-4.1561	0.00159867
ENSMUSG00000032454_Rbp2	6.16	9.95	161.24	180.76	131.13	69.51	Tumor	-4.15538	1.09153e-11
ENSMUSG00000021608_Lpcat1	2.43	1.7	29.92	23.79	28.07	29.79	Tumor	-4.1512	2.24669e-56
ENSMUSG00000046731_Kctd11	3.27	3.83	39.26	68.98	50.88	61.16	Tumor	-4.13656	2.69375e-25
ENSMUSG00000034394_Lif	0.46	0.53	6.3	6.65	7.92	9.25	Tumor	-4.13171	2.88707e-37
ENSMUSG00000071547_Nt5dc2	15.68	17.35	264.43	281.12	223.9	278.43	Tumor	-4.13011	1.74127e-45
ENSMUSG00000044338_Aplnr	0.33	0.16	2.64	1.95	4.73	3.93	Tumor	-4.12573	3.71207e-06
ENSMUSG00000050530_Fam171a1	0.49	0.21	3.57	3.3	4.98	7.2	Tumor	-4.11717	1.97626e-11
ENSMUSG00000028251_Tstd3	0.57	0.34	4.81	4.49	5.51	12.91	Tumor	-4.11353	1.60066e-07
ENSMUSG00000025888_Casp1	4.86	4.16	55.57	80.01	61.14	78.17	Tumor	-4.09935	2.63876e-34
ENSMUSG00000052180_Serpinb6c	0.32	0.44	5.65	6.7	6.71	4.71	Tumor	-4.07112	2.67726e-12
ENSMUSG00000034675_Dbn1	0.4	0.24	2.32	3.53	6.66	4.84	Tumor	-4.07073	3.26074e-08
ENSMUSG00000036523_Greb1	0.6	0.04	1.56	1.81	2.98	2.5	Tumor	-4.04196	2.16066e-05
ENSMUSG00000038463_Olfml2b	0.19	0.17	1.83	1.62	3.17	3.72	Tumor	-4.02568	2.19799e-08
ENSMUSG00000028464_Tpm2	27.19	42.32	444.36	495.4	525.24	689.13	Tumor	-4.02318	4.21189e-20
ENSMUSG00000022048_Dpysl2	0.18	0.09	1.33	1.22	1.47	3.23	Tumor	-4.00946	2.69117e-07
ENSMUSG00000030605_Mfge8	6.94	4.29	45.91	86.3	81.63	89.3	Tumor	-4.00623	2.48169e-19
ENSMUSG00000027204_Fbn1	0.36	0.13	2.96	3.39	4.41	1.72	Tumor	-3.99563	4.91196e-09
ENSMUSG00000025203_Scd2	11.57	9.05	149.55	161.19	120.58	129.26	Tumor	-3.99494	2.43414e-55
ENSMUSG00000046794_Ppp1r3b	0.28	0.29	2.11	5.27	3.22	5.37	Tumor	-3.99447	3.02807e-10
ENSMUSG00000072620_Slfn2	0.41	0.31	5.54	4.46	6.26	3.99	Tumor	-3.987	7.11316e-13
ENSMUSG00000056671_Prelid2	1.57	2.6	21.71	36.33	28.93	39.91	Tumor	-3.9749	3.23306e-10
ENSMUSG00000027200_Sema6d	0.76	0.23	5.06	5.82	5.77	6.85	Tumor	-3.97325	1.4643e-11
ENSMUSG00000029379_Cxcl3	0.09	0.19	96.28	58.3	62.25	31.08	Tumor	-3.96796	6.61286e-08
ENSMUSG00000027858_Tspan2	0.29	0.27	2.18	3.19	4.27	4.21	Tumor	-3.95816	4.09362e-13
ENSMUSG00000002068_Ccne1	1.48	1.91	23.53	17.25	25.23	28.44	Tumor	-3.95228	7.64888e-21
ENSMUSG00000045838_A430105I19Rik	2.92	1.71	29.47	27.96	28.8	28.81	Tumor	-3.95165	4.29083e-58
ENSMUSG00000015143_Actn1	27.47	20.16	275.05	307.41	343.89	341.31	Tumor	-3.94773	1.47826e-59
ENSMUSG00000038400_Pmepa1	8.81	5.07	52.29	90.76	93.58	130.89	Tumor	-3.92515	1.21789e-15
ENSMUSG00000030587_2200002D01Rik	3.41	4.56	45.46	53.64	81.25	112.73	Tumor	-3.92338	5.74119e-11
ENSMUSG00000039934_Gsap	0.64	0.34	5	6.26	5.91	6.9	Tumor	-3.92281	5.3575e-28
ENSMUSG00000028073_Pear1	0.68	0.24	3.57	2.74	6.96	7.41	Tumor	-3.91769	1.96158e-07
ENSMUSG00000069919_Hba-a1	2.77	3.62	98.64	24	28.36	10.7	Tumor	-3.91014	0.00156868
ENSMUSG00000068758_Il3ra	0.85	0.91	8.44	13.9	11.86	13.52	Tumor	-3.90527	4.57458e-15
ENSMUSG00000038156_Spon1	0.14	0.08	1.26	1.62	2.33	0.43	Tumor	-3.9005	0.000111522
ENSMUSG00000056069_Fam105a	0.22	0.23	3.48	2.26	3.67	2.24	Tumor	-3.89943	4.39667e-10
ENSMUSG00000006519_Cyba	1.04	0.81	9.85	8.76	19.99	13.7	Tumor	-3.89843	6.94842e-09
ENSMUSG00000030693_Klk10	11.63	11.03	159.6	138.78	166.24	139.1	Tumor	-3.88542	7.43526e-55
ENSMUSG00000000555_Itga5	2.08	1.7	18.67	22.34	32.26	21.74	Tumor	-3.8793	2.04394e-21
ENSMUSG00000035246_Pcyt1b	0.26	0.7	2.94	2.94	5.34	4.96	Tumor	-3.8693	1.55068e-11
ENSMUSG00000003051_Elf3	1	1.18	15.59	17.12	18.17	6.34	Tumor	-3.8681	6.07928e-09
ENSMUSG00000021556_Golm1	0.75	0.51	7.87	5.8	8.04	9.9	Tumor	-3.8642	8.48147e-21
ENSMUSG00000028076_Cd1d1	0.95	0.3	5.89	7.59	6.54	4.39	Tumor	-3.85769	2.23164e-08
ENSMUSG00000021070_Bdkrb2	0.38	0.4	4.37	5.57	4.43	5.8	Tumor	-3.85525	7.77156e-14
ENSMUSG00000001985_Grik3	0.14	0.07	1.35	0.85	1.49	1.14	Tumor	-3.85315	1.5201e-10
ENSMUSG00000002250_Ppard	11.71	10.59	137.74	144.79	125.77	140.81	Tumor	-3.83525	7.06263e-55
ENSMUSG00000036446_Lum	0.42	0.3	5.48	4.86	6.83	0.42	Tumor	-3.83209	0.00602855
ENSMUSG00000026822_Lcn2	0.48	0.85	14.69	7.69	13.5	1.06	Tumor	-3.83145	0.00651878
ENSMUSG00000026509_Capn2	9.14	10.23	91.15	96.59	128.79	166.87	Tumor	-3.8309	8.40848e-19
ENSMUSG00000022885_St6gal1	1.11	0.48	5.66	7.51	11.41	13.68	Tumor	-3.81333	1.68483e-11
ENSMUSG00000040543_Pitpnm3	3.66	1.27	27.33	27.31	16.88	15.04	Tumor	-3.80589	2.07266e-13
ENSMUSG00000072941_Sod3	0.14	0.18	1.69	2.23	3.28	0.52	Tumor	-3.7966	0.000685911
ENSMUSG00000021591_Glrx	7.73	10.81	117.6	153.45	107.98	91.56	Tumor	-3.78946	1.6467e-16
ENSMUSG00000031586_Rbpms	2.67	2.56	29.19	31.77	38.93	49.27	Tumor	-3.77411	8.44083e-30
ENSMUSG00000034271_Jdp2	0.65	0.81	7.05	6.79	10.52	11.88	Tumor	-3.77083	3.00385e-11
ENSMUSG00000029309_Sparcl1	4.06	2.3	36.79	31.48	43.18	33.1	Tumor	-3.76166	8.28883e-24
ENSMUSG00000024621_Csf1r	0.12	0.2	2.54	1.04	3.24	0.51	Tumor	-3.75602	0.00227268
ENSMUSG00000021263_Degs2	0.37	0.35	5.51	6.92	8.29	9.26	Tumor	-3.75593	1.18403e-15
ENSMUSG00000035385_Ccl2	3.12	3.71	67.86	61.95	35.39	10.2	Tumor	-3.74449	0.000135194
ENSMUSG00000029314_Agpat9	0.66	0.16	2.19	2.57	4.73	8.49	Tumor	-3.73734	5.40595e-05
ENSMUSG00000028179_Cth	2.02	2.24	19.9	18.06	19.07	29.16	Tumor	-3.72792	6.45332e-20
ENSMUSG00000034112_Atp2c2	1.36	1.48	18.54	18.7	16.62	11.95	Tumor	-3.72616	4.48609e-19
ENSMUSG00000051439_Cd14	0.77	0.81	8.47	6.66	15.55	6.57	Tumor	-3.71902	8.05143e-08
ENSMUSG00000028937_Acot7	3.64	4.8	34.33	34.93	59.04	70.83	Tumor	-3.69231	4.66048e-10
ENSMUSG00000043004_Gng2	0.9	0.35	11.26	10.99	19.18	29.22	Tumor	-3.6898	2.83987e-06
ENSMUSG00000021733_Slc4a7	1.59	1.1	17.06	13.15	13.39	14.76	Tumor	-3.68695	2.02883e-36
ENSMUSG00000075284_Wipf1	0.31	0.12	1.95	2.41	3.38	1.66	Tumor	-3.68534	9.91116e-08
ENSMUSG00000049580_Tsku	0.74	0.9	8.09	7.24	11.11	9.93	Tumor	-3.68429	7.8722e-16
ENSMUSG00000090124_Ugt1a7c	1.89	1.11	13.8	17	13.49	3.69	Tumor	-3.67417	7.51785e-06
ENSMUSG00000032643_Fhl3	3.34	4.92	51.54	50.2	44	47.71	Tumor	-3.67102	2.50462e-20
ENSMUSG00000032038_St3gal4	3.46	4.24	35.26	46.38	41.68	51.62	Tumor	-3.66404	5.57354e-22
ENSMUSG00000024909_Efemp2	1.75	1.1	13.52	19.07	16.54	15.28	Tumor	-3.66397	7.01416e-17
ENSMUSG00000031827_Cotl1	47.72	49.22	426.7	445.2	564.61	737.44	Tumor	-3.66288	1.06781e-19
ENSMUSG00000062937_Mtap	9.11	9.38	85.86	90.61	113.59	116.06	Tumor	-3.65581	3.41926e-28
ENSMUSG00000024349_Tmem173	0.64	0.27	4.28	4.34	5.74	4.92	Tumor	-3.65364	8.75106e-12
ENSMUSG00000025383_Il23a	0.56	1.08	9.34	8.03	9.99	10.81	Tumor	-3.64192	1.43856e-10
ENSMUSG00000028444_Cntfr	0.76	5.98	25.01	18.2	18.29	5.92	Tumor	-3.64181	0.000187263
ENSMUSG00000026042_Col5a2	1.64	0.58	8.29	9.46	16.93	8.67	Tumor	-3.63916	3.33785e-08
ENSMUSG00000026656_Fcgr2b	0.38	0.34	6.5	2.39	9.24	2.59	Tumor	-3.62901	0.000294599
ENSMUSG00000051343_Rab11fip5	3.82	3.51	26.88	35.94	39.36	41.97	Tumor	-3.62622	5.3575e-28
ENSMUSG00000029999_Tgfa	5.23	3.68	26.73	35.02	34.69	61.65	Tumor	-3.61506	5.84287e-14
ENSMUSG00000074813_Gm14005	1.51	1.46	13.49	17.2	19.32	21.68	Tumor	-3.60858	9.35283e-08
ENSMUSG00000028463_Car9	1.83	3	13.19	24.8	19.26	30.33	Tumor	-3.60146	2.1286e-06
ENSMUSG00000038578_Susd1	0.79	0.96	7.37	7.67	9.66	13.1	Tumor	-3.59563	2.35439e-14
ENSMUSG00000038560_Sp6	0.44	0.86	6.67	6.42	8.53	6.56	Tumor	-3.58896	1.70989e-10
ENSMUSG00000090958_Lrrc32	1.13	0.81	11.15	17	9.87	1.36	Tumor	-3.58585	0.0026709
ENSMUSG00000025969_Nrp2	2.5	1.33	16.52	16.27	22.26	21.38	Tumor	-3.58037	8.26275e-20
ENSMUSG00000029675_Eln	0.72	0.56	7.98	7.9	7.51	1.9	Tumor	-3.57377	2.32367e-05
ENSMUSG00000010663_Fads1	1.33	0.93	10.12	12.04	12.93	10.74	Tumor	-3.57201	8.68873e-27
ENSMUSG00000052105_Mtcl1	0.34	0.38	1.79	1.84	2.46	4.12	Tumor	-3.56757	1.02591e-07
ENSMUSG00000030560_Ctsc	26.75	28.61	301.29	299.18	339.06	217.72	Tumor	-3.56363	1.49953e-23
ENSMUSG00000038264_Sema7a	0.36	0.29	2.81	2.01	4.95	3.43	Tumor	-3.56148	2.35082e-07
ENSMUSG00000024065_Ehd3	0.42	0.17	3.24	1.97	3.62	2.7	Tumor	-3.55818	4.05624e-08
ENSMUSG00000004098_Col5a3	0.81	0.22	4.11	4.24	8.86	1.87	Tumor	-3.54747	0.000536154
ENSMUSG00000041895_Wipi1	6.95	4.91	44.08	44.7	62.01	73.5	Tumor	-3.54107	1.01758e-17
ENSMUSG00000055172_C1ra	0.87	0.42	7.42	7.72	7.52	2.25	Tumor	-3.53033	3.00468e-05
ENSMUSG00000068335_Dok1	0.99	1.4	8.14	13	14.7	14.73	Tumor	-3.52693	1.83383e-10
ENSMUSG00000032714_Syde1	0.6	0.44	4.24	4.21	5.89	6.32	Tumor	-3.52542	2.27599e-14
ENSMUSG00000028613_Lrp8	1.07	0.9	10.77	6.57	8.56	11.04	Tumor	-3.52069	3.45411e-16
ENSMUSG00000026207_Speg	2.42	1.93	11.98	10.62	13.89	26.57	Tumor	-3.51523	3.85445e-13
ENSMUSG00000028664_Ephb2	0.71	1.31	11.03	12.05	13.08	14.37	Tumor	-3.50584	3.5579e-20
ENSMUSG00000069917_Hba-a2	4.98	7.82	166.72	77.36	49.15	20.65	Tumor	-3.5057	0.0010181
ENSMUSG00000030088_Aldh1l1	2.61	2.97	17.08	28.58	22.16	24.92	Tumor	-3.49076	1.57109e-20
ENSMUSG00000018339_Gpx3	0.76	1	7.82	7.96	11.75	8.22	Tumor	-3.48802	6.17913e-11
ENSMUSG00000031886_Ces2e	0.77	0.88	4.49	6.8	8.08	14.65	Tumor	-3.48131	3.08519e-06
ENSMUSG00000074183_Gsta1	6.85	2.54	35.18	24.2	59.71	63.62	Tumor	-3.47948	3.5205e-06
ENSMUSG00000024533_Spire1	0.92	0.41	5.89	6.54	6.05	6.54	Tumor	-3.47722	4.75169e-18
ENSMUSG00000033530_Ttc7b	0.69	0.47	4.52	4.56	5.81	6.83	Tumor	-3.45624	4.40506e-15
ENSMUSG00000058656_Samd12	1.89	1.06	8.27	11.17	14.09	14.58	Tumor	-3.45125	1.80006e-09
ENSMUSG00000003617_Cp	0.45	0.4	3.48	12.5	4.3	2.48	Tumor	-3.43171	0.0060348
ENSMUSG00000022587_Ly6e	147.97	193.54	1599.72	1623.16	1845.95	1931.68	Tumor	-3.42564	5.85086e-19
ENSMUSG00000020649_Rrm2	8.21	14.19	112.9	87.83	101.5	126.74	Tumor	-3.40598	7.33417e-12
ENSMUSG00000031877_Ces2g	12.67	9.67	102.9	124.67	89.12	90.86	Tumor	-3.40391	1.81289e-28
ENSMUSG00000021559_Dapk1	1.23	0.94	9.06	8.85	10.09	10.29	Tumor	-3.38241	1.02332e-33
ENSMUSG00000038155_Gstp2	1.87	0.76	11.74	12.11	10.69	15.25	Tumor	-3.37801	8.38705e-08
ENSMUSG00000024451_Arap3	0.27	0.11	1.21	0.66	2.62	1.95	Tumor	-3.37201	0.00115573
ENSMUSG00000040669_Phc1	0.91	0.5	6.95	7.77	5.98	4.83	Tumor	-3.37091	3.26462e-12
ENSMUSG00000041287_Sox15	11.55	7.16	77.52	84.45	82.36	108.03	Tumor	-3.36983	4.91179e-18
ENSMUSG00000027597_Ahcy	10.93	14.13	161.33	163.02	63.61	67.92	Tumor	-3.3672	4.85085e-06
ENSMUSG00000021806_Nid2	0.42	0.13	2.08	1.27	3.85	1.94	Tumor	-3.3626	0.000361188
ENSMUSG00000016526_Dyrk3	0.96	0.72	4.18	4.71	6.17	6.12	Tumor	-3.34006	4.95632e-14
ENSMUSG00000068748_Ptprz1	7.48	3.91	47.16	36.51	43.23	57.16	Tumor	-3.33792	1.03575e-17
ENSMUSG00000067780_Pi15	2.81	1.95	23.53	22.68	13.87	21.35	Tumor	-3.33498	2.63555e-18
ENSMUSG00000032807_Alox12b	0.28	0.86	5.28	3.29	5.95	6.6	Tumor	-3.31869	0.000140569
ENSMUSG00000015653_Steap2	1.32	1.05	11.24	10.01	13.23	13.5	Tumor	-3.31642	3.24876e-25
ENSMUSG00000039153_Runx2	1.09	0.54	8.99	6.63	8.39	3.88	Tumor	-3.31606	2.55458e-10
ENSMUSG00000021294_Kif26a	1.79	0.9	11.01	14.14	11.45	17.27	Tumor	-3.31355	9.62083e-18
ENSMUSG00000022464_Slc38a4	5.24	3.23	32.96	32.55	53.46	57.57	Tumor	-3.31251	2.45999e-11
ENSMUSG00000046179_E2f8	2.6	3.31	28.96	24.32	23.86	22.72	Tumor	-3.31177	1.56732e-15
ENSMUSG00000031169_Porcn	10.86	6.4	72.4	66.18	80.21	65.27	Tumor	-3.3087	3.27799e-25
ENSMUSG00000033256_Shf	7.49	5.52	51.87	77.34	56.1	61.84	Tumor	-3.29094	1.09535e-18
ENSMUSG00000032902_Slc16a1	4	5.32	42.69	42.38	38.21	37.13	Tumor	-3.2909	5.94717e-18
ENSMUSG00000026414_Tnnt2	8.54	3.06	41.63	58.59	73.61	126.76	Tumor	-3.29021	1.52516e-05
ENSMUSG00000011034_Slc5a1	0.14	0.37	2.24	3.27	2.8	0.69	Tumor	-3.28656	0.00706425
ENSMUSG00000022995_Enah	24.33	13.02	157.6	132.42	155.37	201.5	Tumor	-3.28199	3.09402e-17
ENSMUSG00000024381_Bin1	2.14	1.8	10.41	13.54	19.46	24	Tumor	-3.2688	1.88052e-08
ENSMUSG00000037860_Aim2	1.13	0.65	6.19	8.44	12.56	7.5	Tumor	-3.26812	8.21307e-06
ENSMUSG00000033788_Dysf	0.39	0.09	2.8	1.69	5.14	2.72	Tumor	-3.26737	0.000729696
ENSMUSG00000005413_Hmox1	3.18	4.12	20.22	29.7	36.92	43.41	Tumor	-3.26563	2.08154e-08
ENSMUSG00000041737_Tmem45b	1.24	0.96	10.87	9.17	10.1	7.17	Tumor	-3.26302	9.53392e-13
ENSMUSG00000032420_Nt5e	8.82	5.65	31.35	51.35	68.62	81.72	Tumor	-3.25851	2.28787e-08
ENSMUSG00000028435_Aqp3	134.11	144.99	1240.49	1077.5	1189.37	1102.59	Tumor	-3.25575	2.0119e-28
ENSMUSG00000057666_Gapdh	407.9	576.61	3317.14	2950.56	3608.67	2872.3	Tumor	-3.24609	1.63222e-10
ENSMUSG00000034485_Uaca	2.52	2.42	15.13	14.47	21.53	29.57	Tumor	-3.23492	4.73219e-10
ENSMUSG00000028581_Laptm5	0.47	0.35	3.66	1.97	5.16	1.09	Tumor	-3.23039	0.0348011
ENSMUSG00000074063_Osgin1	2.12	2.18	18.12	16.12	21.84	18.45	Tumor	-3.2273	5.36637e-22
ENSMUSG00000032192_Gnb5	1.92	1.84	16.37	14.82	16.73	15.62	Tumor	-3.21894	4.41586e-21
ENSMUSG00000015766_Eps8	2.01	0.94	10.39	10.92	10.74	11.03	Tumor	-3.21382	3.74353e-19
ENSMUSG00000038521_C1s1	2.55	1.12	24.26	14.61	14.74	8.94	Tumor	-3.20783	4.86565e-07
ENSMUSG00000026669_Mcm10	1.09	2.2	17.18	13.09	11.03	11.28	Tumor	-3.20716	2.96449e-07
ENSMUSG00000027201_Myef2	2.61	1.32	12.9	10.39	16.54	21.82	Tumor	-3.20512	1.33919e-08
ENSMUSG00000045136_Tubb2b	3.02	4.32	21.35	31.91	34.76	32.97	Tumor	-3.19147	7.87914e-10
ENSMUSG00000026271_Gpr35	2.12	1.16	5.57	10.75	4.75	8.84	Tumor	-3.18708	2.5674e-08
ENSMUSG00000042688_Mapk6	39.58	31.68	254.78	221.64	257.74	249.12	Tumor	-3.17391	3.06598e-45
ENSMUSG00000024691_Fam111a	3.27	3.75	30.03	29.95	23.69	27.58	Tumor	-3.17223	3.02725e-20
ENSMUSG00000020303_Stc2	0.31	0.61	2.49	3.74	2.17	0.48	Tumor	-3.1707	0.0125072
ENSMUSG00000020473_Aebp1	1.43	1.49	11.98	16.55	15.67	3.31	Tumor	-3.1701	0.00151709
ENSMUSG00000027074_Slc43a3	0.38	0.38	3.13	1.47	5.13	3.14	Tumor	-3.16497	0.000721442
ENSMUSG00000025020_Slit1	0.23	0.76	2.32	4.76	2.35	2.9	Tumor	-3.16476	0.000215601
ENSMUSG00000078664_Sprr2a1	0.37	0.94	6.15	4.97	6.02	4.34	Tumor	-3.16299	2.26554e-05
ENSMUSG00000028347_Tmeff1	1.41	0.82	9.45	8.46	10.83	10.9	Tumor	-3.16224	1.23968e-13
ENSMUSG00000028587_Orc1	0.49	0.73	7.42	4.4	5.07	3.42	Tumor	-3.16102	3.33001e-06
ENSMUSG00000032324_Tspan3	25.36	26.26	196.33	185.52	203.14	240.15	Tumor	-3.16057	2.46198e-25
ENSMUSG00000049971_Glt1d1	3.55	0.2	10.95	12.55	9.51	14.98	Tumor	-3.15697	0.0125875
ENSMUSG00000028337_Coro2a	1.68	1.54	11.09	10.2	10.16	13.17	Tumor	-3.15621	1.15494e-25
ENSMUSG00000040430_Pitpnc1	2.2	1.42	11.31	8.01	11.5	11.04	Tumor	-3.15433	1.04075e-16
ENSMUSG00000020774_Aspa	0.71	0.23	5.8	6.92	4.47	4.38	Tumor	-3.1527	1.33323e-05
ENSMUSG00000068893_Sprr2a2	61.24	204.95	1192	1015.57	1613.61	1024.01	Tumor	-3.1175	0.000137133
ENSMUSG00000032802_Srxn1	4.35	5.57	33.57	30.5	35.17	44.67	Tumor	-3.10894	1.72696e-15
ENSMUSG00000023008_Fmnl3	1.12	1.28	8.1	8.83	8.56	6.85	Tumor	-3.09474	8.44971e-11
ENSMUSG00000072674_Plac9b	4	6.99	20.64	48.27	28.58	43.54	Tumor	-3.09259	0.000135321
ENSMUSG00000017861_Mybl2	2.73	4.2	22.68	23.55	15.9	13.16	Tumor	-3.08814	1.53149e-06
ENSMUSG00000026814_Eng	1.8	0.93	9.31	5.88	17.52	5.82	Tumor	-3.08265	0.00107502
ENSMUSG00000021262_Evl	2.19	2.55	13.1	17.42	18.12	22.22	Tumor	-3.07509	1.2664e-10
ENSMUSG00000017697_Ada	2.81	2.73	16.8	15.88	22.86	27.7	Tumor	-3.07374	7.18688e-10
ENSMUSG00000049939_Lrrc4	0.66	0.45	4.06	4.22	3.92	3.64	Tumor	-3.06823	3.96224e-15
ENSMUSG00000032715_Trib3	1.55	2.28	13.23	17.08	14.41	13.62	Tumor	-3.06664	5.91325e-10
ENSMUSG00000089762_Ier5l	1.6	1.93	13.06	10	16.31	12.05	Tumor	-3.04665	1.21885e-09
ENSMUSG00000003271_Sult2b1	18.42	24.15	145.3	136.84	168.47	182.44	Tumor	-3.04042	9.15821e-13
ENSMUSG00000025555_Farp1	1.75	1.12	8.83	10	11.47	8.62	Tumor	-3.03311	9.74326e-15
ENSMUSG00000020866_Cacna1g	0.69	0.08	1.73	2.35	3.74	2.46	Tumor	-3.03155	0.00215376
ENSMUSG00000074604_Mgst2	12.32	7.88	93.52	115.42	88.96	53.44	Tumor	-3.03017	2.04826e-07
ENSMUSG00000005667_Mthfd2	1.93	4.07	20.04	21.27	21.06	18.64	Tumor	-3.03002	1.8655e-06
ENSMUSG00000050359_Sprr1a	29.49	70.39	409.38	320.67	464.42	425.04	Tumor	-3.02868	5.83533e-06
ENSMUSG00000034813_Grip1	2.13	0.94	11.71	12.42	9.93	9.33	Tumor	-3.02661	7.94178e-11
ENSMUSG00000032041_Tirap	2.18	1.54	11.75	13.28	15.81	20.37	Tumor	-3.02457	2.22758e-11
ENSMUSG00000034926_Dhcr24	13.93	18.35	120.91	108.26	126.43	105.42	Tumor	-3.02222	2.64437e-13
ENSMUSG00000050108_Bpifc	2.03	2.17	15.21	16.88	15.85	11.28	Tumor	-3.00747	1.07546e-11
ENSMUSG00000025271_Pfkfb1	2	1.06	6.51	6.97	7.09	15.15	Tumor	-3.00465	0.000836361
ENSMUSG00000028980_H6pd	0.98	0.75	6.46	8.51	6.48	2.71	Tumor	-3.00424	5.52948e-05
ENSMUSG00000037712_Fermt2	2.22	0.81	5.92	6.29	11.01	13.73	Tumor	-3.00234	8.35295e-05
ENSMUSG00000022221_Ripk3	6	7.55	34.76	39.09	47.85	75.19	Tumor	-2.99708	6.54303e-07
ENSMUSG00000054690_Emcn	1.37	0.47	6.85	3.68	10.93	5.52	Tumor	-2.9969	0.0062542
ENSMUSG00000063524_Eno1	205.79	171.46	978.2	1786.35	1156.84	1235.89	Tumor	-2.99369	1.94639e-14
ENSMUSG00000097928_Gm26578	0.29	0.41	1.56	1.6	2.55	4.21	Tumor	-2.98676	0.000817609
ENSMUSG00000020900_Myh10	1.14	0.68	2.01	2.5	3.03	6.5	Tumor	-2.98641	0.00126122
ENSMUSG00000023232_Serinc2	19.97	22.57	131.53	156.24	170.47	148.54	Tumor	-2.98556	3.50096e-16
ENSMUSG00000037936_Scarb1	5.57	4.26	31.44	32.36	34.42	29.61	Tumor	-2.97782	1.21965e-25
ENSMUSG00000018362_Kpna2	19.67	44.22	110.42	248.08	219.93	148.47	Tumor	-2.97405	0.00189552
ENSMUSG00000073418_C4b	0.74	0.63	3.83	4.9	5.74	4.57	Tumor	-2.96934	4.07106e-09
ENSMUSG00000001120_Pcbp3	2.47	2.23	13.67	19.05	13.24	15.92	Tumor	-2.96819	4.01839e-14
ENSMUSG00000048895_Cdk5r1	0.32	0.29	2.35	2.94	2.14	0.88	Tumor	-2.96766	0.00155749
ENSMUSG00000036902_Neto2	0.39	0.33	1.86	1.5	2.07	4.4	Tumor	-2.96583	0.000278647
ENSMUSG00000042804_Gpr153	1.67	1.16	4.37	7.98	9.47	8.04	Tumor	-2.96328	7.71784e-07
ENSMUSG00000010154_Spire2	1.2	0.44	4.65	5.22	5.08	6.43	Tumor	-2.9609	1.72871e-06
ENSMUSG00000022575_Gsdmd	1.04	0.85	5.47	6.53	6.19	7.69	Tumor	-2.95949	1.67049e-10
ENSMUSG00000087299_Gm12953	5.66	2.82	15.98	31.81	20.59	49.36	Tumor	-2.94698	0.00219619
ENSMUSG00000024164_C3	1.12	1.31	5.16	12.85	7.45	2.91	Tumor	-2.94219	0.00258862
ENSMUSG00000074445_Sprr2a3	6.86	23.34	92.69	81.36	132.87	132.98	Tumor	-2.94108	0.00125677
ENSMUSG00000073002_Vamp5	2.92	2.41	20.13	26.73	27.82	20.71	Tumor	-2.92843	1.86663e-08
ENSMUSG00000074743_Thbd	10.13	5.53	55.81	57.73	49.98	32.59	Tumor	-2.90173	3.08385e-08
ENSMUSG00000025743_Sdc3	1.72	1.56	8.01	9.57	13.45	10.78	Tumor	-2.89758	1.026e-09
ENSMUSG00000024997_Prdx3	12.56	8.83	53.96	53.59	75.93	96.91	Tumor	-2.89353	1.23361e-08
ENSMUSG00000021567_Nkd2	0.7	0.37	1.71	3.87	3.32	3.91	Tumor	-2.8877	0.000170355
ENSMUSG00000028497_Hacd4	0.51	0.29	1.12	1.12	1.62	3.47	Tumor	-2.88341	0.0041153
ENSMUSG00000073599_Ecscr	1.91	0.95	7.55	6.94	13.49	6.62	Tumor	-2.88047	0.000503439
ENSMUSG00000018819_Lsp1	0.99	1.71	5.48	6.38	7.26	5.45	Tumor	-2.88	7.68591e-05
ENSMUSG00000097493_9930014A18Rik	0.65	0.47	4.34	2.47	3.48	2.74	Tumor	-2.87606	5.76612e-06
ENSMUSG00000031434_Morc4	5.73	4.25	18.96	20.65	28.27	36.82	Tumor	-2.876	4.48005e-08
ENSMUSG00000024968_Rcor2	1.19	1.37	6.22	8.56	6.72	8.69	Tumor	-2.8664	2.02458e-09
ENSMUSG00000028059_Arhgef2	4	3.04	22.28	19.86	27.05	21.61	Tumor	-2.86275	1.73728e-15
ENSMUSG00000041625_Ggact	1.52	0.99	5.82	6.23	10.68	11.07	Tumor	-2.85053	0.000299063
ENSMUSG00000020439_Smtn	19.35	15.67	96.96	125.18	92.82	81.04	Tumor	-2.84946	1.42795e-14
ENSMUSG00000019539_Rcn3	1.3	0.8	4.24	4.6	7.94	5.67	Tumor	-2.84648	0.000301077
ENSMUSG00000070348_Ccnd1	38.97	37.27	181.92	160.91	300.47	301.73	Tumor	-2.84385	2.78565e-07
ENSMUSG00000033032_Afap1l1	6.89	4.57	23.3	26.62	43.69	43.63	Tumor	-2.84155	4.21257e-07
ENSMUSG00000017499_Cdc6	0.85	1.36	8.77	6.89	7.64	5.18	Tumor	-2.83053	3.38091e-05
ENSMUSG00000039748_Exo1	0.93	1.99	18.04	18.15	14.98	19.07	Tumor	-2.82873	1.29225e-11
ENSMUSG00000056665_Them6	1.17	1.74	12.7	7.98	8.97	7.77	Tumor	-2.82463	8.89582e-06
ENSMUSG00000028339_Col15a1	1.37	0.73	7.06	4.51	14.38	3.49	Tumor	-2.81801	0.00677867
ENSMUSG00000037370_Enpp1	3.8	2.8	18.42	20.94	22.71	26.86	Tumor	-2.80982	1.44858e-19
ENSMUSG00000023224_Serping1	2.38	1.32	9.37	9.01	18.07	7.83	Tumor	-2.80658	0.000321261
ENSMUSG00000034773_BC030867	1.44	1.69	10.04	11.18	6.94	9.57	Tumor	-2.80266	3.00513e-05
ENSMUSG00000022750_Klhl22	1.47	1.03	6.19	5	9.8	11.05	Tumor	-2.8018	1.95089e-05
ENSMUSG00000087213_2810408I11Rik	1.15	1.92	12.69	8.49	9.99	17.58	Tumor	-2.79109	0.00105161
ENSMUSG00000022451_Twf1	26.01	20.26	118.05	136.31	130.42	155.58	Tumor	-2.7898	4.34125e-24
ENSMUSG00000045667_Smtnl2	1.11	1.17	6.32	7.32	5.04	4.8	Tumor	-2.78612	1.91383e-09
ENSMUSG00000026921_Egfl7	6.71	2.79	29.32	17.26	46.52	24.54	Tumor	-2.76768	0.000562058
ENSMUSG00000002900_Lamb1	9.08	4.9	26.93	35.58	52.46	47.57	Tumor	-2.76243	1.21915e-05
ENSMUSG00000025161_Slc16a3	17.53	31.5	143.92	154.2	167.59	156.57	Tumor	-2.76001	1.842e-06
ENSMUSG00000031871_Cdh5	1.43	0.86	5.12	2.92	10.57	7.31	Tumor	-2.75664	0.00373824
ENSMUSG00000038587_Akap12	0.36	0.12	1.22	0.56	2.3	1.12	Tumor	-2.75344	0.033632
ENSMUSG00000029832_Nfe2l3	2.05	2.17	8.1	12.77	15.46	12.56	Tumor	-2.74767	5.08655e-06
ENSMUSG00000033684_Qsox1	10.6	9.51	45.64	53.97	70.48	66.9	Tumor	-2.73851	4.44271e-10
ENSMUSG00000017724_Etv4	9.37	8.77	56.01	50.62	52.46	47.9	Tumor	-2.72815	1.6572e-16
ENSMUSG00000062515_Fabp4	26.92	13.54	129.81	132.15	168.59	73.45	Tumor	-2.72548	2.80082e-05
ENSMUSG00000037972_Snn	7.19	4.93	32.58	29.73	31.26	44.2	Tumor	-2.72368	6.04928e-13
ENSMUSG00000096255_Dynlt1b	23.44	26.05	106.18	155.18	174	184.83	Tumor	-2.72349	1.49007e-06
ENSMUSG00000021994_Wnt5a	12.76	6.91	54.03	49.69	64.53	54.82	Tumor	-2.70801	4.04335e-10
ENSMUSG00000040875_Osbpl10	0.65	0.87	4.38	4.43	4.68	5.08	Tumor	-2.70229	8.87168e-08
ENSMUSG00000020185_E2f7	10.14	6.09	13.42	14.29	12.98	16.46	Tumor	-2.69865	2.32679e-24
ENSMUSG00000020256_Aldh1l2	1.38	0.94	5.03	4.53	3.95	2.2	Tumor	-2.69402	0.00021266
ENSMUSG00000020015_Cdk17	3.26	2.54	13.96	15.4	15.77	19.16	Tumor	-2.68716	3.21251e-16
ENSMUSG00000031910_Has3	8.15	5.08	30.78	29.96	30.88	38.5	Tumor	-2.68503	1.91058e-22
ENSMUSG00000021676_Iqgap2	0.4	0.27	2.23	1.45	2.09	1.36	Tumor	-2.68429	7.48978e-05
ENSMUSG00000056708_Ier5	6.24	7.58	39.22	40.8	38.32	37.91	Tumor	-2.68231	1.7341e-12
ENSMUSG00000025810_Nrp1	0.62	0.36	2.51	1.66	3.98	2.28	Tumor	-2.67976	0.000965243
ENSMUSG00000026880_Stom	36.83	49.85	245.39	299.17	253.59	189.07	Tumor	-2.67586	4.28277e-07
ENSMUSG00000062070_Pgk1	130.89	166.2	760.13	812.51	938.93	883.79	Tumor	-2.66919	2.60846e-10
ENSMUSG00000037035_Inhbb	3.02	2.73	18.06	25.47	12.57	6.18	Tumor	-2.65779	0.00653724
ENSMUSG00000025887_Casp12	1.02	1.07	5.59	7.87	5.46	6.48	Tumor	-2.65687	5.56755e-06
ENSMUSG00000043439_E130012A19Rik	2.46	3.5	21.54	15	17.72	13	Tumor	-2.65542	1.34782e-05
ENSMUSG00000035095_Fam167a	13.35	12.46	48.36	69.13	62.75	102.26	Tumor	-2.65316	5.46544e-07
ENSMUSG00000003500_Impdh1	5.62	7.74	42.17	42.81	35.21	21.43	Tumor	-2.65204	6.58077e-05
ENSMUSG00000001918_Slc1a5	5.88	5.34	34.09	21.5	26.89	17.39	Tumor	-2.65194	9.12179e-06
ENSMUSG00000031530_Dusp4	0.58	0.57	3.29	3.41	4.09	1.78	Tumor	-2.64898	0.00153829
ENSMUSG00000046598_Bdh1	12.99	10.13	101.93	87.64	68.21	47.08	Tumor	-2.64827	8.54603e-08
ENSMUSG00000019699_Akt3	1.01	0.6	2.57	3.65	4.59	5.66	Tumor	-2.64536	1.4541e-05
ENSMUSG00000030770_Parva	8.58	7.87	40.51	55.2	68.07	83.42	Tumor	-2.64106	1.44362e-07
ENSMUSG00000036745_Ttll7	2.02	1.64	5.29	5.54	9.35	11.39	Tumor	-2.63644	0.000230233
ENSMUSG00000027799_Nbea	0.42	0.24	1.21	1.24	1.59	1.95	Tumor	-2.63413	0.00112215
ENSMUSG00000032294_Pkm	309.16	460.21	1929.78	2218.11	2145.06	2281.89	Tumor	-2.63242	6.12513e-08
ENSMUSG00000006517_Mvd	4.72	8.13	41.5	40.38	26.87	36.59	Tumor	-2.62319	4.78283e-05
ENSMUSG00000023243_Kcnk5	0.44	0.57	3.65	3.15	2.61	1.46	Tumor	-2.62291	0.00449384
ENSMUSG00000030353_Tead4	2.58	2.23	10.86	11.4	12.36	14.95	Tumor	-2.61848	4.28541e-13
ENSMUSG00000033191_Tie1	1.17	0.76	3.4	2.69	7.22	4.69	Tumor	-2.6089	0.00326219
ENSMUSG00000031207_Msn	54.69	55.86	247.34	269.14	318.86	303.81	Tumor	-2.60705	8.43468e-13
ENSMUSG00000047205_Dusp18	0.45	0.26	1.1	1.15	2.08	2.56	Tumor	-2.60683	0.0062542
ENSMUSG00000024277_Mapre2	2.87	3.73	17.51	12.37	19.52	22.38	Tumor	-2.60569	1.00748e-05
ENSMUSG00000032373_Car12	42.84	43.41	207.91	233.02	236.96	139.52	Tumor	-2.60197	1.0198e-06
ENSMUSG00000023830_Igf2r	4.41	2.96	18.68	18.39	21.87	14.47	Tumor	-2.60001	4.89163e-09
ENSMUSG00000031584_Gsr	17.64	17.07	93.5	93.53	118.72	79.72	Tumor	-2.589	2.86269e-09
ENSMUSG00000027401_Tgm3	1.38	1.83	10.62	6.37	10.98	5.7	Tumor	-2.58716	0.000839629
ENSMUSG00000023064_Sncg	13.18	5.15	29.4	32.84	59.94	73.73	Tumor	-2.58455	0.00733016
ENSMUSG00000035455_Fignl1	1.97	2.35	13.84	10.12	9.81	11.44	Tumor	-2.58102	9.20317e-08
ENSMUSG00000038872_Zfhx3	0.23	0.11	0.34	0.28	0.42	0.71	Tumor	-2.57692	0.00972988
ENSMUSG00000001435_Col18a1	36.77	58.73	157.31	183.77	355.62	214.23	Tumor	-2.5705	0.00181219
ENSMUSG00000068566_Myadm	19.47	21.37	78.48	86.75	126.9	138.1	Tumor	-2.56684	5.28076e-06
ENSMUSG00000029718_Pcolce	3.17	1.24	7.32	9.05	13.38	6.53	Tumor	-2.56476	0.00473304
ENSMUSG00000032997_Chpf	2.29	2.91	14.06	11.9	17.68	10.56	Tumor	-2.55948	4.96087e-05
ENSMUSG00000078202_Nrarp	19.73	20.23	118.67	95.37	112.55	85.64	Tumor	-2.55665	1.1145e-09
ENSMUSG00000039959_Hip1	3.93	1.26	5.38	6.79	7.72	11.5	Tumor	-2.55335	0.00024879
ENSMUSG00000037419_Endod1	9.48	9.86	34.08	41.75	54.25	67.38	Tumor	-2.55147	6.78757e-06
ENSMUSG00000070871_Ccnyl1	3.79	3.75	21.26	14.89	21.85	25.33	Tumor	-2.54197	6.79836e-07
ENSMUSG00000022353_Mtss1	5.75	4.8	28.66	30.94	23.5	21.64	Tumor	-2.53785	2.69852e-10
ENSMUSG00000055926_Gm14137	1.16	0.63	2.9	3.99	3.88	6.75	Tumor	-2.52641	0.0014923
ENSMUSG00000032875_Arhgef17	1.56	0.93	6.09	6.31	6.32	4.95	Tumor	-2.51861	1.07052e-08
ENSMUSG00000002274_Metrn	1.51	1.38	8.94	7.39	7.28	7.96	Tumor	-2.50755	2.3172e-06
ENSMUSG00000003573_Homer3	20.22	14.5	62.67	71.76	79.46	94.57	Tumor	-2.50593	1.5814e-08
ENSMUSG00000022952_Runx1	5.65	4.39	19.76	23.54	21.48	22.08	Tumor	-2.50383	1.21769e-13
ENSMUSG00000036256_Igfbp7	43.06	39.41	177.49	112.3	288.41	273.76	Tumor	-2.49866	0.000877536
ENSMUSG00000023036_Pcdhga8	5.72	11.74	53.13	53.48	49.23	35.53	Tumor	-2.49059	0.000798699
ENSMUSG00000006369_Fbln1	9.32	8.89	50.79	59.57	52.54	25.66	Tumor	-2.48753	0.000298622
ENSMUSG00000031400_G6pdx	20.59	21.6	102.39	108.41	98.6	94.97	Tumor	-2.48674	1.0206e-12
ENSMUSG00000032436_Cmtm7	7.77	7.21	27.2	26.69	40.67	59.4	Tumor	-2.48624	0.00120023
ENSMUSG00000028367_Txn1	152.63	146.23	744.82	833.9	766.43	713.37	Tumor	-2.48016	2.09625e-14
ENSMUSG00000058013_Sept11	7.88	5.36	21.92	21.27	33.39	37.62	Tumor	-2.47942	1.43551e-05
ENSMUSG00000074415_2610203C20Rik	5.16	2.16	20.3	14.53	13.29	23.86	Tumor	-2.4777	0.000270153
ENSMUSG00000004748_Mtfp1	1.13	1.37	8.16	6.07	5.35	4.82	Tumor	-2.47738	0.000437176
ENSMUSG00000025001_Hells	4.3	5.44	24.85	21.35	26.51	20.71	Tumor	-2.47433	5.36026e-09
ENSMUSG00000072568_Fam84b	4.36	2.39	14.9	13.75	16.28	17.05	Tumor	-2.47382	2.38127e-09
ENSMUSG00000020840_Blmh	37.7	41.75	203.18	249.88	174.93	153.3	Tumor	-2.47115	5.45843e-07
ENSMUSG00000028885_Smpdl3b	1.66	1.83	9.67	9.43	9.06	6.05	Tumor	-2.46645	6.53559e-05
ENSMUSG00000026980_Ly75	0.15	0.29	0.84	0.98	1.26	1.27	Tumor	-2.46602	0.00742925
ENSMUSG00000035557_Krt17	402.82	694.38	2441.02	2727.1	2569.65	3453.57	Tumor	-2.46572	0.000119352
ENSMUSG00000032020_Ubash3b	1.44	1.12	6.36	6.57	4.28	5.97	Tumor	-2.46126	2.49184e-08
ENSMUSG00000008035_Mid1ip1	16.76	17.09	98.85	93.19	78.76	47.63	Tumor	-2.459	8.55372e-05
ENSMUSG00000033268_Duox1	5.32	4.68	25.76	27.47	26.2	13.99	Tumor	-2.45477	0.000126192
ENSMUSG00000018171_Vmp1	30.47	30.87	189.57	175.22	177.87	252.28	Tumor	-2.4457	8.92554e-09
ENSMUSG00000045629_Sh3tc2	1.75	0.77	5.18	7.63	5.89	3.96	Tumor	-2.44273	0.00133625
ENSMUSG00000026623_Lpgat1	4.36	2.14	10.31	8.19	12.81	14.37	Tumor	-2.42486	5.55814e-05
ENSMUSG00000046841_Ckap4	24.66	24.09	113.23	105.61	124.55	112.82	Tumor	-2.42344	4.59663e-13
ENSMUSG00000038178_Slc43a2	2.84	3.85	18.81	18.46	14.39	8.53	Tumor	-2.41479	0.0130666
ENSMUSG00000089715_Cbx6	3.32	2.66	18.49	7.17	12.9	11.23	Tumor	-2.41287	0.00181969
ENSMUSG00000042225_Ammecr1	4.83	3.69	19.88	20.56	17.76	18.97	Tumor	-2.41155	2.79582e-18
ENSMUSG00000051220_Ercc6l	1.32	1.7	7.04	6.74	5.78	8.58	Tumor	-2.40431	3.96878e-06
ENSMUSG00000037095_Lrg1	2.81	1.21	8.27	5.55	16.28	6.63	Tumor	-2.40398	0.0444268
ENSMUSG00000097971_Gm26917	25.3	17.76	181.29	71.11	92.46	47.7	Tumor	-2.40054	0.0442036
ENSMUSG00000024556_Me2	3.33	4.84	17.26	16.43	18.68	25.16	Tumor	-2.39965	0.000116574
ENSMUSG00000021186_Fbln5	0.42	0.23	1.41	1	2.18	0.99	Tumor	-2.39221	0.0262495
ENSMUSG00000025511_Tspan4	4.22	3.84	18.23	15.24	20.34	12.86	Tumor	-2.38488	3.55904e-05
ENSMUSG00000032717_Mdfi	16.06	9.66	47.87	50.19	59.98	77.03	Tumor	-2.37859	3.49367e-06
ENSMUSG00000029552_Tes	14.43	12.69	36.05	52.79	67.36	95.71	Tumor	-2.37608	0.00196469
ENSMUSG00000001025_S100a6	1325.51	1360.88	3515.04	5774.38	4874.47	8431.09	Tumor	-2.3725	3.42654e-06
ENSMUSG00000054934_Kcnmb4	4	1.13	5.84	7.9	5.32	4.87	Tumor	-2.37	0.0336333
ENSMUSG00000024742_Fen1	7.71	11.16	46.83	40.98	38.48	47.11	Tumor	-2.36887	8.0838e-06
ENSMUSG00000030867_Plk1	7.62	11.95	52.61	47.28	44.2	38.16	Tumor	-2.36681	0.000149121
ENSMUSG00000054580_Pla2r1	1.03	0.28	1.51	1.76	1.54	3.52	Tumor	-2.36184	3.78963e-05
ENSMUSG00000054459_Vsnl1	9.9	8.83	38.48	43.74	39.68	47.26	Tumor	-2.35705	1.07186e-12
ENSMUSG00000073802_Cdkn2b	4.52	6.04	13.4	23.35	24.43	37.58	Tumor	-2.35534	0.0135733
ENSMUSG00000067818_Myl9	3.17	1.87	10.07	10.5	17.79	10.16	Tumor	-2.34862	0.00179745
ENSMUSG00000057706_Mex3b	0.76	0.41	1.8	3.37	2.58	2.25	Tumor	-2.34465	0.00460255
ENSMUSG00000083773_Gm13394	636.22	946.1	2933.04	4516.59	3257.85	4369.27	Tumor	-2.34446	0.00083495
ENSMUSG00000043613_Mmp3	5.72	9.87	23.45	25.68	46.45	49.12	Tumor	-2.34142	0.0157481
ENSMUSG00000009585_Apobec3	11.96	10.16	14.16	58.57	15.07	51.92	Tumor	-2.33665	0.00723946
ENSMUSG00000035769_Xylb	0.56	0.34	2.77	2.21	1.57	1.1	Tumor	-2.33384	0.0274071
ENSMUSG00000031502_Col4a1	9.51	8.25	34.44	26.66	64.36	25.23	Tumor	-2.33147	0.0136913
ENSMUSG00000021365_Nedd9	5	4.09	12.04	23.06	19.32	23.58	Tumor	-2.33139	0.000129581
ENSMUSG00000067219_Nipal1	0.78	1.52	3.32	3.63	3.93	4.24	Tumor	-2.32895	2.17507e-05
ENSMUSG00000052921_Arhgef15	1.9	0.67	4.3	5.15	4.7	5.53	Tumor	-2.32348	0.00338608
ENSMUSG00000092074_Dynlt1a	6.75	12.13	47.27	50.7	40.01	47.22	Tumor	-2.32297	0.00262233
ENSMUSG00000095677_Dynlt1f	23.15	21.94	121.58	98.98	108.44	96.77	Tumor	-2.31765	2.16287e-13
ENSMUSG00000004446_Bid	2.23	2.21	9.99	9.97	10.37	10.47	Tumor	-2.3165	2.2215e-08
ENSMUSG00000047945_Marcksl1	24.66	21.58	89.6	79.92	115.34	124.1	Tumor	-2.31491	1.36135e-06
ENSMUSG00000019261_Map1s	1.35	1.12	4.4	3.89	7.11	5.72	Tumor	-2.31054	0.00116105
ENSMUSG00000027171_Prrg4	6.95	6.03	21.56	19.33	36.4	40.49	Tumor	-2.30464	0.00151709
ENSMUSG00000069920_B3gnt9	0.97	0.77	3.3	2.78	4.44	4.51	Tumor	-2.30117	0.00159074
ENSMUSG00000029073_Cptp	5.76	4.81	13.69	21.44	18.22	36.76	Tumor	-2.29856	1.62885e-05
ENSMUSG00000102700_Gm38312	49.79	36.79	235.14	144.47	205.64	161.63	Tumor	-2.29855	3.75422e-06
ENSMUSG00000037601_Nme1	20.62	28.6	135.14	88.27	141.04	130.2	Tumor	-2.29632	1.21017e-05
ENSMUSG00000042035_Igsf3	5.97	6.17	25.9	26.69	26	12.73	Tumor	-2.27971	0.00306451
ENSMUSG00000024538_Ppic	29.98	27.64	87.94	91.94	148.47	175.57	Tumor	-2.27719	0.001775
ENSMUSG00000020253_Ppm1m	3.44	3.06	11.34	12.61	10.55	19.61	Tumor	-2.27451	0.000273391
ENSMUSG00000023009_Nckap5l	1.58	1.13	6.83	7.01	7.27	7.16	Tumor	-2.27267	0.000114567
ENSMUSG00000029392_Rilpl1	3.55	2.91	11.73	12.34	11.91	18.38	Tumor	-2.2717	2.94499e-05
ENSMUSG00000030717_Nupr1	28.2	26.86	99.53	145.79	120.17	98.33	Tumor	-2.27131	9.40832e-06
ENSMUSG00000030641_Ddias	1.63	1.97	6.66	6.81	6.83	10.44	Tumor	-2.27115	0.000289793
ENSMUSG00000047963_Stbd1	0.88	0.92	2.19	4.52	4.86	3.77	Tumor	-2.26844	0.0254803
ENSMUSG00000027379_Bub1	4.27	4.83	16.52	16.17	14.36	21.13	Tumor	-2.25662	6.85096e-06
ENSMUSG00000029093_Sorcs2	5.72	6.08	20.63	26.2	30.74	17.5	Tumor	-2.25349	0.00143374
ENSMUSG00000005410_Mcm5	10.36	20.2	76.98	73.14	57.99	53.84	Tumor	-2.24963	0.00615566
ENSMUSG00000038366_Lasp1	27.02	26.38	89.52	90.14	130.36	135.25	Tumor	-2.24705	3.21988e-05
ENSMUSG00000044005_Gls2	2.1	2.51	9.99	7.02	10.41	9.9	Tumor	-2.24124	0.000229544
ENSMUSG00000091021_Gm17300	4.41	3.47	22.37	13.24	15.47	14.97	Tumor	-2.23807	0.000116859
ENSMUSG00000039055_Eme1	1.21	1.55	6.99	6.73	5.03	5.21	Tumor	-2.23447	0.00075204
ENSMUSG00000026305_Lrrfip1	21.49	16.28	54.2	54.8	73.2	86.07	Tumor	-2.23398	1.17934e-05
ENSMUSG00000024579_Pcyox1l	3.18	1.71	13.44	9.06	8.13	6.18	Tumor	-2.23309	0.00460255
ENSMUSG00000002997_Prkar2b	3.17	1.35	12.37	9.5	6.76	6.77	Tumor	-2.22628	0.00970701
ENSMUSG00000040447_Spns2	0.92	0.83	3.39	2.25	6.05	4.46	Tumor	-2.22595	0.0431066
ENSMUSG00000038843_Gcnt1	0.61	0.39	1.3	1.32	1.6	1.97	Tumor	-2.22333	0.00214006
ENSMUSG00000029622_Arpc1b	110.63	108.2	441.84	465.72	475.75	526.59	Tumor	-2.21855	1.02859e-07
ENSMUSG00000024056_Ndc80	2.86	3.69	14.77	14.94	11.27	13.6	Tumor	-2.21677	0.000123196
ENSMUSG00000027224_Duoxa1	20.46	15.48	78.7	64.76	81.38	75.39	Tumor	-2.2122	1.50166e-10
ENSMUSG00000028541_B4galt2	1.44	1.41	5.71	5.7	5.8	5.04	Tumor	-2.20796	7.50327e-05
ENSMUSG00000021831_Ero1l	13.21	11.05	36.25	47.99	41.35	67.9	Tumor	-2.20706	8.77815e-05
ENSMUSG00000040699_Limd2	2.95	2.25	19.32	21.94	21.09	13.77	Tumor	-2.2063	0.000144981
ENSMUSG00000034919_Ttc22	2.72	3.23	12.74	12.76	12.24	10.29	Tumor	-2.2032	6.39341e-05
ENSMUSG00000023345_Poc1a	4.23	4.54	16.4	19.53	14.26	18.56	Tumor	-2.1991	0.000156384
ENSMUSG00000041313_Slc7a1	9.45	8.61	32.49	29.13	37.3	30.99	Tumor	-2.1965	6.94836e-07
ENSMUSG00000041642_Kif21b	1.28	0.39	2.42	2.21	2.73	3.69	Tumor	-2.19605	0.0222789
ENSMUSG00000032380_Dapk2	10.97	8.81	36.79	39.59	33.16	45.37	Tumor	-2.18446	5.1844e-08
ENSMUSG00000063229_Ldha	382.2	575.25	1697.49	1985.24	1958.14	2276.83	Tumor	-2.1814	0.000627089
ENSMUSG00000020108_Ddit4	63.25	59.52	218.24	238.89	296.46	234.23	Tumor	-2.17975	5.58478e-07
ENSMUSG00000066877_Nck2	6.37	3.68	16.46	19.61	19.69	19.98	Tumor	-2.1789	5.83384e-07
ENSMUSG00000060716_Plekhh1	0.43	0.36	1.37	1.23	1.86	1.6	Tumor	-2.17307	0.00194613
ENSMUSG00000019889_Ptprk	3.38	2.03	9.17	9.15	11.28	11.11	Tumor	-2.16718	5.12577e-06
ENSMUSG00000002835_Chaf1a	4.31	5.66	24.51	20.84	18.61	14.72	Tumor	-2.16037	0.00225583
ENSMUSG00000052906_Ubxn8	3.67	3.48	12.55	13.99	14.36	14.65	Tumor	-2.15636	3.14672e-08
ENSMUSG00000055407_Map6	8.86	6.58	18.38	21.86	33.47	43.82	Tumor	-2.15565	0.0152149
ENSMUSG00000041859_Mcm3	14.29	21.18	89.32	76.56	65.32	52.37	Tumor	-2.15546	0.00838345
ENSMUSG00000045319_Proser2	3.28	3.85	12.23	16.3	13.64	16.78	Tumor	-2.15457	5.41669e-05
ENSMUSG00000000628_Hk2	6.98	6.03	26.79	32.23	24.13	26.8	Tumor	-2.15355	0.000197174
ENSMUSG00000020089_Ppa1	26.44	37.71	121.81	106.99	135.25	157.65	Tumor	-2.14693	0.00112215
ENSMUSG00000057789_Bak1	15.48	17.7	70.72	69.04	81.92	66.98	Tumor	-2.14117	7.41557e-05
ENSMUSG00000015714_Cers2	17.4	15.23	63.33	49.39	65.91	67.55	Tumor	-2.13846	1.10762e-06
ENSMUSG00000021604_Irx4	5.52	4.72	25.58	23.37	19.28	10.19	Tumor	-2.13694	0.0230935
ENSMUSG00000003518_Dusp3	1.77	1.55	5.35	5.68	8.14	10.56	Tumor	-2.13368	0.00210903
ENSMUSG00000024535_Snx24	1.96	1.42	4.64	4.99	7.81	9.47	Tumor	-2.13016	0.0227603
ENSMUSG00000021868_Ppif	9.53	7.54	49.36	46.33	45.91	46.17	Tumor	-2.12713	5.78702e-10
ENSMUSG00000022351_Sqle	24.55	30.5	133.29	109.34	110.21	96.03	Tumor	-2.1224	0.000140478
ENSMUSG00000059895_Ptp4a3	6.38	8.11	19.94	23.31	28.57	39.31	Tumor	-2.12222	0.00663903
ENSMUSG00000037852_Cpe	79.73	56.68	215.1	266.05	289.47	252.35	Tumor	-2.1142	6.02052e-07
ENSMUSG00000038388_Mpp6	8.99	11.36	29.41	37.6	33.14	47.15	Tumor	-2.10642	0.00100622
ENSMUSG00000028124_Gclm	16.2	15.5	80.11	102.78	53.21	47.78	Tumor	-2.1023	0.0209759
ENSMUSG00000074796_Slc4a11	2.86	3.02	12.32	8.8	15.5	8.64	Tumor	-2.10196	0.00738072
ENSMUSG00000035697_Hmha1	0.96	1.16	4.64	3.82	2.9	3.92	Tumor	-2.10008	0.00323994
ENSMUSG00000006715_Gmnn	14.52	15.98	65.86	59.73	58.38	59.96	Tumor	-2.0978	1.98753e-06
ENSMUSG00000006589_Aprt	86.59	100.32	310.46	298.32	385.52	513.87	Tumor	-2.09675	0.00399459
ENSMUSG00000001794_Capns1	158.66	184.29	526.97	606.95	632.79	755.04	Tumor	-2.09636	0.000134435
ENSMUSG00000041836_Ptpre	5.49	2.74	12.04	12.07	15.04	19.34	Tumor	-2.09243	0.00269263
ENSMUSG00000024732_Ccdc86	7.26	6.76	29.07	25.23	26.8	24.5	Tumor	-2.08881	9.91116e-08
ENSMUSG00000048612_Myof	26.23	19.89	71.42	77.58	90.68	91.68	Tumor	-2.08335	1.31214e-07
ENSMUSG00000037465_Klf10	15.39	14.56	63.6	62.5	51.44	42.56	Tumor	-2.07965	0.000158116
ENSMUSG00000038305_Spats2l	2.12	1.47	5.49	6.48	5.4	5.53	Tumor	-2.07873	0.0016466
ENSMUSG00000006575_Rundc3a	1.3	1.22	4.56	5.43	4.5	5.36	Tumor	-2.07803	0.000302928
ENSMUSG00000020869_Lrrc59	41.17	53.97	163.45	153.29	185.72	207.6	Tumor	-2.07524	0.000513577
ENSMUSG00000027646_Src	17.05	15.53	48.78	55.37	68.13	64.59	Tumor	-2.06945	2.52932e-05
ENSMUSG00000049532_Sall2	0.7	0.62	2.08	2.9	2.71	1.81	Tumor	-2.0692	0.00938798
ENSMUSG00000003955_Fam162a	214.44	299.28	856.82	1219.92	933.53	1202.62	Tumor	-2.06445	0.0159091
ENSMUSG00000032815_Fanca	6.98	4.97	17.57	16.03	9.42	12.2	Tumor	-2.06397	0.0030973
ENSMUSG00000048007_Timm8a1	11.34	14.01	63.1	35.47	65.05	29.89	Tumor	-2.06331	0.0441369
ENSMUSG00000051674_Dcun1d4	4.01	2.48	7.16	7.77	9.89	19.01	Tumor	-2.0621	0.0473802
ENSMUSG00000029674_Limk1	6.04	5.92	18.16	16.87	19.93	32.33	Tumor	-2.06021	0.00350649
ENSMUSG00000022322_Shcbp1	5.47	5.86	23.09	21.86	17.58	21.21	Tumor	-2.05799	2.93726e-05
ENSMUSG00000020307_Cdc34	38.18	44.04	144.84	130.78	173.02	187.78	Tumor	-2.05647	0.000378482
ENSMUSG00000028044_Cks1b	30.81	39.72	146.24	127.34	132.13	153.71	Tumor	-2.05484	0.000323541
ENSMUSG00000028849_Map7d1	36.94	40.43	137.27	148.44	118.99	118.64	Tumor	-2.05259	1.97257e-05
ENSMUSG00000021569_Trip13	3.04	3.33	12.47	10.97	10.58	12.14	Tumor	-2.04827	1.59494e-05
ENSMUSG00000031365_Zfp275	1.26	0.72	2.96	2.61	3.18	5	Tumor	-2.04718	0.00200907
ENSMUSG00000038034_Igsf8	50.91	56.69	178.91	203.35	201.66	195.49	Tumor	-2.04703	1.02874e-05
ENSMUSG00000025792_Slc25a10	10.61	14.23	54.85	44.91	43.75	41.52	Tumor	-2.04532	0.00141398
ENSMUSG00000006731_B4galnt1	18.29	23.92	82.78	88.84	77.78	59.12	Tumor	-2.03832	0.003182
ENSMUSG00000001228_Uhrf1	12.4	17.45	62.07	54.52	44.15	38.46	Tumor	-2.03646	0.021145
ENSMUSG00000021451_Sema4d	10.85	6.69	22.39	20.6	23.39	17.06	Tumor	-2.03622	0.00148797
ENSMUSG00000032113_Chek1	2.63	2.98	10.83	10.14	8.7	11.09	Tumor	-2.03381	0.000652652
ENSMUSG00000026994_Galnt3	14.53	10.65	26.89	27.42	36.13	67.19	Tumor	-2.03025	0.0440549
ENSMUSG00000102918_Pcdhgc3	16.23	16.28	62.89	61.54	53.7	38.01	Tumor	-2.02943	0.00284253
ENSMUSG00000014303_Glis2	2.06	1.81	3.55	5.1	5.9	6.27	Tumor	-2.02726	0.00663999
ENSMUSG00000028573_Fggy	3.15	2.19	7.43	11.09	9.27	23.33	Tumor	-2.02691	0.0352523
ENSMUSG00000015839_Nfe2l2	70.76	50.29	205.75	198.9	199.54	203.57	Tumor	-2.0263	1.5967e-12
ENSMUSG00000027997_Casp6	20.49	12.88	53.09	66.58	52.6	69.57	Tumor	-2.02554	3.33001e-06
ENSMUSG00000040078_Gm9769	15.6	8.75	46.04	40.17	43.43	66.46	Tumor	-2.0233	0.0489888
ENSMUSG00000009097_Tbx1	8.03	3.33	24.01	20.39	19.04	15.04	Tumor	-2.02317	0.01903
ENSMUSG00000020733_Slc9a3r1	23.86	26.8	93.13	84.49	98.62	89	Tumor	-2.01437	2.14787e-05
ENSMUSG00000021411_Pxdc1	25.81	23.98	73.04	93.6	77.14	103.74	Tumor	-2.01017	0.000100654
ENSMUSG00000037278_Tmem97	12.6	20.1	65.29	54.97	57.55	66.24	Tumor	-2.00936	0.00689838
ENSMUSG00000006782_Cnp	9.2	3	13.51	19.96	19.28	20.55	Tumor	-2.00706	0.0436023
ENSMUSG00000057963_Itpk1	8.65	6.73	31.36	31.06	21.01	17.19	Tumor	-2.0064	0.0107742
ENSMUSG00000014778_Fhod1	8.08	3.35	16.62	12.98	15.55	13.89	Tumor	-1.99925	0.00601934
ENSMUSG00000019849_Prep	31.72	39.32	116.32	132.95	127.29	126.67	Tumor	-1.99877	0.00017304
ENSMUSG00000035107_Dcbld2	11.87	6.37	9.26	7.45	7.28	12.18	Tumor	-1.99865	0.00248296
ENSMUSG00000011752_Pgam1	168.32	244.35	658.34	737.93	768.18	822.01	Tumor	-1.99604	0.00289925
ENSMUSG00000038633_Degs1	61.02	67.04	230.74	248.24	240.23	184.54	Tumor	-1.99551	0.000287874
ENSMUSG00000051444_Bbs12	2.03	1.72	7.36	6.44	5.46	6.89	Tumor	-1.99521	0.000201975
ENSMUSG00000026202_Tuba4a	206.19	229.22	617.83	765.53	622.46	981.87	Tumor	-1.99486	0.000691522
ENSMUSG00000024140_Epas1	7.18	3.09	20.08	18.72	16.24	12.26	Tumor	-1.99429	0.0235048
ENSMUSG00000016477_E2f3	2.36	2.39	9.2	6.36	7.1	5.47	Tumor	-1.9942	5.13604e-06
ENSMUSG00000028961_Pgd	35.17	47.47	144.06	156.95	150.79	133.66	Tumor	-1.99272	0.00134584
ENSMUSG00000033033_Calhm2	4.9	3.78	14.17	14.53	16.12	15.26	Tumor	-1.98934	7.5512e-07
ENSMUSG00000028702_Rad54l	2.14	2.83	8.45	7.72	5.91	6.21	Tumor	-1.97756	0.0183797
ENSMUSG00000023832_Acat2	14.14	17.81	58.13	62.34	43.19	58.44	Tumor	-1.97738	0.00275922
ENSMUSG00000022378_Fam49b	21.2	17.82	61.04	52.89	75.74	87.13	Tumor	-1.97723	0.00171664
ENSMUSG00000031628_Casp3	13.58	12.68	43.99	51.88	44.18	44.69	Tumor	-1.97496	7.24788e-06
ENSMUSG00000039168_Dap	37.17	44.66	136.59	135.42	157.77	160.89	Tumor	-1.97276	0.000325061
ENSMUSG00000032392_Parp16	2.28	1.91	6.6	8.18	6.97	6.77	Tumor	-1.97002	0.000190004
ENSMUSG00000041438_Cirh1a	18.2	15.65	54.38	48.77	59.09	68.33	Tumor	-1.96016	2.02066e-05
ENSMUSG00000073295_Nudt11	1.33	0.94	3.85	3.49	4.11	3.59	Tumor	-1.95472	0.00132331
ENSMUSG00000024480_Ap3s1	10.03	7.59	20.98	26.25	31.47	41.98	Tumor	-1.9531	0.0203624
ENSMUSG00000024587_Nars	51.69	48.43	184.8	167.25	173.84	150.68	Tumor	-1.95297	4.43521e-06
ENSMUSG00000030528_Blm	2.25	2.27	8.75	7.28	6.88	7.35	Tumor	-1.94908	0.000207882
ENSMUSG00000015335_Zdhhc12	4.59	4.06	14.25	12.53	19.24	15.36	Tumor	-1.9464	0.00464008
ENSMUSG00000041782_Lad1	118.96	130.68	388.38	476.44	381.57	415.85	Tumor	-1.94338	5.7206e-05
ENSMUSG00000030970_Ctbp2	13.34	10.72	35.49	38.19	39.89	40.59	Tumor	-1.94139	9.09093e-08
ENSMUSG00000000296_Tpd52l1	2.76	2.41	8.53	8.92	8.36	9.87	Tumor	-1.94021	0.0012076
ENSMUSG00000037594_BC022687	1.85	1.1	3.71	4.99	5.16	5.76	Tumor	-1.93571	0.0235043
ENSMUSG00000023951_Vegfa	26.34	31.5	86.97	117.95	111.36	112.45	Tumor	-1.93566	0.00305409
ENSMUSG00000028381_Ugcg	7.21	4.74	11.01	10.53	12.96	20.01	Tumor	-1.92776	0.0216317
ENSMUSG00000042410_Agps	7.78	4.72	17.83	16.09	22.03	31.35	Tumor	-1.92732	0.00571105
ENSMUSG00000033933_Vhl	4	4.03	9.54	14.22	10.65	13.51	Tumor	-1.92631	0.0011141
ENSMUSG00000025105_Bnc1	13.52	9.84	39.49	38.48	37.6	35.07	Tumor	-1.92426	4.53813e-07
ENSMUSG00000029428_Stx2	3.46	2.04	6.46	6.22	9.36	8.78	Tumor	-1.92193	0.0375652
ENSMUSG00000034118_Tpst1	9.45	7.68	25.71	23.01	25.32	35.07	Tumor	-1.91881	0.000495419
ENSMUSG00000022945_Chaf1b	6.37	8.14	30.32	24.92	23.71	19.37	Tumor	-1.91741	0.016254
ENSMUSG00000016664_Pacsin2	12.51	9.76	32.57	32.29	33.42	41.68	Tumor	-1.91447	1.9556e-06
ENSMUSG00000074825_Itpripl1	4.7	4.63	16.59	14.9	16.42	13.99	Tumor	-1.91008	3.00958e-05
ENSMUSG00000028212_Ccne2	2.21	2.72	9.41	8.65	11.16	10.44	Tumor	-1.90057	0.00304316
ENSMUSG00000030530_Furin	26.84	26.92	89.97	91.38	94.72	72.81	Tumor	-1.89957	0.000486392
ENSMUSG00000002459_Rgs20	2.62	3.26	10.24	12.5	9.02	12.73	Tumor	-1.89615	0.0227603
ENSMUSG00000050271_D8Ertd82e	6.01	5.37	17.82	21.79	18.76	14.23	Tumor	-1.89407	0.00248971
ENSMUSG00000027860_Vangl1	13.96	12.85	41.42	41.16	42.44	36.26	Tumor	-1.89262	1.36004e-05
ENSMUSG00000057137_Tmem140	7.86	7.39	20.19	37.36	28.06	61.24	Tumor	-1.89153	0.0406302
ENSMUSG00000021965_Ska3	2.97	3.7	11.29	11.24	9.03	12.56	Tumor	-1.88612	0.00856308
ENSMUSG00000030254_Rad18	4.06	4.77	16.72	13.87	13.53	12.93	Tumor	-1.88544	0.00719257
ENSMUSG00000025192_Entpd7	2.65	1.25	6.31	3.95	4.52	5.26	Tumor	-1.88518	0.0103172
ENSMUSG00000029777_Gars	34.79	38.63	110.9	113.88	125.1	123.85	Tumor	-1.8789	0.000276273
ENSMUSG00000062127_Cttnbp2nl	5.33	3.94	10.66	16.8	14.06	15.65	Tumor	-1.87253	0.0022922
ENSMUSG00000028896_Rcc1	23.53	21	81.46	69.06	62.93	51.03	Tumor	-1.8718	0.00541996
ENSMUSG00000021906_Oxnad1	5.21	3.76	11.97	12.05	10.01	12.32	Tumor	-1.87056	0.000689632
ENSMUSG00000031617_Tmem184c	4.96	3.58	11.95	10.68	12.26	20.73	Tumor	-1.86894	0.0400213
ENSMUSG00000035914_Cd276	10.44	11.72	29.54	31.86	42.2	36.68	Tumor	-1.84984	0.00838117
ENSMUSG00000022098_Bmp1	23.73	21.65	58.38	59.27	91.89	72.09	Tumor	-1.84824	0.0121189
ENSMUSG00000015880_Ncapg	6.67	8.01	19.59	18.34	15.29	22.38	Tumor	-1.84093	0.0041604
ENSMUSG00000024590_Lmnb1	17.17	12.39	53.02	45.48	39.67	41	Tumor	-1.8398	0.00151709
ENSMUSG00000027454_Gins1	6.45	7.1	24.73	19.89	18.95	21.17	Tumor	-1.8371	0.00587846
ENSMUSG00000029560_Snx8	3.02	3.5	10.37	8.84	9.09	9.52	Tumor	-1.83495	0.00420574
ENSMUSG00000035314_Gdpd5	2.71	1.75	6.42	7.04	8.37	5.03	Tumor	-1.83467	0.0401478
ENSMUSG00000022673_Mcm4	18.25	17.62	64.39	53.76	52.32	51.37	Tumor	-1.83352	0.000326858
ENSMUSG00000025791_Pgm2	12.79	16.1	35.24	45.51	44.81	58.21	Tumor	-1.83244	0.0265459
ENSMUSG00000074916_Chst14	3.25	2.59	7.46	8.03	10.08	11.01	Tumor	-1.82923	0.0109314
ENSMUSG00000070372_Capza1	42.63	35.03	94.48	111.05	107.52	157.35	Tumor	-1.82299	0.00682229
ENSMUSG00000021036_Sptlc2	33.75	27.03	71.49	84	93.3	110.48	Tumor	-1.82155	0.000462231
ENSMUSG00000023277_Twf2	6.36	5.7	16.12	15.64	16.89	22.05	Tumor	-1.8215	0.0067396
ENSMUSG00000048440_Cyp4f16	9.54	5.35	14.01	15.66	17.94	24.18	Tumor	-1.82097	0.0413536
ENSMUSG00000049764_Zfp280b	1.53	1.32	4.98	3.63	4.6	3.96	Tumor	-1.81919	0.0102426
ENSMUSG00000051391_Ywhag	64.09	61.64	151.02	178.31	195.37	216.88	Tumor	-1.8157	0.000501416
ENSMUSG00000044149_Nkrf	3.62	2.07	9.09	7.34	7.53	9.9	Tumor	-1.81009	0.00965401
ENSMUSG00000031960_Aars	15.07	15.29	44.86	46.73	47.55	42.65	Tumor	-1.80963	0.000645904
ENSMUSG00000029467_Atp2a2	58.67	45.9	170.47	144.09	175.54	118.79	Tumor	-1.80934	0.00471851
ENSMUSG00000031490_Eif4ebp1	36.03	46.09	118.76	137.93	141.96	138.62	Tumor	-1.80421	0.0141105
ENSMUSG00000037313_Tacc3	19.53	25.07	77.07	77.25	65.08	69.82	Tumor	-1.79613	0.0119278
ENSMUSG00000006442_Srm	42.68	48.04	148.01	130.29	136.59	146.89	Tumor	-1.79166	0.00151709
ENSMUSG00000024299_Adamts10	1.35	1.5	3.37	4.75	4.7	5.3	Tumor	-1.79086	0.029714
ENSMUSG00000061024_Rrs1	21.3	16.68	71.02	52.5	56.22	49.64	Tumor	-1.79064	0.00257712
ENSMUSG00000030980_Knop1	11.43	9.72	34.61	35.17	34.65	32.76	Tumor	-1.79018	1.51851e-05
ENSMUSG00000004451_Ralb	16.2	22.72	50.67	58.85	59.54	65.92	Tumor	-1.79002	0.0265741
ENSMUSG00000051236_Msrb3	2.15	1.96	4.68	7.27	5.26	6.55	Tumor	-1.7867	0.0116729
ENSMUSG00000007891_Ctsd	193.31	248.6	562.66	769.45	662.19	667.62	Tumor	-1.78254	0.016207
ENSMUSG00000025980_Hspd1	107.71	107.98	322.35	273.88	303.53	368.77	Tumor	-1.7819	0.00107576
ENSMUSG00000025034_Trim8	17.68	14.36	48.01	52.89	45.89	43.02	Tumor	-1.78149	8.85425e-05
ENSMUSG00000039693_Msantd3	6.29	6.39	20.52	18.32	18.79	19.9	Tumor	-1.7766	0.000844889
ENSMUSG00000039323_Igfbp2	10.99	10.26	40.11	36.74	28.7	26.3	Tumor	-1.77583	0.0249592
ENSMUSG00000055760_Gemin6	7.25	7.73	23.62	21.54	21.79	23.69	Tumor	-1.7722	0.00325167
ENSMUSG00000015944_Gatsl2	2.43	2.28	4.53	4.19	4.7	5.89	Tumor	-1.76707	0.00181969
ENSMUSG00000069793_Slfn9	4.54	4.47	20.03	11.2	11.58	14.9	Tumor	-1.76651	0.0484944
ENSMUSG00000029381_Shroom3	4.56	2.05	11.87	19.59	12.95	27.06	Tumor	-1.76325	0.00364211
ENSMUSG00000001175_Calm1	152.75	147.97	333.4	417.46	371.11	692.91	Tumor	-1.76321	0.0132579
ENSMUSG00000028680_Plk3	8.02	7.24	23.57	18.56	27.08	19.88	Tumor	-1.7612	0.0205824
ENSMUSG00000017386_Traf4	7.82	9.86	23.32	24.08	34.06	26.88	Tumor	-1.75847	0.0484944
ENSMUSG00000019960_Dusp6	33.96	34.29	89	125.38	88.43	101.85	Tumor	-1.7573	0.00742292
ENSMUSG00000038279_Nop2	25.71	28.65	94.74	74.43	80.83	77.56	Tumor	-1.75721	0.00575932
ENSMUSG00000051235_Gen1	1.41	1.23	4.36	3.64	3	4.44	Tumor	-1.74981	0.033743
ENSMUSG00000032400_Zwilch	7.32	8.41	25.79	22.56	18.98	23.19	Tumor	-1.74592	0.0161457
ENSMUSG00000003865_Gys1	12.11	12.16	23.74	37.26	27.98	30.88	Tumor	-1.73903	0.0291418
ENSMUSG00000023022_Lima1	44.54	42.4	110.84	130.93	129.88	121.32	Tumor	-1.73664	0.000664423
ENSMUSG00000028633_Ctps	18.87	21.2	55.93	48.78	58.44	66.09	Tumor	-1.736	0.00834487
ENSMUSG00000031924_Cyb5b	25.87	26.29	71.73	68.75	72.14	89.41	Tumor	-1.73516	0.00172256
ENSMUSG00000092203_1110038B12Rik	57.88	60.06	233.88	182.85	227.42	155.09	Tumor	-1.73513	0.0010406
ENSMUSG00000037104_Socs5	7.99	6.23	19.04	23.22	17.47	20.99	Tumor	-1.72809	0.000475268
ENSMUSG00000002297_Dbf4	13.04	11.09	32.5	30.3	28.58	38.81	Tumor	-1.72402	0.00159867
ENSMUSG00000024952_Rps6ka4	37.66	44.22	135.87	119.72	117.05	101.96	Tumor	-1.72044	0.0218861
ENSMUSG00000038335_Tsr1	17.31	15.22	49.26	41.45	47.66	45.97	Tumor	-1.71838	0.000284658
ENSMUSG00000049091_Sephs2	9.52	11.43	33.55	32.8	30.35	28.42	Tumor	-1.71139	0.0222301
ENSMUSG00000006273_Atp6v1b2	38.3	33.46	81.29	101.82	99.25	84.89	Tumor	-1.70927	0.00509945
ENSMUSG00000025533_Asl	14.59	13.4	31.08	36.45	30.67	46.11	Tumor	-1.70461	0.00685638
ENSMUSG00000030748_Il4ra	23.04	21.55	60.48	73.19	61.12	54.91	Tumor	-1.70205	0.00468053
ENSMUSG00000048351_Coa7	4.34	4.29	22.34	17.63	20.42	20.69	Tumor	-1.70103	0.0184835
ENSMUSG00000057440_Mpp7	8.38	8.49	23.55	24.58	22.24	24.62	Tumor	-1.70031	0.00057924
ENSMUSG00000037466_4930427A07Rik	4.31	4.45	14.7	10.94	11.71	10.96	Tumor	-1.69658	0.00276478
ENSMUSG00000044813_Shb	11.92	10.57	24.81	37.83	30.77	28.8	Tumor	-1.6952	0.0186699
ENSMUSG00000038267_Slc22a23	5.79	3.93	10.85	12.54	13.4	13.03	Tumor	-1.69448	0.0015117
ENSMUSG00000022594_Lynx1	3.12	2.74	6.92	8.41	7.46	9.53	Tumor	-1.6878	0.0131569
ENSMUSG00000029196_Tada2b	5.44	4.4	14.96	12.48	14.23	10.56	Tumor	-1.68585	0.0321443
ENSMUSG00000043067_Dpy19l1	6.24	3.9	12.66	10.68	12.37	15.85	Tumor	-1.68566	0.0264825
ENSMUSG00000069662_Marcks	17.36	13.37	43.46	46.44	40.17	37.99	Tumor	-1.67717	0.00111967
ENSMUSG00000067367_Lyar	25.52	22.49	89.68	63.04	70.57	70.11	Tumor	-1.66953	0.00727268
ENSMUSG00000057469_E2f6	5.89	6.02	16.09	14.75	15.2	20.81	Tumor	-1.66814	0.0303311
ENSMUSG00000024989_Cep55	6.94	8.01	21.8	22.81	16.62	21.88	Tumor	-1.66223	0.0449516
ENSMUSG00000029063_Nadk	55.96	54.44	135.56	150.17	146.41	181.92	Tumor	-1.65548	0.00184709
ENSMUSG00000028614_Ndc1	5.36	5.79	16.17	15.34	13.45	16.04	Tumor	-1.64901	0.0159091
ENSMUSG00000029860_Zyx	29.29	24.54	63.98	69.99	86.52	77.29	Tumor	-1.64568	0.00847439
ENSMUSG00000049922_Slc35c1	5.95	6.68	20.05	16.69	17.33	16.65	Tumor	-1.64227	0.0479319
ENSMUSG00000053801_Grwd1	17.16	20.7	56.49	49.42	53.5	51.66	Tumor	-1.64175	0.0256352
ENSMUSG00000000378_Ccm2	13.23	12.22	30.73	31.47	32.53	37.71	Tumor	-1.62902	0.00807746
ENSMUSG00000016382_Pls3	76.75	73.48	166.19	185.62	195.69	243.2	Tumor	-1.62887	0.0195501
ENSMUSG00000042487_Leo1	14.1	11.35	35.1	36.39	31.35	34.46	Tumor	-1.6287	0.000516488
ENSMUSG00000057497_Fam136a	12.44	14.73	35.98	35.1	37.43	42.86	Tumor	-1.62795	0.0462381
ENSMUSG00000021707_Dhfr	2.01	2.29	6.1	6.07	5.1	5.78	Tumor	-1.62251	0.0449357
ENSMUSG00000003868_Ruvbl2	30.38	35.34	95.4	92.48	84.31	92.52	Tumor	-1.62031	0.0185298
ENSMUSG00000037851_Iars	23.38	19.5	54.46	50.45	53.27	48.81	Tumor	-1.6175	0.000356724
ENSMUSG00000029482_Aacs	21.58	21.31	55.03	54.15	44.23	43.87	Tumor	-1.61211	0.0277416
ENSMUSG00000057113_Npm1	680.68	538.12	1284.37	1427.26	1344.52	1947.22	Tumor	-1.61022	0.00717048
ENSMUSG00000010755_Cars	28.06	23.14	51.28	58.92	58.63	63.77	Tumor	-1.60548	0.00636969
ENSMUSG00000085241_Snhg3	32.08	32.1	147.78	72.61	123.05	86.54	Tumor	-1.59985	0.0433869
ENSMUSG00000036678_Aaas	17.36	18.81	45.89	46	45.23	57.88	Tumor	-1.59157	0.0461678
ENSMUSG00000016756_Cmah	7.82	4.66	16.64	14.74	14.45	16.74	Tumor	-1.59148	0.0222729
ENSMUSG00000025950_Idh1	32.84	25.6	71.61	73.28	79.99	81.07	Tumor	-1.58987	0.00112215
ENSMUSG00000074305_Peak1	5.01	4.24	11.1	10.72	9.91	12.69	Tumor	-1.58859	0.00777685
ENSMUSG00000008305_Tle1	10.05	7.26	21.06	27.49	21.56	22	Tumor	-1.58201	0.0321515
ENSMUSG00000041570_Camsap2	23.07	15.63	50.11	46.4	49.77	56.58	Tumor	-1.57472	0.0128791
ENSMUSG00000058799_Nap1l1	95.73	96.46	240.64	242.19	234.06	284.32	Tumor	-1.56908	0.0110894
ENSMUSG00000021116_Eif2s1	30.09	30.74	69.47	73.16	75.76	93.89	Tumor	-1.55431	0.0461115
ENSMUSG00000021996_Esd	174.4	171.52	483.92	458.19	493.83	443.05	Tumor	-1.55357	0.0140403
ENSMUSG00000027531_Impa1	24.08	17.65	45.55	49.51	46.49	68.78	Tumor	-1.55036	0.043254
ENSMUSG00000024937_Ehbp1l1	9.7	8.55	21.91	23.08	24.24	29.87	Tumor	-1.5498	0.018614
ENSMUSG00000033356_Pus7l	3.67	3.01	8.82	8.65	8	7.88	Tumor	-1.54798	0.0266416
ENSMUSG00000031633_Slc25a4	76.64	72.6	162.54	192.46	187.02	211.85	Tumor	-1.54747	0.0185608
ENSMUSG00000007476_Lrrc8a	7.17	6.13	16.29	17.18	15.91	17.3	Tumor	-1.54679	0.00141398
ENSMUSG00000041351_Rap1gap	10.16	8.3	23.73	23.46	22.73	23.47	Tumor	-1.54416	0.00650909
ENSMUSG00000069910_Spdl1	5.22	5.47	12.06	11.21	10.29	12.3	Tumor	-1.54071	0.040379
ENSMUSG00000021067_Sav1	24.67	16.11	48.15	54.18	47.48	52.61	Tumor	-1.5321	0.0163779
ENSMUSG00000069094_Pde7a	17.37	13.11	24.33	27.11	29.01	35.88	Tumor	-1.53157	0.0142998
ENSMUSG00000021474_Sfxn1	14.05	14.21	35.33	34.04	33.91	39.13	Tumor	-1.52272	0.0257416
ENSMUSG00000014859_E2f4	37.8	31.83	96.69	91.39	81.97	80.75	Tumor	-1.52182	0.0140525
ENSMUSG00000059456_Ptk2b	26.62	22.19	52.46	67.65	59.12	65.84	Tumor	-1.51681	0.0151853
ENSMUSG00000021595_Nsun2	66.77	56.48	136.89	136.03	132.25	132.4	Tumor	-1.44314	0.0219035
ENSMUSG00000062203_Gspt1	69.42	58.7	146.17	135.16	143.81	152.8	Tumor	-1.43628	0.0220478
ENSMUSG00000081604_Gm11518	129.53	165.16	0	0	0	0	Normal	13.4393	1.77373e-28
ENSMUSG00000063696_Gm8730	211.64	0.29	0.48	0.4	0.33	0	Normal	8.18977	0.0127864
ENSMUSG00000026628_Atf3	1437.54	1902.01	7.64	1.46	8.75	4.71	Normal	8.06513	3.57166e-33
ENSMUSG00000028341_Nr4a3	56.66	27.29	0.19	0.07	0.1	0.04	Normal	7.91724	3.30846e-38
ENSMUSG00000097925_Gm26574	17.04	6.63	0.12	0.04	0.04	0	Normal	7.65111	4.92999e-23
ENSMUSG00000031757_Mt4	284.44	257.25	6.43	0.49	1.26	0.36	Normal	7.4145	1.85076e-07
ENSMUSG00000090582_Gm17024	97.74	83.77	0.41	0.37	0.75	0.57	Normal	7.40379	4.69183e-79
ENSMUSG00000022206_Npr3	5.24	2.11	0.03	0.02	0.03	0	Normal	7.20455	1.67407e-24
ENSMUSG00000023034_Nr4a1	923.47	828.94	7.6	3.19	7.33	2.93	Normal	7.17441	2.17293e-43
ENSMUSG00000037016_Frem2	17.86	11.55	0.36	0.03	0.17	0	Normal	6.56654	0.0351837
ENSMUSG00000104841_RP24-271G16.1	19.16	11.56	0.43	0.03	0.05	0.08	Normal	6.54598	3.57051e-10
ENSMUSG00000019880_Rspo3	18.72	9.4	0.23	0.01	0.11	0.22	Normal	6.41926	3.40364e-13
ENSMUSG00000066364_Serpina3b	9.39	8.76	0.15	0.15	0.03	0.11	Normal	6.19783	8.77189e-25
ENSMUSG00000041986_Elmod1	22.5	22.89	0.9	0.06	0.15	0	Normal	6.18916	0.040379
ENSMUSG00000090121_Abhd12b	15.54	6.63	0.35	0.06	0.13	0	Normal	6.18871	1.54723e-09
ENSMUSG00000000125_Wnt3	105.74	106.97	3.79	0.21	0.66	0.48	Normal	6.16875	0.000400658
ENSMUSG00000003545_Fosb	266.1	236.05	3.92	0.73	6.65	0.73	Normal	6.13733	2.09203e-05
ENSMUSG00000107879_RP24-363O21.3	8.02	8.19	0.08	0.15	0.05	0.12	Normal	6.10678	1.26223e-35
ENSMUSG00000026077_Npas2	10.71	8.14	0.33	0.12	0.01	0	Normal	6.06612	0.0410659
ENSMUSG00000030228_Pik3c2g	32.72	21.62	0.81	0.19	0.24	0	Normal	6.04754	0.0303106
ENSMUSG00000087042_Gm11611	33.84	12.61	0.91	0.17	0.07	0.1	Normal	6.04483	6.2853e-08
ENSMUSG00000075014_Gm10800	17.15	164.68	1.45	1.03	0.29	2.94	Normal	6.04162	0.00100457
ENSMUSG00000059901_Adamts14	67.87	30.02	1.79	0.17	0.27	0.23	Normal	6.01504	0.000298678
ENSMUSG00000040254_Sema3d	71.36	74.73	2.1	0.43	0.36	0.96	Normal	5.98283	1.4541e-05
ENSMUSG00000051497_Kcnj16	10.78	8.16	0.4	0.07	0.02	0.26	Normal	5.95615	0.00151684
ENSMUSG00000020599_Rgs9	9.06	8.15	0.35	0.15	0.11	0.05	Normal	5.78301	3.4651e-22
ENSMUSG00000074766_Ism1	11.56	6.74	0.31	0.12	0.16	0	Normal	5.73571	0.00719298
ENSMUSG00000039628_Hs3st6	133.24	91.49	2.79	1.28	1.75	1.85	Normal	5.72524	1.57698e-53
ENSMUSG00000038453_Srcin1	34.57	13.31	0.96	0.17	0.23	0.09	Normal	5.70145	0.00268617
ENSMUSG00000034910_Pygo1	4.78	2.89	0.13	0.03	0.08	0.01	Normal	5.62053	7.2478e-09
ENSMUSG00000082035_Rpl17-ps8	401.23	139.79	1.77	11.13	1.94	4.95	Normal	5.56612	0.000166739
ENSMUSG00000022383_Ppara	13.16	9.64	1	0.09	0.26	0	Normal	5.48493	0.0493367
ENSMUSG00000098496_1810026B05Rik	1.97	1.5	0.88	0.54	0.65	0.57	Normal	5.43547	4.45936e-13
ENSMUSG00000086040_Wipf3	17.69	10.11	0.75	0.11	0.16	0.1	Normal	5.43388	9.05916e-09
ENSMUSG00000005268_Prlr	13.01	11.97	0.51	0.2	0.2	0.07	Normal	5.42702	4.446e-13
ENSMUSG00000029830_Svopl	5.85	10.48	0.1	0.13	0.3	0.44	Normal	5.42142	1.66669e-18
ENSMUSG00000021835_Bmp4	67.1	23.88	2.32	0.22	0.66	0.02	Normal	5.42065	0.0438705
ENSMUSG00000074345_Tnfaip8l3	22.79	9.86	0.95	0.03	0.23	0.1	Normal	5.39914	0.00972988
ENSMUSG00000021573_Tppp	60.52	34.12	2.27	0.87	1.17	0.08	Normal	5.36646	0.00291509
ENSMUSG00000097312_Gm26870	5.89	48.22	0.71	0.09	0.16	1.7	Normal	5.35449	0.023885
ENSMUSG00000019761_Krt10	3446.16	3818.25	188.4	84.9	52.62	4.85	Normal	5.28589	0.000365616
ENSMUSG00000026989_Dapl1	396.4	301.17	30.29	4.24	3.17	1.81	Normal	5.25221	0.00386596
ENSMUSG00000052821_Cysltr1	16.51	10.33	0.57	0.05	0.23	0.18	Normal	5.2443	0.00399429
ENSMUSG00000029120_Ppp2r2c	40.96	46.17	2.34	0.19	0.5	1.31	Normal	5.23975	0.00402984
ENSMUSG00000103230_Gm17970	37.66	17.74	1.79	0.68	0.59	0	Normal	5.13764	4.48772e-05
ENSMUSG00000049214_Skint7	132.36	91.08	6.11	1.03	1.15	3.17	Normal	5.13425	1.80228e-09
ENSMUSG00000043165_Lor	7.6	20.9	0.98	0.24	0.27	0.12	Normal	5.06408	1.65303e-06
ENSMUSG00000030862_Cpxm2	107.5	93.35	4.69	2.05	2.17	0.77	Normal	5.00254	0.000700542
ENSMUSG00000019876_Pkib	93.43	74.69	4.84	0.41	0.94	0.73	Normal	4.99494	7.99172e-08
ENSMUSG00000073888_Ccl27a	2460.05	2336.87	185.29	32.58	56.89	56.27	Normal	4.96639	2.76492e-16
ENSMUSG00000027499_Pkia	15.99	14.35	0.89	0.14	0.34	0.32	Normal	4.93653	1.08489e-09
ENSMUSG00000032015_Pou2f3	122.87	105.17	9.37	1.14	2.79	0.55	Normal	4.90461	0.00716856
ENSMUSG00000087141_Plcxd2	6.41	5.84	0.38	0.13	0.14	0.05	Normal	4.87925	9.84887e-09
ENSMUSG00000052062_Pard3b	5.18	4.57	0.23	0.07	0.11	0.04	Normal	4.85757	3.53881e-09
ENSMUSG00000028214_Gem	33.43	11.48	1.32	0.36	0.76	0.2	Normal	4.82758	1.36499e-07
ENSMUSG00000044534_Ackr2	17.17	17.77	0.93	0.21	0.69	0.37	Normal	4.79579	3.11232e-11
ENSMUSG00000031750_Il34	238.16	207.68	13.14	4.78	6.01	5.25	Normal	4.78865	1.49503e-17
ENSMUSG00000033863_Klf9	86.64	66.71	4.3	1.75	2.08	1.49	Normal	4.76984	4.40628e-17
ENSMUSG00000024697_Gna14	24.19	18.86	2.07	0.11	0.41	0.17	Normal	4.73398	0.031002
ENSMUSG00000034917_Tjp3	17.52	16.85	1.5	0.26	0.35	0.19	Normal	4.70184	5.41356e-06
ENSMUSG00000006342_Susd2	107.36	130.06	6.72	3.83	4.7	0.75	Normal	4.6957	9.82518e-08
ENSMUSG00000031209_Heph	11.76	11.28	0.55	0.18	0.59	0.16	Normal	4.69031	2.36298e-09
ENSMUSG00000050370_Ch25h	13.64	19.84	0.56	1	0.78	0.02	Normal	4.68795	0.000115344
ENSMUSG00000024190_Dusp1	820.43	866.22	37.82	19.11	56.94	13.35	Normal	4.67594	1.84036e-11
ENSMUSG00000069114_Zbtb10	3.44	2.27	0.19	0.02	0.12	0.04	Normal	4.66874	6.82597e-06
ENSMUSG00000037868_Egr2	40.61	50.23	2.66	0.96	2.91	0.08	Normal	4.65419	0.0335983
ENSMUSG00000020173_Cobl	29.41	21.91	2.45	0.31	0.34	0.45	Normal	4.6179	0.00736388
ENSMUSG00000089773_Skint1	94.59	95.79	6.24	4.59	5.35	1.16	Normal	4.5963	8.71882e-10
ENSMUSG00000034825_Nrip3	3.83	5.72	0.45	0.05	0.11	0.11	Normal	4.5778	5.39086e-05
ENSMUSG00000024039_Cbs	82.65	69.46	7.02	1.1	1.2	1.39	Normal	4.57694	0.00868984
ENSMUSG00000020423_Btg2	493.2	594.46	18.48	18.11	24.18	19.82	Normal	4.57526	3.30461e-43
ENSMUSG00000039481_Nrtn	15.38	16.27	1.28	0.21	0.33	0.75	Normal	4.56611	5.00166e-07
ENSMUSG00000039092_Sptlc3	30.7	28.09	1.96	0.8	1.17	0.64	Normal	4.5341	2.32353e-14
ENSMUSG00000005628_Tmod4	44.8	31.06	4.84	0.28	0.48	0.85	Normal	4.52876	0.0274071
ENSMUSG00000026676_Ccdc3	76.76	86.05	6.38	3.33	2	0.79	Normal	4.51787	4.59175e-07
ENSMUSG00000037185_Krt80	235.28	256.98	26.63	3.97	6.95	1.29	Normal	4.51267	0.0442036
ENSMUSG00000022754_Tmem45a	685	674.87	52.66	22.44	29.51	2.95	Normal	4.48946	0.00354951
ENSMUSG00000027253_Lrp4	89.41	52.88	5.88	1.93	1.97	0.94	Normal	4.48379	0.00146667
ENSMUSG00000026399_Cd55	189.42	134.54	13.36	1.03	3.48	7.31	Normal	4.47397	0.00180458
ENSMUSG00000037736_Limch1	56.02	49.2	4.2	0.38	2.31	1.3	Normal	4.47346	0.00485844
ENSMUSG00000042500_Ago4	28.46	14.92	1.7	0.73	0.42	0.41	Normal	4.45124	2.28442e-08
ENSMUSG00000056025_Clca3a1	68.24	35.01	4.88	0.96	1.8	0.34	Normal	4.41965	0.0157993
ENSMUSG00000103509_Gm38372	7.61	4.72	0.37	0.16	0.24	0.21	Normal	4.41757	9.62882e-17
ENSMUSG00000021250_Fos	1396.2	1496.16	80.45	39.72	106.99	27.93	Normal	4.41711	6.27198e-11
ENSMUSG00000021508_Cxcl14	876.15	1150.16	53.76	35.65	47.81	34.66	Normal	4.41128	1.82706e-28
ENSMUSG00000028713_Cyp4b1	103.85	80.84	8.4	1.85	2.9	1.04	Normal	4.40338	4.81665e-06
ENSMUSG00000016283_H2-M2	12.95	12.13	1.39	0.29	0.45	0.17	Normal	4.37423	1.44097e-05
ENSMUSG00000037490_Slc2a12	93.33	76.01	9.33	1.16	1.65	2.06	Normal	4.37063	1.62302e-06
ENSMUSG00000032010_Usp2	9.64	8.69	0.89	0.47	0.42	0.22	Normal	4.35587	9.45717e-05
ENSMUSG00000044786_Zfp36	933.49	1179.61	65.22	39.23	62.06	20.2	Normal	4.34696	5.66083e-12
ENSMUSG00000055254_Ntrk2	12.34	11.66	1.22	0.32	0.26	0.22	Normal	4.33793	4.6057e-06
ENSMUSG00000032515_Csrnp1	114.86	163.11	7.12	5.56	7.99	3.7	Normal	4.33609	9.34083e-17
ENSMUSG00000037989_Wnk2	64.21	36.43	6.66	1.48	1.18	0.46	Normal	4.32845	0.0239094
ENSMUSG00000079604_Gm13219	25.4	17.12	2.17	0.5	0.57	0.42	Normal	4.2992	1.02675e-06
ENSMUSG00000108207_RP23-134H19.4	68.76	33.98	3.07	2.22	1.24	2.38	Normal	4.28516	2.23985e-16
ENSMUSG00000019838_Slc16a10	18.06	9.88	1.11	0.21	0.44	0.66	Normal	4.27592	8.30209e-08
ENSMUSG00000020785_Camkk1	28.85	23.66	2.43	0.47	1.14	0.67	Normal	4.26981	4.9944e-07
ENSMUSG00000050860_Phospho1	112.6	148.11	11.52	3.03	3.81	3.65	Normal	4.24558	2.95313e-09
ENSMUSG00000075593_Gal3st4	23.03	18.9	0.96	1.05	1.3	0.93	Normal	4.22476	2.08715e-17
ENSMUSG00000062866_Phactr2	19.7	16.04	1.82	0.4	0.51	0.24	Normal	4.21272	3.51952e-05
ENSMUSG00000039116_Adgrg6	45.12	33.37	3.37	0.8	1.79	1.28	Normal	4.18725	7.5607e-09
ENSMUSG00000020334_Slc22a4	156.48	94.97	11.49	3.25	4.61	2.71	Normal	4.1785	2.61969e-08
ENSMUSG00000028528_Dnajc6	6.58	3.93	0.7	0.09	0.13	0.09	Normal	4.1748	0.000301984
ENSMUSG00000027932_Slc27a3	194.51	360.79	28.11	11.73	13.02	8.01	Normal	4.16818	6.68872e-08
ENSMUSG00000023886_Smoc2	252.61	219.16	22.81	13.8	7.83	1.07	Normal	4.16179	0.0344546
ENSMUSG00000033389_Arhgap44	19.35	17.16	1.48	0.87	0.57	0.4	Normal	4.1292	2.64236e-09
ENSMUSG00000055653_Gpc3	20.03	20.51	1.13	1.02	1.49	0.44	Normal	4.11116	1.36496e-10
ENSMUSG00000022708_Zbtb20	6.68	2.94	0.41	0.21	0.27	0.16	Normal	4.10688	3.8817e-10
ENSMUSG00000000247_Lhx2	13.97	5.91	0.8	0.09	0.81	0.13	Normal	4.09073	0.00190372
ENSMUSG00000063873_Slc24a3	49.05	37.23	4.37	1.35	1.43	1.26	Normal	4.08722	1.31214e-07
ENSMUSG00000026360_Rgs2	45.62	51.47	2.19	1.14	3.88	0.99	Normal	4.06937	2.83622e-08
ENSMUSG00000024042_Sik1	240.97	167.6	15.75	9.37	10.27	6.34	Normal	4.04583	2.1608e-15
ENSMUSG00000025997_Ikzf2	41.07	28.71	2.58	1.11	2.02	1.59	Normal	4.04473	1.98264e-19
ENSMUSG00000048388_Fam171b	3.31	2.36	0.18	0.05	0.07	0.27	Normal	4.04026	1.01744e-05
ENSMUSG00000102504_Gm21955	0.81	7.42	0.54	0.09	0.16	0.17	Normal	4.03902	0.00643078
ENSMUSG00000007888_Crlf1	85.06	132.88	8.99	2.53	2.22	7.6	Normal	4.03663	3.92051e-06
ENSMUSG00000049555_Tmie	12.85	10.04	1.31	0.59	0.36	0.13	Normal	4.0319	0.000238354
ENSMUSG00000086448_9330162012Rik	14.19	10.16	1.29	0.61	0.54	0.11	Normal	4.01439	0.000136484
ENSMUSG00000041695_Kcnj2	15.25	10.93	1.4	0.28	0.68	0.35	Normal	4.01384	5.96147e-06
ENSMUSG00000028195_Cyr61	479.62	535.67	28.53	15.45	46.6	21.93	Normal	3.99989	5.56854e-11
ENSMUSG00000069170_Adgrv1	12.01	9.86	1.6	0.39	0.22	0.13	Normal	3.99934	0.000729344
ENSMUSG00000020101_4632428N05Rik	18.95	23.97	2.31	0.73	2.31	0.42	Normal	3.97027	2.06867e-05
ENSMUSG00000056569_Mpz	51.8	10.64	1.39	0.41	3.35	2.05	Normal	3.96272	0.000424512
ENSMUSG00000021214_Akr1c18	105.73	97.84	3.77	10.78	7.5	1.56	Normal	3.96233	3.49949e-05
ENSMUSG00000040209_Zfp704	5.06	2.28	0.29	0.15	0.39	0.11	Normal	3.9508	0.0002402
ENSMUSG00000022123_Scel	208.64	162.69	24.18	7.09	7.86	2.86	Normal	3.92076	0.0216317
ENSMUSG00000017417_Plxdc1	25.69	23.87	3.26	1.58	0.93	0.22	Normal	3.92013	0.0399922
ENSMUSG00000031451_Gas6	293.84	281.37	27.05	19.26	13.92	6.84	Normal	3.9033	1.20917e-08
ENSMUSG00000068617_Efcab1	9.01	7.09	0.62	0.26	0.61	0.4	Normal	3.88912	1.47884e-10
ENSMUSG00000030107_Usp18	45.79	20.03	1.96	0.73	1.95	3.08	Normal	3.88613	2.00049e-06
ENSMUSG00000000037_Scml2	10.52	6.97	0.77	0.41	0.32	0.49	Normal	3.87849	1.02672e-09
ENSMUSG00000019368_Sec14l4	26.47	18.27	1.68	1.51	1.04	1.21	Normal	3.87262	5.83845e-18
ENSMUSG00000062345_Serpinb2	987.59	771.3	65	31.39	52.64	92.16	Normal	3.86863	3.74775e-12
ENSMUSG00000019850_Tnfaip3	125.22	115.77	9.42	6.39	7.54	4.13	Normal	3.86527	2.34883e-16
ENSMUSG00000054263_Lifr	30.98	15.14	1.77	0.84	1.14	1.4	Normal	3.86299	4.71425e-12
ENSMUSG00000027246_Ell3	25.15	19.67	2.28	0.8	1.4	0.78	Normal	3.85568	1.1098e-06
ENSMUSG00000015619_Gata3	251.53	176.89	25.21	6.94	6.67	8.33	Normal	3.85551	1.39439e-05
ENSMUSG00000045730_Adrb2	126.57	121.2	14.09	4.55	7.16	4.74	Normal	3.83855	1.37472e-08
ENSMUSG00000045019_Acer1	40	44.02	4.03	2.03	2.75	1.63	Normal	3.82839	1.14035e-11
ENSMUSG00000032249_Anp32a	159.94	116.42	14.88	4.9	12.11	6.2	Normal	3.82485	2.78994e-09
ENSMUSG00000032278_Paqr5	43.66	39.82	3.69	2.04	1.91	2.67	Normal	3.81529	2.21734e-15
ENSMUSG00000027347_Rasgrp1	23.48	20.39	2	1.55	0.64	0.84	Normal	3.80986	7.15214e-09
ENSMUSG00000031936_Hephl1	5.08	5.13	0.84	0.04	0.14	0.24	Normal	3.80939	0.0129211
ENSMUSG00000032578_Cish	132.33	211.07	7.22	9.6	6.4	12.02	Normal	3.80915	1.49503e-17
ENSMUSG00000026463_Atp2b4	132.34	80.94	8.67	5.75	4.55	2.14	Normal	3.80874	5.9652e-08
ENSMUSG00000085971_Gm15411	16.01	4.51	0.63	0.4	0.37	0.31	Normal	3.80048	2.87732e-10
ENSMUSG00000085237_Gm15406	28.85	32.42	4.84	2.48	2.75	2.02	Normal	3.7999	9.50167e-12
ENSMUSG00000055413_H2-Q5	149.49	126.78	11.64	5.42	4.11	10.01	Normal	3.75242	2.34526e-09
ENSMUSG00000040998_Npnt	17.08	14.46	1.56	0.45	1.2	0.65	Normal	3.74989	1.76002e-07
ENSMUSG00000038418_Egr1	480.11	566.99	59.96	34.31	30.72	11.93	Normal	3.74064	3.05242e-06
ENSMUSG00000093164_Gm22993	94.97	56.43	4.05	7.78	7.31	7.82	Normal	3.70899	0.000231133
ENSMUSG00000055148_Klf2	20.9	23.59	1.76	0.74	2.74	0.85	Normal	3.70033	8.63388e-06
ENSMUSG00000073409_H2-Q6	178.26	206.45	24.43	7.98	5.25	15.62	Normal	3.69897	5.95446e-06
ENSMUSG00000030739_Myh14	33.73	31.46	2.99	2.36	2.19	4.01	Normal	3.69882	6.07668e-20
ENSMUSG00000025092_Hspa12a	10.26	8.25	0.93	0.11	0.68	0.7	Normal	3.69686	0.000247181
ENSMUSG00000050463_Krt78	13.34	12.65	1.7	0.86	0.57	0.37	Normal	3.68366	1.3599e-05
ENSMUSG00000078350_Smim1	26.17	14.55	3.89	0.74	0.99	3.87	Normal	3.68267	0.000222397
ENSMUSG00000102414_Gm36938	10.61	4.81	0.43	0.32	0.43	0.87	Normal	3.68192	1.60292e-07
ENSMUSG00000047446_Arl4a	171.27	172.51	18.99	8.99	11.96	9.5	Normal	3.67138	1.61896e-10
ENSMUSG00000040987_Mill2	18.7	12.55	1.11	0.97	0.6	1.82	Normal	3.66753	1.13015e-07
ENSMUSG00000032289_Thsd4	6.32	3.67	0.82	0.28	0.17	0.24	Normal	3.65519	0.00127098
ENSMUSG00000028716_Pdzk1ip1	129.83	151.88	11.12	11.7	10.48	8.87	Normal	3.65259	1.94105e-21
ENSMUSG00000032238_Rora	57.44	37.77	3.79	2.54	1.84	1.94	Normal	3.65142	6.48438e-16
ENSMUSG00000025790_Slco3a1	145.95	138.54	16.5	5.6	8.82	8.08	Normal	3.63526	5.64762e-10
ENSMUSG00000074794_Arrdc3	227.29	170.3	28.12	10.39	8.55	5.04	Normal	3.6305	6.09601e-05
ENSMUSG00000037306_Man1c1	23.34	17.81	2.49	1.17	1.39	0.84	Normal	3.61643	9.30171e-09
ENSMUSG00000084315_Vmn1r-ps128	15.55	7.16	1.15	1.17	0.84	0.01	Normal	3.60396	0.0338494
ENSMUSG00000069441_Dsg1a	351.76	306.99	34.28	23.03	18.8	16.4	Normal	3.60394	8.26212e-14
ENSMUSG00000055368_Slc6a2	22.23	13.04	2.11	1.45	0.74	0.81	Normal	3.59064	3.88162e-06
ENSMUSG00000071076_Jund	205.93	286.31	21.25	16.69	20.22	14.8	Normal	3.58277	1.89686e-16
ENSMUSG00000026604_Ptpn14	117.87	58.11	8.8	4.61	4.55	2.65	Normal	3.58274	1.35209e-06
ENSMUSG00000028047_Thbs3	25.19	18.05	2.5	1.52	1.69	0.09	Normal	3.58159	0.0018871
ENSMUSG00000020653_Klf11	28.8	24.66	2.29	2.24	1.8	1.29	Normal	3.57107	4.1228e-17
ENSMUSG00000026826_Nr4a2	22.54	11.68	0.87	1.02	1.85	0.69	Normal	3.56108	1.55665e-17
ENSMUSG00000024235_Map3k8	15.12	17.71	2.34	1.17	1.42	0.37	Normal	3.56021	4.86091e-05
ENSMUSG00000079056_Kcnip3	8.7	5.8	0.8	0.75	0.53	0.2	Normal	3.55137	4.33525e-05
ENSMUSG00000021097_Clmn	4.1	1.8	0.28	0.18	0.17	0.2	Normal	3.54919	1.28302e-10
ENSMUSG00000096992_Gm26788	65.95	35.15	4.49	1.72	3.2	4.43	Normal	3.54548	2.68459e-09
ENSMUSG00000030737_Slco2b1	7.77	7.29	0.82	0.37	0.85	0.21	Normal	3.54229	9.27468e-05
ENSMUSG00000097353_A430046D13Rik	10.48	6.33	0.91	0.67	0.55	0.34	Normal	3.54133	4.55128e-08
ENSMUSG00000043496_Tril	3.83	2.29	0.38	0.14	0.32	0.02	Normal	3.5354	0.0144608
ENSMUSG00000014846_Tppp3	182.68	182.54	25.87	14.2	10.63	6.68	Normal	3.52832	7.20597e-06
ENSMUSG00000039976_Tbc1d16	9.29	7.55	0.85	0.66	0.37	0.72	Normal	3.52513	2.67726e-12
ENSMUSG00000070822_Zscan18	5.54	2.8	0.5	0.24	0.3	0.17	Normal	3.52437	4.19539e-06
ENSMUSG00000026220_Slc16a14	41.6	27.71	4.02	4.2	1.12	0.53	Normal	3.52275	0.00167479
ENSMUSG00000097347_Gm17275	66.56	49.43	5.72	5.27	2.9	3.64	Normal	3.51615	2.67624e-14
ENSMUSG00000027358_Bmp2	18.97	17.4	2.15	0.88	1.6	0.93	Normal	3.49272	4.23999e-08
ENSMUSG00000029868_Trpv6	13.77	8.49	1.26	1.33	0.64	0.15	Normal	3.46232	0.00280676
ENSMUSG00000056602_Fry	59.88	30.52	4.54	3.02	3.61	3.62	Normal	3.4568	1.09153e-11
ENSMUSG00000023827_Agpat4	17.43	21.68	2.59	0.86	1.75	0.94	Normal	3.45675	4.07719e-06
ENSMUSG00000048764_Tmprss11f	7.01	6.39	1.18	0.35	0.18	0.11	Normal	3.45491	0.0123068
ENSMUSG00000036492_Rnf39	37.09	32.16	4.86	2.08	1.66	2.76	Normal	3.44939	5.40249e-08
ENSMUSG00000071856_Mcc	38.19	27.24	3.8	1.99	2.17	1.74	Normal	3.44837	5.51946e-12
ENSMUSG00000091542_Gm17167	4.07	5.03	0.49	0.12	0.28	0.58	Normal	3.44779	0.000196848
ENSMUSG00000002985_Apoe	8815.85	8880.74	1551.92	779.03	817.06	181.84	Normal	3.44095	0.000380192
ENSMUSG00000059325_Hopx	210.74	169.51	23.63	6.48	12.52	20.27	Normal	3.43757	8.17995e-07
ENSMUSG00000039942_Ptger4	37.4	31.78	4.82	2.03	2.41	1.92	Normal	3.41989	6.59e-08
ENSMUSG00000024371_C2	20.05	17.31	2.23	1.68	1.64	3.62	Normal	3.41913	6.9377e-10
ENSMUSG00000022358_Fbxo32	46.29	25.1	4.32	2.67	2.26	1.86	Normal	3.41404	4.7969e-09
ENSMUSG00000052684_Jun	751.47	689.11	66.92	57.23	81.49	27.22	Normal	3.41134	1.04101e-07
ENSMUSG00000072812_Ahnak2	209.26	155.46	21.06	15.96	17.62	11.54	Normal	3.40562	1.38626e-13
ENSMUSG00000102718_Gm37761	10.08	5.19	0.25	0.61	0.25	1.39	Normal	3.4016	0.00532488
ENSMUSG00000028518_Prkaa2	2.92	2.03	0.34	0.18	0.14	0.14	Normal	3.39405	1.63507e-06
ENSMUSG00000055322_Tns1	36.41	27.86	4.56	1.66	3.07	1.54	Normal	3.3869	1.78556e-06
ENSMUSG00000051910_Sox6	17.55	14.81	1.24	0.84	1.42	0.75	Normal	3.38153	8.93632e-11
ENSMUSG00000060550_H2-Q7	491.54	621.52	68.54	44.36	21.24	70.65	Normal	3.37688	2.09249e-06
ENSMUSG00000046719_Nxph3	8.65	6.75	0.82	0.29	0.34	1.19	Normal	3.37117	0.000480752
ENSMUSG00000034584_Exph5	28.25	18.8	3.76	1.74	1.12	0.92	Normal	3.36469	0.000211756
ENSMUSG00000086245_Gm16170	17.72	7.85	1.62	0.56	0.76	1.23	Normal	3.36424	5.84823e-06
ENSMUSG00000022203_Efs	60.13	61.4	9.54	4.6	4.88	1.4	Normal	3.36093	0.0006084
ENSMUSG00000041046_Ramp3	20.51	18.56	3.63	0.85	1.98	0.57	Normal	3.35357	0.00256537
ENSMUSG00000040183_Ankrd6	7.9	4.1	0.6	0.27	0.19	1.44	Normal	3.34057	1.3599e-05
ENSMUSG00000057337_Chst3	4.05	2.84	0.45	0.31	0.19	0.23	Normal	3.33783	1.24266e-07
ENSMUSG00000028838_Extl1	57.11	48.15	6.67	5.24	2.4	3.59	Normal	3.33093	0.000775041
ENSMUSG00000025165_Sectm1a	56.18	43.41	9.03	4.22	2.17	1.71	Normal	3.31125	0.000826053
ENSMUSG00000034209_Rasl10a	16.89	14.17	0.97	0.71	1.97	1.99	Normal	3.30407	0.000130784
ENSMUSG00000021340_Gpld1	60.95	45.56	8.94	7.56	5.17	4.72	Normal	3.29294	6.78901e-07
ENSMUSG00000066705_Fxyd6	29.35	25.29	3.03	2.47	2.84	1.49	Normal	3.28912	7.39921e-11
ENSMUSG00000055960_Skint4	7.64	7.72	0.13	0.92	0.91	0.74	Normal	3.28404	0.00231197
ENSMUSG00000032202_Rab27a	40.12	29.48	4.82	2.21	1.77	2.43	Normal	3.28285	3.85388e-06
ENSMUSG00000028488_Sh3gl2	14.76	11.44	1.55	0.92	0.94	1.01	Normal	3.27717	7.89817e-13
ENSMUSG00000079491_H2-T10	23.62	39.28	3.24	3.06	1.44	2.59	Normal	3.27613	5.17844e-08
ENSMUSG00000073600_Prob1	10.22	10.46	2.08	0.62	0.42	0.12	Normal	3.25598	0.0325174
ENSMUSG00000022941_Ripply3	20.14	15.16	2.54	1.16	1.9	0.97	Normal	3.25202	1.40743e-06
ENSMUSG00000018217_Pmp22	77.7	51.05	6.27	3.65	8.74	7.5	Normal	3.247	6.89146e-09
ENSMUSG00000029333_Rasgef1b	18.46	22.97	2.37	2.22	1.95	0.64	Normal	3.24387	6.58271e-05
ENSMUSG00000031070_Mrgprf	9.56	7.12	0.67	0.39	1.03	1.05	Normal	3.23827	5.13924e-06
ENSMUSG00000060429_Sntb1	13.82	6.65	0.88	0.89	0.75	0.71	Normal	3.23648	2.39006e-09
ENSMUSG00000086399_Gm16144	24.35	11.74	2	1.68	1.69	1.6	Normal	3.23479	3.31362e-09
ENSMUSG00000026637_Traf5	58.24	37.46	5.22	4.99	4.5	4.43	Normal	3.23295	3.1042e-22
ENSMUSG00000042477_Tfap2e	23.32	21.14	2.96	2.95	2.08	0.28	Normal	3.23121	0.0102747
ENSMUSG00000024030_Abcg1	12.64	8.81	1.84	0.43	1.2	0.38	Normal	3.22982	0.00340124
ENSMUSG00000056174_Col8a2	5.01	2.91	0.38	0.4	0.57	0.04	Normal	3.22665	0.021721
ENSMUSG00000009248_Ascl2	14.07	9.45	2.08	1.09	0.72	0.61	Normal	3.20618	0.000201975
ENSMUSG00000063564_Col23a1	46.33	52.21	6.3	4.68	3.83	3.3	Normal	3.19521	1.63649e-10
ENSMUSG00000038515_Grtp1	13.09	8.89	1.39	0.74	0.77	1.43	Normal	3.19282	6.11856e-07
ENSMUSG00000105285_RP24-447I18.1	69.94	31.32	7.56	5.45	6.42	5.39	Normal	3.17623	1.36499e-07
ENSMUSG00000017639_Rab11fip4	14.31	14.85	2.07	1.54	1.3	0.61	Normal	3.17178	2.76872e-06
ENSMUSG00000042073_Abhd14b	33.76	25.92	4.51	3.65	2.2	2.77	Normal	3.16418	1.26087e-09
ENSMUSG00000063450_Syne2	159.62	73.75	23.73	16.34	14.43	10.17	Normal	3.16414	1.0828e-07
ENSMUSG00000003531_Dgcr6	303.92	317.84	43.61	33.26	26.8	25.69	Normal	3.16049	2.06316e-12
ENSMUSG00000024044_Epb4.1l3	17.7	17.11	2.89	0.35	1.48	2.05	Normal	3.15752	0.00505435
ENSMUSG00000045790_Ccdc149	5.77	3.82	0.37	0.34	0.43	0.67	Normal	3.13764	2.98319e-07
ENSMUSG00000080058_Gm11175	192.1	329.08	42.78	24.93	34.54	23.97	Normal	3.13705	4.4892e-09
ENSMUSG00000030287_Itpr2	63.08	34.81	6.56	3.92	3	2.65	Normal	3.13175	7.41281e-06
ENSMUSG00000029059_Fam213b	89.8	96.37	9.67	9.09	8.84	12.37	Normal	3.12935	2.96856e-15
ENSMUSG00000043953_Ccrl2	8.7	10.14	0.89	0.31	3.57	0.45	Normal	3.12553	0.0398539
ENSMUSG00000107476_Zfp862-ps	5.48	3.48	0.38	0.31	0.59	0.16	Normal	3.12499	4.45188e-06
ENSMUSG00000078144_Capns2	405.17	310.53	70.01	41.55	31.01	9.84	Normal	3.11539	0.00202711
ENSMUSG00000067235_H2-Q10	13.99	8.77	1.66	1.17	0.83	1.35	Normal	3.10679	3.97679e-09
ENSMUSG00000040435_Ppp1r15a	120.77	186.76	17.26	15.82	21.76	11.91	Normal	3.10511	4.14955e-07
ENSMUSG00000066842_Hmcn1	9.34	5.36	1.06	1.31	0.4	0.29	Normal	3.10373	0.0265459
ENSMUSG00000092586_Ly6g6c	146.23	162.84	28.38	16.48	16.11	7.59	Normal	3.09969	2.26852e-05
ENSMUSG00000026321_Tnfrsf11a	8.61	4.97	0.99	0.46	0.68	0.93	Normal	3.09447	7.31303e-07
ENSMUSG00000060733_Ipmk	140.51	90.5	15.01	9.05	8.92	6.67	Normal	3.09233	3.44983e-09
ENSMUSG00000022822_Abcc5	145.66	93.69	15.71	8.88	9.45	7.88	Normal	3.08733	4.70842e-10
ENSMUSG00000050549_5730508B09Rik	48.39	42.97	7.63	4.41	4.75	2.36	Normal	3.08675	6.38878e-06
ENSMUSG00000106205_RP23-326O2.2	11.65	10.16	1.67	0.89	0.89	1.17	Normal	3.07592	4.83791e-08
ENSMUSG00000041153_Osgin2	58.65	34.73	6.69	3.67	5.09	4.89	Normal	3.05964	1.02487e-08
ENSMUSG00000020140_Lgr5	9.08	2.13	0.61	0.34	0.69	0.46	Normal	3.05882	0.001688
ENSMUSG00000031129_Slc9a9	8.53	5.13	0.95	0.87	0.78	0.3	Normal	3.05563	0.00486703
ENSMUSG00000086825_Gm15675	10.32	6.29	1.69	0.3	0.32	1.11	Normal	3.05405	0.0173867
ENSMUSG00000046532_Ar	6.2	3.54	0.49	0.42	0.42	0.63	Normal	3.05136	2.44656e-12
ENSMUSG00000042793_Lgr6	48.19	29.07	3.39	1.96	6.92	3.35	Normal	3.03511	0.000184384
ENSMUSG00000053040_Aph1c	9.56	5.76	0.66	0.37	1.78	0.41	Normal	3.02772	0.0244325
ENSMUSG00000032735_Ablim3	18.57	13.69	4.13	0.72	1.26	0.6	Normal	3.02769	0.027681
ENSMUSG00000070407_Hs3st3b1	13.71	11.67	2	1.59	1.39	0.31	Normal	3.02179	0.00515116
ENSMUSG00000031904_Slc7a6	129.02	107.8	21.86	9.01	11.56	8.18	Normal	3.00291	1.95089e-05
ENSMUSG00000103593_Gm37352	6.69	6.29	0.75	0.83	0.62	0.66	Normal	2.99177	4.52648e-10
ENSMUSG00000033420_Antxr1	94.76	77.87	12.49	8.8	9.16	5.9	Normal	2.98617	3.26074e-08
ENSMUSG00000019872_Smpdl3a	55.3	64.22	11.25	5.53	7.17	3.06	Normal	2.97386	0.000291905
ENSMUSG00000104377_Gm37515	32.99	20.11	3.58	1.65	2.6	3.68	Normal	2.9703	5.5313e-07
ENSMUSG00000053769_Lysmd1	78.78	45.67	11.07	5.57	5.83	4.7	Normal	2.96633	4.26564e-06
ENSMUSG00000078599_Skint8	22.07	19.02	2.65	4.1	2.15	2.15	Normal	2.963	9.29725e-08
ENSMUSG00000053675_Tgm5	20.87	11.2	2.03	2.25	2.24	0.2	Normal	2.96207	0.044274
ENSMUSG00000024462_Gabbr1	33.5	10.08	2.95	1.33	2.03	1.14	Normal	2.95631	0.000499979
ENSMUSG00000007682_Dio2	5.83	4.46	0.87	0.64	0.49	0.23	Normal	2.95604	0.000678539
ENSMUSG00000031274_Col4a5	27.38	15.57	2.71	3.98	1.78	1.41	Normal	2.93801	0.000156384
ENSMUSG00000029838_Ptn	132.06	108.45	20.91	16.32	12.73	5.67	Normal	2.93676	0.000185791
ENSMUSG00000034413_Neurl1b	8.84	9.09	1.72	1.03	0.75	0.41	Normal	2.9354	0.00159867
ENSMUSG00000106948_RP23-256D7.2	36.94	20.22	3.69	1.96	2.74	4.24	Normal	2.93483	4.57153e-07
ENSMUSG00000044197_Gpr146	9.37	6.57	1.48	0.4	0.87	0.86	Normal	2.93322	0.000629551
ENSMUSG00000031431_Tsc22d3	346.79	310.3	80.61	31.45	27.28	13.2	Normal	2.92684	0.00740083
ENSMUSG00000049892_Rasd1	12.32	12.23	3.06	0.54	1.62	0.61	Normal	2.92441	0.0285066
ENSMUSG00000022512_Cldn1	147.9	126.36	27.18	16.68	12.59	5.71	Normal	2.92375	0.00161937
ENSMUSG00000041235_Chd7	18.61	10.05	2.02	1.81	1.41	1.4	Normal	2.91669	2.19819e-05
ENSMUSG00000043467_Zbtb37	8.45	5.87	1.22	1.19	1.2	1.96	Normal	2.90184	3.24639e-12
ENSMUSG00000031284_Pak3	8.55	6.56	1.04	0.73	0.94	1	Normal	2.90021	1.75267e-09
ENSMUSG00000019577_Pdk4	4.7	6.45	0.95	0.56	0.76	0.87	Normal	2.89884	0.000140478
ENSMUSG00000034949_Zfr2	13.97	5.9	1.6	1.45	0.54	0.73	Normal	2.89775	0.000276409
ENSMUSG00000020105_Lrig3	38.73	26.01	5.89	4.55	3.57	0.67	Normal	2.88928	0.02316
ENSMUSG00000041120_Nbl1	164.39	136.83	23.06	16.49	17.34	13.75	Normal	2.88385	6.65112e-13
ENSMUSG00000028211_Trp53inp1	144.35	68.36	9.53	8	8.58	17.2	Normal	2.86252	6.99621e-06
ENSMUSG00000024805_Pcgf5	16.02	14.49	2.43	1.34	1.76	1.97	Normal	2.85917	1.3201e-08
ENSMUSG00000031442_Mcf2l	16.57	11.74	3.39	1.6	2	0.94	Normal	2.85742	0.00532846
ENSMUSG00000031214_Ophn1	15.69	11.82	1.31	3.16	1.28	1.1	Normal	2.84434	2.50747e-07
ENSMUSG00000040680_Kremen2	8.72	4.93	1.66	0.22	0.57	0.84	Normal	2.84433	0.045153
ENSMUSG00000032561_Acpp	203.28	176.25	39.45	30.81	15.75	5.41	Normal	2.84129	0.0182315
ENSMUSG00000055725_Paqr3	12.05	10.57	1.87	1.19	1.13	1.62	Normal	2.83649	1.56919e-09
ENSMUSG00000084911_Gm16185	7.39	4.43	0.65	0.46	0.51	1.23	Normal	2.8352	0.000526925
ENSMUSG00000035929_H2-Q4	316.29	204.94	46.11	28.58	20.46	33.99	Normal	2.82957	5.67543e-07
ENSMUSG00000035112_Wnk4	11.45	7.39	1.38	1.18	0.95	1.33	Normal	2.82821	0.000134314
ENSMUSG00000048399_Tprg	29.98	37.25	5.55	6.53	4.51	1.15	Normal	2.82741	0.0138746
ENSMUSG00000073758_Sh3d21	111.72	90.2	24.1	7.05	9.25	9	Normal	2.82612	0.00154842
ENSMUSG00000028749_Pla2g2f	49.71	94.97	14.31	7.94	11.12	3.69	Normal	2.81915	0.00565024
ENSMUSG00000007989_Fzd3	3.73	3.22	0.59	0.3	0.62	0.3	Normal	2.81821	0.000195381
ENSMUSG00000029090_Adgra3	80.3	47.69	9.68	7.45	7.86	6.41	Normal	2.81764	1.97739e-08
ENSMUSG00000106819_RP24-230L6.3	14.77	7.54	1.21	0.82	1.22	2.32	Normal	2.80883	0.001237
ENSMUSG00000001627_Ifrd1	685.78	586.25	79.26	61.02	68.68	74.73	Normal	2.80723	1.55665e-17
ENSMUSG00000033713_Foxn3	96.1	53.52	13.88	7.07	11.11	7.06	Normal	2.80265	2.7905e-07
ENSMUSG00000036278_Macrod1	31.72	33.41	6.83	5.27	3.77	1.17	Normal	2.80043	0.0125499
ENSMUSG00000038236_Hoxa7	74.49	52.75	5.45	5.03	8.58	11.48	Normal	2.79575	9.18126e-06
ENSMUSG00000016552_Foxred2	6.78	3.74	1.25	0.69	0.52	0.27	Normal	2.79482	0.0120489
ENSMUSG00000026983_Il1f5	16.18	14.8	3.45	2.16	1.93	3.02	Normal	2.79427	7.25641e-10
ENSMUSG00000101599_Gm20342	2.1	1.01	0.24	0.26	0.19	0.14	Normal	2.79352	2.02145e-05
ENSMUSG00000106702_RP24-230P10.6	50.25	42.36	3.44	12.69	6.4	3.23	Normal	2.7897	0.0317226
ENSMUSG00000097417_Gm26669	13.92	11.23	2.07	1.78	2.08	0.41	Normal	2.78774	0.0141753
ENSMUSG00000032377_Plscr4	15.77	4.89	1.55	1.43	1.11	0.67	Normal	2.78283	0.00222539
ENSMUSG00000022199_Slc22a17	12.54	4.08	1.58	0.85	1	0.57	Normal	2.78036	0.00581234
ENSMUSG00000079017_Ifi27l2a	41.79	25.84	6.94	2.26	7.31	4.8	Normal	2.77659	0.00029237
ENSMUSG00000024782_Ak3	71.7	69.61	14.81	10.82	7.35	6.8	Normal	2.77624	0.00699103
ENSMUSG00000107962_RP23-83P5.5	33.88	18.91	3.79	2.02	3.59	4.04	Normal	2.77525	4.18399e-06
ENSMUSG00000092341_Malat1	368.78	156.17	38.64	26.89	30.77	35.47	Normal	2.77121	3.84213e-08
ENSMUSG00000086968_4933431E20Rik	18.36	10.53	2.06	3.09	1.61	2.44	Normal	2.7629	5.45843e-07
ENSMUSG00000101776_Gm28268	15.53	6.4	2.08	1.14	1.46	2.19	Normal	2.75401	0.000172887
ENSMUSG00000073910_Mob3b	16.03	13.01	1.47	1.02	2.33	1.87	Normal	2.75227	1.2596e-06
ENSMUSG00000097879_Gm26869	9.46	4.3	1.22	0.57	0.75	0.9	Normal	2.73663	0.000232492
ENSMUSG00000025170_Rab40b	14.03	12.14	1.96	2.13	1.43	1.3	Normal	2.7341	1.44986e-06
ENSMUSG00000032591_Mst1	23.97	20.31	4.36	4.3	1.91	1.04	Normal	2.73133	0.0026285
ENSMUSG00000022197_Pdzd2	76.03	46.99	8.62	4.67	5.63	3.95	Normal	2.73029	2.36698e-05
ENSMUSG00000042289_Hsd3b7	100.47	80.12	10.84	5.54	6.68	6.39	Normal	2.73019	4.87735e-10
ENSMUSG00000022270_Fam134b	71.63	67.31	10.15	8.01	7.4	8.28	Normal	2.72666	2.38702e-17
ENSMUSG00000028635_Edn2	13.23	9.8	1.04	0.66	1.23	3.28	Normal	2.72659	0.0306314
ENSMUSG00000064215_Ifi27	285.7	236.43	43.35	28.09	38.43	35.63	Normal	2.72062	2.18425e-14
ENSMUSG00000034245_Hdac11	19.64	19.46	3.32	2.33	1.81	1.5	Normal	2.71628	0.000113342
ENSMUSG00000103070_Gm37903	8.93	3.74	0.81	0.72	1	0.71	Normal	2.708	0.00017304
ENSMUSG00000034107_Ano7	6.36	4.61	1.16	0.97	0.73	0.38	Normal	2.70759	0.00935642
ENSMUSG00000090386_Mir99ahg	10.73	5.77	1.29	1.52	1.05	0.49	Normal	2.70472	0.001306
ENSMUSG00000071226_Cecr2	17.51	11.18	3.22	1.72	0.81	0.67	Normal	2.69206	0.0461678
ENSMUSG00000033209_Ttc28	2.7	0.97	0.28	0.16	0.35	0.2	Normal	2.69151	0.00246229
ENSMUSG00000040327_Cul9	6.95	4.22	1.3	0.55	0.67	1.15	Normal	2.68082	0.00227834
ENSMUSG00000031841_Cdh13	84.25	86.72	15.88	9.46	10.42	9.48	Normal	2.67556	4.03892e-07
ENSMUSG00000066258_Trim12a	15.54	9.73	1.14	1.81	3.02	0.31	Normal	2.67281	0.0340685
ENSMUSG00000002565_Scin	162.03	161.21	32.5	18.1	19.72	18.07	Normal	2.66689	1.52958e-06
ENSMUSG00000015224_Cyp2j9	14.88	10.73	1.67	2.03	1.96	1.44	Normal	2.66603	1.10371e-08
ENSMUSG00000037681_Esyt3	16.99	9.61	2.02	2.01	1.72	1.06	Normal	2.66594	0.000445652
ENSMUSG00000023032_Slc4a8	42.47	42	8.91	1.51	5.42	6.73	Normal	2.66546	0.0365324
ENSMUSG00000015085_Entpd2	27.68	30.12	6.05	5.13	3.44	1.77	Normal	2.66498	0.00341346
ENSMUSG00000087177_E130307A14Rik	22.66	11.91	2.43	3.04	1.51	2.75	Normal	2.65831	0.000550364
ENSMUSG00000103039_Gm37123	20.33	10.28	2.25	2.66	1.49	2.11	Normal	2.65715	0.00011889
ENSMUSG00000046186_Cd109	126.86	111.62	22.62	18.53	15.01	7.66	Normal	2.65678	0.000526925
ENSMUSG00000016206_H2-M3	22.86	21.38	3.63	2.67	3.2	3.15	Normal	2.65604	1.45682e-11
ENSMUSG00000042010_Acacb	2.78	1.92	0.88	0.19	0.38	0.27	Normal	2.65384	0.0303364
ENSMUSG00000032796_Lama1	10.89	11.64	2.91	1.33	0.89	1.04	Normal	2.6481	0.00581867
ENSMUSG00000057719_Sh3rf2	40	34.53	6.89	6.55	4.44	2.47	Normal	2.64457	0.00767546
ENSMUSG00000032679_Cd59a	51.27	45.79	12.19	2.97	7.36	6.07	Normal	2.6443	0.00738908
ENSMUSG00000066362_Rps13-ps1	90.62	187.1	37.92	17.22	32.29	11.04	Normal	2.63937	0.00627067
ENSMUSG00000030643_Rab30	24.73	20.44	4.97	3.2	2.89	2.12	Normal	2.62327	6.54253e-05
ENSMUSG00000100768_Gm29055	16.93	8.31	1.96	0.93	1.88	2.98	Normal	2.62159	0.000706667
ENSMUSG00000028532_Cachd1	38.29	23.05	8.45	6.2	4.6	0.79	Normal	2.61301	0.0357071
ENSMUSG00000027947_Il6ra	60.49	53.94	13.1	6.32	6.19	4.37	Normal	2.61198	0.0020776
ENSMUSG00000001672_Marveld3	25.96	19.2	4.19	3.11	2.33	1.97	Normal	2.60851	9.47349e-06
ENSMUSG00000087575_Gm12976	120.44	44.65	11.58	14.18	12.72	15.54	Normal	2.60555	0.00302194
ENSMUSG00000019359_Gdpd2	105.25	85.81	19.87	9.13	11.13	14.4	Normal	2.60502	3.6996e-05
ENSMUSG00000089940_Gm4117	1.36	0.76	0.33	0.19	0.21	0.23	Normal	2.60063	7.23062e-05
ENSMUSG00000026833_Olfm1	8.55	5.74	0.91	0.46	1.44	1.01	Normal	2.59527	0.00471851
ENSMUSG00000001665_Gstt3	36.43	29.16	5.62	5.42	3.17	4.79	Normal	2.59406	2.8759e-07
ENSMUSG00000013483_Card14	9.67	8.49	1.75	1.41	0.69	1.57	Normal	2.59123	0.000166739
ENSMUSG00000105247_RP23-33C9.1	28.62	16.14	3.84	2.09	2.75	3.97	Normal	2.58247	1.95089e-05
ENSMUSG00000033016_Nfatc1	17.97	11.36	2.64	1.62	2.63	1.36	Normal	2.576	0.000192944
ENSMUSG00000097095_Gm26547	15.35	6.04	1.43	1.23	1.25	2.26	Normal	2.57547	0.0027907
ENSMUSG00000049858_Suox	25.42	24.18	4.29	3.04	3.1	4.42	Normal	2.5596	1.15345e-08
ENSMUSG00000017418_Arl5b	66.12	47.81	7.76	8.03	8.01	14.51	Normal	2.55587	6.83618e-11
ENSMUSG00000036356_Csgalnact1	13.94	8.21	2.34	0.68	2.25	1.08	Normal	2.5545	0.0234976
ENSMUSG00000019256_Ahr	65.88	49.67	10.53	7.22	6.78	5.08	Normal	2.55318	5.58972e-06
ENSMUSG00000074151_Nlrc5	86.61	52.64	14.22	11.12	5.23	13.83	Normal	2.5513	0.000490364
ENSMUSG00000038119_Cdon	15.97	10.17	1.93	1.71	2.04	1.92	Normal	2.5506	1.02567e-11
ENSMUSG00000027438_Napb	4.18	2.49	0.45	0.28	0.41	0.8	Normal	2.54861	0.00538852
ENSMUSG00000038894_Irs2	21.29	17.24	2.63	2.45	3.23	2.99	Normal	2.54678	1.0575e-11
ENSMUSG00000072591_5930412G12Rik	31.97	24.83	8.88	4.78	4.69	13.79	Normal	2.54438	8.19194e-06
ENSMUSG00000104149_Gm37138	8.69	4.66	1.05	0.72	1.07	1.09	Normal	2.54389	0.000119422
ENSMUSG00000035258_Abi3bp	16.28	10.19	1.85	1.49	2.87	1.07	Normal	2.54005	0.00338608
ENSMUSG00000042156_Dzip1	19.23	11.79	2.62	2.24	1.84	2.22	Normal	2.53974	1.49527e-09
ENSMUSG00000041548_Hspb8	193.23	170.78	32.04	22.07	25.12	31.58	Normal	2.53941	3.03676e-11
ENSMUSG00000030077_Chl1	122.82	102.01	23.84	15.54	17.73	13.89	Normal	2.53778	2.46906e-09
ENSMUSG00000013766_Ly6g6e	44.63	44.12	6.89	7.34	6.43	7.55	Normal	2.53552	1.73522e-10
ENSMUSG00000008855_Hdac5	117.52	99.36	19.51	19.7	12.41	9.33	Normal	2.5325	0.000120679
ENSMUSG00000104174_Gm37701	36.9	20.04	3.07	3.61	4.01	6.75	Normal	2.53134	0.00120023
ENSMUSG00000033227_Wnt6	20.9	19.81	4.56	3.49	2.5	1.58	Normal	2.52785	0.00255485
ENSMUSG00000052783_Grk4	10.33	4.64	1.06	1.16	1.01	2.24	Normal	2.52673	0.0170096
ENSMUSG00000000142_Axin2	48.08	37.84	8.58	3.57	7.23	6.16	Normal	2.52666	0.000173568
ENSMUSG00000029287_Tgfbr3	20.21	10.46	3.08	1.76	1.64	1.82	Normal	2.52513	0.000121173
ENSMUSG00000097242_Gm16907	22.37	8.37	3.43	3	1.32	1.23	Normal	2.51609	0.0285392
ENSMUSG00000043681_Fam25c	637.46	691.83	200.48	128.18	129.52	71.38	Normal	2.5145	3.05105e-05
ENSMUSG00000073405_C920025E04Rik	8.85	17.3	1.91	2.56	1.42	2.82	Normal	2.50863	0.0171436
ENSMUSG00000038893_Fam117a	34.79	21	5.36	2.67	5.3	3.67	Normal	2.50666	5.39877e-05
ENSMUSG00000048376_F2r	15.08	15.55	3.03	1.89	3.19	1.2	Normal	2.50663	0.00483651
ENSMUSG00000022382_Wnt7b	45.43	55.3	10.3	4.6	8.81	7.45	Normal	2.50638	0.000417759
ENSMUSG00000061331_Gm17132	77.68	36.07	9.1	5.97	8.92	11.25	Normal	2.50627	0.000111251
ENSMUSG00000031596_Slc7a2	2.34	1.03	0.27	0.2	0.28	0.23	Normal	2.50466	0.00107705
ENSMUSG00000052837_Junb	1079.1	1400.37	237.71	190.04	217.86	144.2	Normal	2.49922	8.25095e-06
ENSMUSG00000048442_Smim5	20.72	21.39	4.55	3.75	3.9	1.54	Normal	2.49841	0.00326991
ENSMUSG00000099881_2810013P06Rik	17.86	13.96	4.88	3.73	3.39	2.31	Normal	2.49701	0.0122903
ENSMUSG00000108092_RP23-461C23.2	8.02	4.09	1.08	0.76	0.78	1.02	Normal	2.49564	7.91374e-05
ENSMUSG00000040350_Trim7	125.83	78.95	20.4	12.4	13.72	13.58	Normal	2.49431	8.04031e-06
ENSMUSG00000094472_Gm21897	27.83	11.1	3.23	1.84	3.33	3.51	Normal	2.49074	0.00207663
ENSMUSG00000087658_Hotairm1	79.28	71.49	21.64	10.56	17.34	16.75	Normal	2.49	1.69795e-06
ENSMUSG00000022090_Pdlim2	102.17	100.74	17.83	17.39	14.84	16.52	Normal	2.48888	1.15008e-11
ENSMUSG00000071847_Apcdd1	100.45	90.95	24.29	19.04	10.33	5.65	Normal	2.48611	0.0258255
ENSMUSG00000028949_Smarcd3	13.38	9.68	1.52	0.92	1	1.26	Normal	2.48473	2.32812e-06
ENSMUSG00000042340_Ctf1	12.69	11.15	2.26	2.01	1.81	1.55	Normal	2.48406	1.465e-06
ENSMUSG00000038058_Nod1	43.84	28.02	7.24	4.21	5.28	3.71	Normal	2.48368	2.18698e-05
ENSMUSG00000038253_Hoxa5	23.92	13.7	1.79	1.53	3.11	5.27	Normal	2.47721	0.0252769
ENSMUSG00000056938_Acbd4	185.68	188.54	38.34	32.08	21.09	16.71	Normal	2.47684	0.00107154
ENSMUSG00000050808_Muc15	11.37	9.15	1.25	1.92	1.78	1.14	Normal	2.47616	4.78283e-05
ENSMUSG00000028634_Hivep3	6.14	5.26	0.97	0.7	0.96	0.96	Normal	2.46801	1.0374e-06
ENSMUSG00000099597_Gm28933	70.74	47.97	19.72	13.03	12.43	17.42	Normal	2.46789	8.57559e-05
ENSMUSG00000041268_Dmxl2	6.69	4	0.77	0.49	1.28	1.16	Normal	2.45886	0.00343198
ENSMUSG00000037108_Zcwpw1	8.79	8.18	1.6	1.75	0.95	2.71	Normal	2.45675	0.0037753
ENSMUSG00000086607_4930511M06Rik	8.75	3.53	0.86	0.62	1.04	1.25	Normal	2.45583	0.0236645
ENSMUSG00000000078_Klf6	211.23	220.17	31.33	34.11	35.15	36.34	Normal	2.45391	1.46218e-13
ENSMUSG00000024642_Tle4	23.95	15.78	4.45	3.1	2.43	2.36	Normal	2.44406	0.000109392
ENSMUSG00000038354_Ankrd35	35.05	26.74	7.78	5.27	4	2.07	Normal	2.44237	0.0164483
ENSMUSG00000028967_Errfi1	164.78	179.9	24.99	20.41	27.15	24.11	Normal	2.44074	8.60982e-09
ENSMUSG00000045287_Rtn4rl1	5.03	4.25	0.94	0.39	0.88	0.73	Normal	2.43987	0.00478449
ENSMUSG00000074733_Zfp950	42.66	25.15	5.59	5.38	7.4	7.74	Normal	2.43073	8.57516e-10
ENSMUSG00000105065_RP23-1B20.4	17.43	8.65	1.89	2	1.23	3.18	Normal	2.42881	0.00484609
ENSMUSG00000101609_Kcnq1ot1	2.14	1.14	0.19	0.16	0.12	0.31	Normal	2.4264	0.00370094
ENSMUSG00000036928_Stag3	5.75	12.02	1.64	0.73	1.16	1.26	Normal	2.42071	0.0170673
ENSMUSG00000104837_RP23-118K12.1	11.59	6.53	1.13	1.88	0.68	2.22	Normal	2.41279	0.0412157
ENSMUSG00000039835_Nhsl1	97.25	68.48	14.04	11.86	12.96	9.22	Normal	2.41269	1.10549e-07
ENSMUSG00000025427_Rnf165	4.07	1.79	0.47	0.53	0.53	0.86	Normal	2.41101	0.0014673
ENSMUSG00000039145_Camk1d	10.67	11.41	2.98	1.31	1.61	2.08	Normal	2.40789	0.00972988
ENSMUSG00000035356_Nfkbiz	112.82	76.93	20.26	14.13	13.67	12.69	Normal	2.40743	1.35516e-06
ENSMUSG00000010601_Apol7a	10.02	7.81	1.22	0.9	1.24	2.17	Normal	2.40696	0.0208598
ENSMUSG00000044244_Il20rb	199.8	212.96	50.77	48.42	24.37	14.66	Normal	2.40443	0.0413933
ENSMUSG00000036885_Arhgef26	3.52	2.58	0.45	0.39	0.38	0.74	Normal	2.40319	0.000674945
ENSMUSG00000042501_Cpa6	3.7	1.68	0.45	0.44	0.26	1.13	Normal	2.40016	0.0457334
ENSMUSG00000020420_Zfp607	11.91	7.33	1.92	1.5	1.67	1.16	Normal	2.39692	0.000114747
ENSMUSG00000102672_Gm37105	10.05	5.63	1.39	1.24	1.16	1.32	Normal	2.39615	1.52209e-05
ENSMUSG00000036478_Btg1	159.09	166.48	29.52	25.58	24.69	28.03	Normal	2.38942	1.08535e-11
ENSMUSG00000053560_Ier2	362.8	522.67	91.18	78.25	85.5	54.49	Normal	2.38873	0.00018626
ENSMUSG00000001911_Nfix	146.56	122.48	34.6	27.81	20.57	9.04	Normal	2.38698	0.0201535
ENSMUSG00000068551_Zfp467	22.57	13.79	2.03	1.6	2.23	1.31	Normal	2.3854	4.53951e-06
ENSMUSG00000105287_RP23-282L6.1	9.85	4.68	1.46	0.91	1.19	1.1	Normal	2.38427	0.000729344
ENSMUSG00000050621_Rps27rt	215.36	355.35	69.38	52.11	98.44	45.31	Normal	2.38156	0.000701093
ENSMUSG00000106411_RP23-342M4.6	25.32	14.28	2.71	2.51	2.78	5.02	Normal	2.37805	0.000773741
ENSMUSG00000028977_Casz1	66.31	49.18	11.08	8.42	5.64	3.82	Normal	2.37702	0.00745146
ENSMUSG00000033174_Mgll	53	55.74	6.89	3.59	10.39	14.96	Normal	2.37642	0.0476067
ENSMUSG00000085328_Gm17131	57.52	27.43	7.14	4.16	6.42	9.74	Normal	2.37427	0.00180869
ENSMUSG00000040564_Apoc1	737.45	948.84	215.66	213.1	214.12	79.43	Normal	2.37113	0.00558421
ENSMUSG00000021638_Ocln	9.84	7.72	1.68	1.97	0.91	1.58	Normal	2.36825	0.00339928
ENSMUSG00000047712_Ust	32.7	31.95	5.87	4.86	4.71	6.36	Normal	2.36551	1.26497e-09
ENSMUSG00000095105_Edaradd	15.54	9.54	3.2	1.88	1.65	1.39	Normal	2.36224	0.00306451
ENSMUSG00000034607_Pof1b	107.54	114.61	20.63	22.18	17.61	15.11	Normal	2.35595	8.62788e-07
ENSMUSG00000019944_Rhobtb1	12.85	5.66	1.39	1.8	1.3	0.85	Normal	2.35408	0.0462567
ENSMUSG00000014592_Camta1	53.82	35.7	16.33	11.52	11.12	9.35	Normal	2.35407	0.00144635
ENSMUSG00000105370_RP24-323L24.1	12.5	6.95	1.25	1.05	1.19	3.05	Normal	2.35192	0.0317226
ENSMUSG00000036995_Asap3	9.53	5.97	1.55	1.2	1.47	0.88	Normal	2.34779	0.00048505
ENSMUSG00000030849_Fgfr2	302.76	198.07	68.08	40.78	37.46	32.54	Normal	2.34706	0.000700542
ENSMUSG00000030217_Art4	26.08	27.87	6.14	4.32	4.48	3.82	Normal	2.34034	2.44418e-05
ENSMUSG00000030409_Dmpk	37.44	15.14	6.46	6.09	6.4	6.08	Normal	2.33947	3.35338e-05
ENSMUSG00000022865_Cxadr	119.55	166.9	32.45	24.6	28.08	26.21	Normal	2.33894	1.07928e-05
ENSMUSG00000009739_Pou6f1	19.62	9.63	3.24	2.2	2.53	1.42	Normal	2.33312	0.00615566
ENSMUSG00000051316_Taf7	11.29	11.24	2.05	1.83	2.02	1.9	Normal	2.3304	2.26052e-08
ENSMUSG00000103657_Gm37204	6.46	2.91	0.91	0.46	0.66	1.12	Normal	2.31811	0.0219201
ENSMUSG00000044433_Camsap3	54.65	38	11.24	9.01	7.48	3.68	Normal	2.31612	0.0131402
ENSMUSG00000071637_Cebpd	40.66	47.65	9.21	6.17	11.53	5.91	Normal	2.31384	0.00181413
ENSMUSG00000105207_RP23-324P1.1	77.63	36.73	10.36	7.1	8.68	12.44	Normal	2.31112	0.000311834
ENSMUSG00000017314_Mpp2	4.26	5.01	1.27	0.63	0.67	0.69	Normal	2.30937	0.00603893
ENSMUSG00000023206_Il15ra	32.56	28.73	9.15	4.63	6.51	6.03	Normal	2.29889	0.000224657
ENSMUSG00000047115_Fam221a	22.21	9.75	3.24	2.45	1.48	3.79	Normal	2.29843	0.0053786
ENSMUSG00000037138_Aff3	13.39	12.69	1.72	1.29	2.11	3.8	Normal	2.29794	0.0125854
ENSMUSG00000073096_Lrrc61	19.12	19.74	6.65	3.77	3.49	2.97	Normal	2.29481	0.000681175
ENSMUSG00000017009_Sdc4	557.72	559.54	107.85	98.24	88.58	106.99	Normal	2.29254	1.34038e-11
ENSMUSG00000031523_Dlc1	17.65	12.98	2.41	2.91	3.08	2.79	Normal	2.28826	2.28909e-08
ENSMUSG00000038056_Kmt2c	36.21	20.51	7.36	4.99	4.86	4.7	Normal	2.28702	0.000389332
ENSMUSG00000021636_Marveld2	12.39	9.4	2.55	2.39	1.55	1.24	Normal	2.28393	0.00595579
ENSMUSG00000022508_Bcl6	103.16	59.74	19.3	16.86	11.97	8.3	Normal	2.28318	0.00471851
ENSMUSG00000023092_Fhl1	18.85	14.15	3.63	2.1	3.03	1.86	Normal	2.2826	0.00068449
ENSMUSG00000030047_Arhgap25	9.3	9.45	2.64	1.42	1.54	0.86	Normal	2.27739	0.0287019
ENSMUSG00000026778_Prkcq	4.05	2.79	1.02	0.28	0.64	0.79	Normal	2.27634	0.0417403
ENSMUSG00000027829_Ccnl1	427.72	349.9	67.45	56.56	58.64	61.33	Normal	2.27554	5.27431e-14
ENSMUSG00000105855_RP23-183L19.3	12.87	7.71	2.06	1.62	1.76	2	Normal	2.27339	5.39036e-05
ENSMUSG00000102591_Gm38383	14.45	5.81	1.74	1.51	1.53	2.26	Normal	2.27116	0.00399459
ENSMUSG00000040265_Dnm3	5.62	4.51	1.03	1.66	1.37	1.41	Normal	2.27054	0.000166739
ENSMUSG00000059327_Eda	5.21	5.06	0.72	0.64	0.87	0.95	Normal	2.27026	7.3949e-05
ENSMUSG00000030483_Cyp2b10	30.01	38.02	11.37	3.52	5.99	4.73	Normal	2.26368	0.0438779
ENSMUSG00000027805_Pfn2	15.88	12.83	2.16	2.41	2.66	1.92	Normal	2.2616	5.64222e-05
ENSMUSG00000028795_Ccdc28b	36.08	23.84	7.45	5.79	5.21	2.62	Normal	2.25654	0.0155109
ENSMUSG00000042826_Fgf11	6.32	3.24	1	0.88	0.92	0.65	Normal	2.25575	0.00745366
ENSMUSG00000060012_Kif13b	16.36	9.72	3.24	2.36	1.92	1.6	Normal	2.25564	0.00247703
ENSMUSG00000026072_Il1r1	30.03	22.39	6	5.13	4.32	1.86	Normal	2.25269	0.028267
ENSMUSG00000056144_Trim34a	6.57	4.03	0.84	0.9	1.32	1.09	Normal	2.24943	0.0140651
ENSMUSG00000037321_Tap1	150.22	204.46	35.32	31.35	21.85	34.11	Normal	2.2485	0.000116848
ENSMUSG00000073889_Il11ra1	188.73	179.15	36.45	26.39	26.3	19.92	Normal	2.24838	9.41851e-05
ENSMUSG00000032224_Fam81a	31.21	31.69	6.88	6.92	4.07	4.52	Normal	2.24694	0.00130527
ENSMUSG00000029869_Ephb6	195.69	184.19	43.2	42.72	32.44	18.67	Normal	2.24406	0.00733287
ENSMUSG00000027447_Cst3	1085.73	1260.83	258.48	220.15	246.24	215.93	Normal	2.24333	3.33329e-08
ENSMUSG00000069892_9930111J21Rik2	4.88	2.7	0.55	0.55	0.69	0.91	Normal	2.24293	0.00151181
ENSMUSG00000005483_Dnajb1	311.04	413.34	62.89	70.45	65.1	76.99	Normal	2.23701	1.1253e-05
ENSMUSG00000053113_Socs3	232.22	259.54	58.78	49.24	52.6	22.18	Normal	2.22978	0.0158373
ENSMUSG00000034035_Ccdc17	19.56	10.63	3.03	2.61	2.82	3.51	Normal	2.2235	0.000240711
ENSMUSG00000104060_Gm37954	25.92	13.04	3.94	2.51	3.03	4.84	Normal	2.22185	0.00400436
ENSMUSG00000090394_4930523C07Rik	53.24	39.35	10.19	9.69	6.83	5.82	Normal	2.21802	0.000113776
ENSMUSG00000036622_Atp13a2	37.21	29.72	7.76	6.64	4.9	2.91	Normal	2.21284	0.0376384
ENSMUSG00000091562_Gm9581	10.12	7.88	2.45	1.63	1.66	0.93	Normal	2.21266	0.0189157
ENSMUSG00000105454_RP23-309G12.4	52.55	26.52	8.22	6.18	6.29	9.66	Normal	2.21195	0.00132914
ENSMUSG00000097320_Tmem147os	20.8	12.58	3.84	3.62	2.12	2.54	Normal	2.2119	0.00882946
ENSMUSG00000026879_Gsn	566.23	900.55	124.68	118.63	164.43	175.17	Normal	2.21052	0.00202711
ENSMUSG00000029313_Aff1	61.52	48.02	11.42	9	9.51	9.25	Normal	2.21009	5.06039e-10
ENSMUSG00000020009_Ifngr1	214.39	161.07	50.54	31.44	29.13	16.91	Normal	2.20748	0.0146058
ENSMUSG00000078808_Vmn1r58	7.48	3.38	0.98	0.95	0.93	1.1	Normal	2.20633	0.00339345
ENSMUSG00000102858_Gm37086	21.72	10.27	3.06	2.43	2.44	3.73	Normal	2.20626	0.001101
ENSMUSG00000023845_Lnpep	40.92	30.86	6.99	4.38	7.23	7.9	Normal	2.20411	0.000222397
ENSMUSG00000046580_Gm7862	71.49	68.27	25	9.84	32.69	16.87	Normal	2.20251	0.00273789
ENSMUSG00000010362_Rdm1	46.27	41.62	8.71	10.03	6.48	8.31	Normal	2.20054	0.000292565
ENSMUSG00000019848_Popdc3	35.2	33.19	8.14	4.29	6.1	8.33	Normal	2.1988	0.00147189
ENSMUSG00000036687_Tmem184a	31	26.67	6.14	7.01	9.59	7.21	Normal	2.1972	9.05916e-09
ENSMUSG00000096054_Syne1	16.01	7.91	1.54	1.35	2.03	3.86	Normal	2.19676	0.0492132
ENSMUSG00000022231_Sema5a	12.59	8.71	2.8	1.64	1.48	1.96	Normal	2.18586	0.00119676
ENSMUSG00000038065_Mturn	4.63	4.16	1.21	0.89	0.81	0.49	Normal	2.18558	0.00457409
ENSMUSG00000026471_Mr1	10.32	7.47	2.18	1.7	1.8	1.14	Normal	2.18447	0.00114101
ENSMUSG00000023885_Thbs2	62.87	86.1	13.81	17.01	19.17	7.15	Normal	2.17947	0.0396009
ENSMUSG00000106951_RP23-134H19.3	15.99	12.28	3.12	2.82	3.26	1.81	Normal	2.17926	0.000409159
ENSMUSG00000021238_Aldh6a1	28.94	23.05	5.91	5.05	3.98	4.92	Normal	2.17438	6.94836e-07
ENSMUSG00000067616_Klk11	73.07	53.98	16.99	14.92	12.77	5.81	Normal	2.16588	0.0279815
ENSMUSG00000022018_Rgcc	37.29	22.27	8.63	5.94	7.07	2.71	Normal	2.16385	0.0486438
ENSMUSG00000096727_Psmb9	105.65	122.49	18.91	20.72	12.73	31.78	Normal	2.16225	0.0206241
ENSMUSG00000037235_Mxd4	111.07	105.5	18.25	24.5	18.89	26.52	Normal	2.16219	7.70364e-09
ENSMUSG00000043252_Tmem64	13.18	10.88	2.95	1.44	2.53	2.26	Normal	2.16074	0.00385435
ENSMUSG00000022788_Fgd4	31.86	16.87	4.05	3.49	3.35	6.32	Normal	2.16013	0.00336821
ENSMUSG00000097695_Gm26905	63.03	31.86	8.47	7.7	6.59	12.78	Normal	2.16001	0.00209997
ENSMUSG00000094614_Gm21769	9.33	6.04	2.01	1.28	1.31	1.25	Normal	2.15032	0.00174673
ENSMUSG00000079547_H2-DMb1	13.48	13.25	3.4	1.86	3.55	2.11	Normal	2.1479	0.0353387
ENSMUSG00000035284_Vps13c	9.1	5.8	1.57	1.16	1.48	1.41	Normal	2.14774	2.04698e-05
ENSMUSG00000015966_Il17rb	9.34	5.38	1.71	1.86	1.16	1.27	Normal	2.14579	0.00814996
ENSMUSG00000098318_1190002F15Rik	15.18	20.96	4.86	5.47	3.24	1.3	Normal	2.14565	0.011548
ENSMUSG00000031016_Wee1	60.47	38.39	12.95	10.38	8.13	7.61	Normal	2.1298	0.000862759
ENSMUSG00000041954_Tnfrsf18	200.76	302.64	51.82	60.81	30.78	26.61	Normal	2.12631	0.021145
ENSMUSG00000048027_Rgmb	54.11	36.82	11.29	8.2	8.82	7.41	Normal	2.12616	6.57533e-05
ENSMUSG00000048200_Cracr2b	33.57	30.45	10.55	5.9	8.6	9.74	Normal	2.12502	0.0014112
ENSMUSG00000003134_Tbc1d8	50.94	26.32	10.24	6.83	5.85	7.04	Normal	2.1246	0.0192099
ENSMUSG00000057948_Unc13d	42.83	31.15	8.75	11.2	9.53	18.02	Normal	2.12407	0.00251575
ENSMUSG00000015597_Zfp318	16.61	7.95	3.25	1.61	1.84	2.07	Normal	2.11895	0.0128647
ENSMUSG00000086320_Gm12840	779.04	383.4	155.58	162.97	104.7	82.12	Normal	2.11764	0.0153549
ENSMUSG00000092572_Serpinb10	164.45	127.77	34.24	20.3	28.64	45.36	Normal	2.1132	0.00347228
ENSMUSG00000035828_Pim3	136.01	180.42	32.04	31.79	37.45	29.74	Normal	2.106	0.000364915
ENSMUSG00000026981_Il1rn	77.94	66.14	21.73	16.49	20.9	13.47	Normal	2.1028	6.44523e-05
ENSMUSG00000052407_Ccdc171	11.63	6.59	1.1	1.27	0.78	1.73	Normal	2.09898	0.000650471
ENSMUSG00000037940_Inpp4b	48.73	28.06	3.69	3.75	4.01	6.4	Normal	2.08952	0.000282683
ENSMUSG00000079470_Utp14b	7.95	5.58	1.3	0.89	1.09	1.79	Normal	2.08916	0.00386095
ENSMUSG00000053070_9230110C19Rik	19.14	19.68	4.72	4.81	3.59	3.23	Normal	2.08842	0.00143522
ENSMUSG00000102411_Gm36936	7.29	3.73	1.06	0.84	0.93	1.6	Normal	2.08699	0.0305666
ENSMUSG00000024059_Clip4	67.12	49.31	13.7	11.58	10.26	11.35	Normal	2.08359	1.77105e-07
ENSMUSG00000097375_6720427I07Rik	5.22	4.86	1.15	0.88	0.7	1.49	Normal	2.08085	0.0292836
ENSMUSG00000038143_Stox2	17.28	11.11	3.99	2.32	3.34	1.9	Normal	2.07469	0.0225843
ENSMUSG00000071632_2510002D24Rik	93.56	71.85	21.18	18.5	14.03	13.77	Normal	2.0721	8.62659e-05
ENSMUSG00000029727_Cyp3a13	9.84	5.64	1.72	1.53	1.34	1.68	Normal	2.07104	0.000515655
ENSMUSG00000021678_F2rl1	61.08	62.15	13.48	11.33	16.07	10.61	Normal	2.06335	0.000738303
ENSMUSG00000105578_RP23-342M4.7	11.88	7.15	1.9	1.85	2.08	2.15	Normal	2.05753	0.00136653
ENSMUSG00000040389_Wdr47	40.02	30.39	7.02	6.43	7.54	8.07	Normal	2.05729	2.39006e-09
ENSMUSG00000034177_Rnf43	30.8	23.65	10.08	6.24	6.93	2.76	Normal	2.0544	0.0428776
ENSMUSG00000055897_Ppp4r1l-ps	22.01	10.61	5.37	3.15	2.79	3.37	Normal	2.05388	0.0398829
ENSMUSG00000030424_Zfp939	7.57	5.5	1.62	1.26	0.9	1.66	Normal	2.0526	0.010242
ENSMUSG00000020083_2010107G23Rik	46.3	45.15	9.07	9.51	7.96	11.98	Normal	2.0505	0.000103449
ENSMUSG00000043811_Rtn4r	10.37	11.24	3.37	2.47	1.91	1.57	Normal	2.04583	0.0390152
ENSMUSG00000033060_Lmo7	26.4	21.01	6.64	4.42	5.61	6.92	Normal	2.04369	4.03204e-05
ENSMUSG00000029455_Aldh2	304.58	293.58	64.72	60.32	76.45	62.31	Normal	2.03882	7.09656e-06
ENSMUSG00000027901_Dennd2d	26.8	18.55	6.5	4.91	4.34	4.04	Normal	2.03838	0.000943009
ENSMUSG00000070942_Il1rl2	148.79	119.79	40.45	28	24.59	16.1	Normal	2.03744	0.0098604
ENSMUSG00000038949_Cnst	35.12	23.52	6.93	4.53	4.64	5.6	Normal	2.03547	0.000682291
ENSMUSG00000040591_1110051M20Rik	44.6	34.07	7.87	7.08	5	9.28	Normal	2.03097	0.0160792
ENSMUSG00000032666_1700025G04Rik	79.13	88.03	14.18	21.82	17	18.53	Normal	2.02366	3.5743e-07
ENSMUSG00000035236_Scai	11.02	5.85	1.53	1.63	1.71	2.02	Normal	2.02167	0.00992584
ENSMUSG00000030557_Mef2a	114.84	73.29	22.65	15.14	20.22	23.59	Normal	2.01888	0.000280323
ENSMUSG00000022893_Adamts1	39.84	39.89	10.97	6.25	7.5	8	Normal	2.0177	0.0100292
ENSMUSG00000069833_Ahnak	196.49	160.88	42.56	36.24	38.98	41.73	Normal	2.0151	1.33042e-09
ENSMUSG00000037795_N4bp2	11	4.5	1.37	1.27	1.77	1.13	Normal	2.01085	0.0452939
ENSMUSG00000031292_Cdkl5	3.14	1.82	0.63	0.57	0.69	0.94	Normal	2.00939	0.00558158
ENSMUSG00000001583_Tnk1	61.58	40.83	14.26	8.93	9	11.08	Normal	2.00829	0.00890205
ENSMUSG00000003752_Itpkc	129.5	119.99	22.66	30.67	21.19	21.86	Normal	2.00533	3.91725e-05
ENSMUSG00000026004_Kansl1l	26.81	14.2	3.13	5.83	2.84	4.93	Normal	2.0025	0.0276197
ENSMUSG00000018143_Mafk	78.13	69.9	17.93	14.25	16.6	13.48	Normal	1.99993	1.32322e-05
ENSMUSG00000093593_Gm20683	14.58	11	3.95	3.17	2.19	1.76	Normal	1.99202	0.0483245
ENSMUSG00000085037_4933421O10Rik	3.67	2.28	0.82	0.58	0.5	0.65	Normal	1.98937	0.0209729
ENSMUSG00000020427_Igfbp3	549.84	326.31	94.87	69.21	106.13	103.18	Normal	1.98685	0.0010768
ENSMUSG00000045934_Mtmr11	96.57	72.52	24.9	24.71	16.78	10.97	Normal	1.98545	0.0446333
ENSMUSG00000064373_Sepp1	110.58	77.94	23.02	21.46	30.17	15.5	Normal	1.98509	0.00264705
ENSMUSG00000030207_8430419L09Rik	26.96	20.77	6.24	6.4	4.44	3.14	Normal	1.98379	0.0252089
ENSMUSG00000008575_Nfib	58.67	38.43	10.76	7.92	8.15	9.11	Normal	1.97873	4.05693e-05
ENSMUSG00000066595_Mfsd7b	56.33	39.02	9.52	6.05	7.29	8.02	Normal	1.9696	0.000955478
ENSMUSG00000022546_Gpt	71.46	69.8	20.46	19.06	13.96	10.66	Normal	1.96914	0.0161939
ENSMUSG00000033538_Casp4	10.29	11.52	3.49	3.78	2.53	2.38	Normal	1.96678	0.0289417
ENSMUSG00000057614_Gnai1	96.41	92.37	22.98	14.85	15.26	31.64	Normal	1.96657	0.0285066
ENSMUSG00000036528_Ppfibp2	27.21	18.82	6.75	4.78	4.79	3.67	Normal	1.96375	0.00997537
ENSMUSG00000031736_Crnde	36.92	20.67	8.45	6.63	7.22	5.61	Normal	1.96334	0.0120544
ENSMUSG00000018796_Acsl1	75.98	58.27	18.93	14.78	14.43	10.54	Normal	1.96304	0.00135972
ENSMUSG00000034614_Pik3ip1	30.91	23.8	6.58	5.68	6.32	4.91	Normal	1.95879	0.00324387
ENSMUSG00000047767_Atg16l2	13.78	6.63	3.77	2.18	2.27	2.4	Normal	1.95805	0.0420789
ENSMUSG00000099608_4933411E06Rik	11.33	7.86	1.42	1.61	1.12	1.95	Normal	1.95285	0.0306102
ENSMUSG00000036960_Clca2	138.61	129.74	30.52	22.2	34.7	29.14	Normal	1.95252	0.00169974
ENSMUSG00000024074_Crim1	42.68	27.29	9.74	6.59	7.97	6	Normal	1.95085	0.00682229
ENSMUSG00000061313_Ddhd2	13.42	8.1	2.76	2.11	2.83	1.65	Normal	1.94576	0.0274364
ENSMUSG00000035967_Ddx26b	42.1	25.04	12.2	7.87	7.44	7.3	Normal	1.94334	0.0477697
ENSMUSG00000054843_Atrnl1	31.24	26.19	7.4	5.52	6.39	6.22	Normal	1.93761	5.96764e-05
ENSMUSG00000021950_Anxa8	2406.27	2534.79	698.71	655.72	510.81	448.69	Normal	1.92803	0.00350323
ENSMUSG00000026315_Serpinb8	111.99	75.04	19.9	22.03	22.25	28.02	Normal	1.9206	9.28146e-06
ENSMUSG00000032281_Acsbg1	354.26	270.74	56.48	38.24	72.12	71.74	Normal	1.91813	0.0147173
ENSMUSG00000096917_2500002B13Rik	5.83	4.66	1.25	1.09	1	1.5	Normal	1.91788	0.00718936
ENSMUSG00000039701_Usp53	29.56	17	4.93	4.1	3.02	4.05	Normal	1.9165	0.00116429
ENSMUSG00000078954_Arhgap8	9.63	11.25	2.66	2.1	1.85	2.4	Normal	1.91546	0.034408
ENSMUSG00000041961_Znrf3	21.21	12.68	4.62	3.01	3.64	3.24	Normal	1.91409	0.00518847
ENSMUSG00000002409_Dyrk1b	18.28	12.5	3.37	2.73	3.94	4.12	Normal	1.90568	0.00359585
ENSMUSG00000103839_Gm37607	13.29	6.67	2.44	2.19	2.04	2.35	Normal	1.90469	0.00982555
ENSMUSG00000061232_H2-K1	2051.92	2046	543.44	514.87	356.3	511.36	Normal	1.90229	0.00128305
ENSMUSG00000040746_Rnf167	106.82	90.87	30.82	27.8	18.89	18.16	Normal	1.89944	0.0150372
ENSMUSG00000020142_Slc1a4	17.63	15.41	5.18	4.08	3.48	2.5	Normal	1.89895	0.0448214
ENSMUSG00000019820_Utrn	33.03	23.04	5.65	4.41	6.49	8.81	Normal	1.89816	0.0161461
ENSMUSG00000058756_Thra	72.18	58.38	17.94	17.81	13.85	11.18	Normal	1.89757	0.0143995
ENSMUSG00000033781_Asb13	39.81	22.88	9.61	7.11	6.36	4.94	Normal	1.89437	0.0229811
ENSMUSG00000030771_Micalcl	11.42	6.58	2.15	2.14	2.07	1.48	Normal	1.89253	0.0191215
ENSMUSG00000056116_H2-T22	153.52	191.45	43.94	36.12	36.07	55.29	Normal	1.89071	0.0105103
ENSMUSG00000031380_Figf	21.51	20.85	6.96	5.17	4.21	3.55	Normal	1.88893	0.0375362
ENSMUSG00000025323_Sp4	4.24	3.06	0.96	0.82	0.86	0.69	Normal	1.88851	0.00605258
ENSMUSG00000024750_Zfand5	166.82	115.22	29.13	29.73	29.35	28.95	Normal	1.87931	7.37736e-09
ENSMUSG00000021514_Zfp369	16.34	12.12	4.25	3.05	3.85	3.58	Normal	1.87667	0.00138975
ENSMUSG00000097145_9230114K14Rik	6.96	4.93	1.67	1.61	1.64	2.75	Normal	1.87628	0.00933596
ENSMUSG00000105476_RP23-381I16.6	5.16	2.85	0.86	0.9	0.75	1.18	Normal	1.87407	0.0246489
ENSMUSG00000022994_Adcy6	31.64	17.92	6.15	5.16	6.51	4.67	Normal	1.87351	0.010174
ENSMUSG00000037369_Kdm6a	48.47	32.33	8.65	9.35	6.41	9.44	Normal	1.8735	0.000405614
ENSMUSG00000057766_Ankrd29	22.54	16.34	4.43	4.9	4.09	5.09	Normal	1.87182	0.000327254
ENSMUSG00000033192_Lpcat2	49.94	31.36	10.09	9.3	8.47	7.42	Normal	1.87174	0.020886
ENSMUSG00000090100_Ttbk2	3.97	2.23	0.72	0.5	1.08	0.87	Normal	1.86737	0.0267923
ENSMUSG00000039031_Arhgap18	31.99	24.73	6.78	5.95	6.02	6.63	Normal	1.86681	1.2908e-06
ENSMUSG00000048249_Crebrf	12.41	11.96	3.32	2.18	1.7	2.02	Normal	1.85893	0.0300305
ENSMUSG00000028152_Tspan5	37.74	39.67	13.82	9.82	8.95	6.71	Normal	1.85518	0.0338846
ENSMUSG00000040717_Il17rd	2.1	1.57	0.42	0.37	0.43	0.51	Normal	1.85068	0.00834618
ENSMUSG00000037887_Dusp8	6.28	6.45	1.24	1.55	1.33	1.16	Normal	1.84715	0.0264739
ENSMUSG00000034640_Tiparp	79.42	73.67	17.04	18.19	18.4	18.51	Normal	1.8432	4.31621e-06
ENSMUSG00000031337_Mtm1	17.86	11.46	3.9	2.88	2.56	4.46	Normal	1.83619	0.0257172
ENSMUSG00000042810_Krba1	20.03	12.08	4.56	4.85	3.75	4.19	Normal	1.8355	0.00284561
ENSMUSG00000000876_Pxmp4	25.65	25.81	8.24	9.44	7.09	8.47	Normal	1.83324	0.00330567
ENSMUSG00000062098_Btbd3	40.15	35.76	10.54	8.68	8.98	9.13	Normal	1.83134	8.04061e-05
ENSMUSG00000037573_Tob1	74.52	58.23	17.39	13.22	16.7	17.73	Normal	1.82831	0.000244151
ENSMUSG00000048108_Tmem72	27.06	13.73	4.92	3.49	4.36	6.25	Normal	1.82775	0.0396009
ENSMUSG00000028015_Ctso	14.12	9.91	2.91	2.03	2.42	2.78	Normal	1.82377	0.00254477
ENSMUSG00000022895_Ets2	365.84	276.77	76.58	61.5	62.96	48.51	Normal	1.81075	0.00327877
ENSMUSG00000075595_Zfp652	35.97	23.96	10.86	8.65	8.7	7.81	Normal	1.80803	0.00749028
ENSMUSG00000031937_Vstm5	16.05	12.13	3.35	2.77	3.06	4.98	Normal	1.80393	0.0476067
ENSMUSG00000087370_Tmem170b	9.35	5.67	2.16	1.72	1.72	1.61	Normal	1.80024	0.0109388
ENSMUSG00000024055_Cyp4f13	32.84	21.47	7.12	6.13	5.79	7.93	Normal	1.80015	0.000585504
ENSMUSG00000003032_Klf4	380.73	261.66	98.15	85.19	73.27	58.87	Normal	1.79858	0.0187334
ENSMUSG00000081094_Rpl19-ps11	78.54	111.71	28.45	23.65	27.1	28.19	Normal	1.79806	0.0332883
ENSMUSG00000022951_Rcan1	83.5	80.59	23.92	21.29	20.58	19.2	Normal	1.79679	0.000490433
ENSMUSG00000032702_Kank1	79.83	48.38	20.62	12.61	12.64	10.98	Normal	1.79651	0.0329545
ENSMUSG00000006356_Crip2	301.17	277.31	77.51	71.37	65.88	62.75	Normal	1.79554	0.000744065
ENSMUSG00000020275_Rel	15.38	10.37	4.11	2.75	2.6	3.03	Normal	1.79516	0.0193245
ENSMUSG00000020111_Micu1	91.87	90.79	20.5	18.83	18.45	27.41	Normal	1.79127	0.00434905
ENSMUSG00000034285_Nipsnap1	24.58	22.65	5.87	5.68	5.96	5.02	Normal	1.78688	0.00115
ENSMUSG00000031791_Tmem38a	6.44	4.95	1.6	1.28	1.39	1.51	Normal	1.78621	0.0169496
ENSMUSG00000089756_Gm8898	23.53	11	3.74	4.3	4.6	4.37	Normal	1.78421	0.0372223
ENSMUSG00000059839_Zfp874b	6.96	5.11	1.68	1.5	1.07	1.78	Normal	1.78335	0.0291777
ENSMUSG00000102307_Gm38194	86.99	40.28	16.39	14.65	13.67	18.21	Normal	1.77892	0.0309318
ENSMUSG00000018909_Arrb1	15.2	10.48	2.56	3.29	2.79	2.64	Normal	1.77677	0.00229174
ENSMUSG00000037270_4932438A13Rik	32.3	20.29	7.22	5.92	6.03	10.19	Normal	1.76813	0.0185608
ENSMUSG00000036158_Prickle1	8.83	7.03	2.01	1.59	2.48	1.88	Normal	1.76573	0.0365913
ENSMUSG00000061878_Sphk1	30.63	33.18	9.63	6.85	9.39	9.22	Normal	1.76502	0.0025141
ENSMUSG00000054723_Vmac	12.02	12.37	3.49	3.56	3.24	2.53	Normal	1.76386	0.0396292
ENSMUSG00000008461_Fut1	9.56	10.36	2.81	2.41	2.91	2.18	Normal	1.76378	0.0368645
ENSMUSG00000033763_Mtss1l	14.32	9.43	2.97	2.54	3.55	2.33	Normal	1.76329	0.0264739
ENSMUSG00000043333_Rhbdl2	47.14	31.85	9.95	8.84	10.16	11.23	Normal	1.75572	0.00150979
ENSMUSG00000040865_Ino80d	16.56	10.25	3.57	2.58	2.77	4.37	Normal	1.75527	0.0357459
ENSMUSG00000025907_Rb1cc1	98.63	78.84	20.1	19.46	15.23	29.64	Normal	1.75448	0.000389475
ENSMUSG00000030872_Gga2	86.48	64.09	21.24	17.41	18.67	18.89	Normal	1.75084	4.44914e-05
ENSMUSG00000099269_Calm5	276.35	246.55	12.85	5.09	2.44	2.71	Normal	1.74874	0.025413
ENSMUSG00000029735_Tpk1	13.24	9.3	3.69	2.37	2.51	2.87	Normal	1.74004	0.00330567
ENSMUSG00000038024_Dennd4c	47.08	31.63	11.46	8.95	8.99	10.23	Normal	1.72801	0.00234273
ENSMUSG00000025283_Sat1	785.46	675.59	168.25	183.15	218	191.34	Normal	1.72686	0.00153737
ENSMUSG00000101906_Mrgprc2-ps	13.23	5.92	1.26	1.1	0.89	1.66	Normal	1.72639	0.00751991
ENSMUSG00000021767_Kat6b	18.68	14.38	4.61	3.9	3.59	4.28	Normal	1.72414	0.00349429
ENSMUSG00000030917_Tmem159	49.66	42.65	12.53	9.3	13.4	14.48	Normal	1.72261	0.0192099
ENSMUSG00000031762_Mt2	3766.89	4191.67	1705.69	901.15	1322.17	1072.35	Normal	1.71879	0.0174418
ENSMUSG00000025602_Zfp202	5.93	4.19	1.46	1.2	1.26	1.47	Normal	1.70977	0.0133196
ENSMUSG00000037279_Ovol2	21.2	14.86	5	4.77	4.44	5.21	Normal	1.70562	0.00427511
ENSMUSG00000021025_Nfkbia	308.3	309.11	86.56	78.98	96.55	77.03	Normal	1.70468	0.00385259
ENSMUSG00000028393_Alad	140.63	96.25	35.89	35.44	30.44	28.78	Normal	1.69958	0.00406108
ENSMUSG00000001942_Siae	6.79	5.82	1.72	1.35	1.82	1.86	Normal	1.69123	0.0401093
ENSMUSG00000000325_Arvcf	46.34	36.26	11.99	10.28	9.87	9.3	Normal	1.69118	0.0106201
ENSMUSG00000028007_Snx7	51.78	49.83	13.21	13.12	14.19	15.98	Normal	1.6894	0.00179745
ENSMUSG00000062901_Klhl24	12.38	10.6	3.2	3.49	2.8	2.71	Normal	1.68432	0.00572128
ENSMUSG00000050373_Snx21	38.6	38.31	10.39	12.02	8.03	11.82	Normal	1.68257	0.0108579
ENSMUSG00000049686_Orai1	31.09	35.49	9.62	8.26	10.09	9.69	Normal	1.67305	0.0306134
ENSMUSG00000025239_Limd1	72.75	61.18	20.79	17.08	15.85	18.63	Normal	1.66696	0.00200793
ENSMUSG00000027130_Slc12a6	32.42	21.3	8.25	5.66	6.55	6.36	Normal	1.6662	0.0193682
ENSMUSG00000030208_Emp1	508.22	511.99	141.26	126.95	149.92	144.93	Normal	1.66299	0.00327382
ENSMUSG00000097296_Gm26532	67.1	52.9	23.57	15.22	17.9	16.92	Normal	1.65347	0.011201
ENSMUSG00000055978_Fut2	20.19	16.11	5.42	4.47	5.79	4.43	Normal	1.63611	0.0378134
ENSMUSG00000079037_Prnp	206.49	240.8	67.61	55.69	66.73	71.17	Normal	1.63482	0.0484944
ENSMUSG00000073411_H2-D1	1465.03	1558.02	449.49	462.37	321.46	453.12	Normal	1.61238	0.0399922
ENSMUSG00000051285_Pcmtd1	65.09	43.6	14.04	11.31	12.95	15.43	Normal	1.6121	0.0151339
ENSMUSG00000033004_Mycbp2	56.25	36.77	18.57	15.43	14.1	16.09	Normal	1.60911	0.0483734
ENSMUSG00000032462_Pik3cb	24.32	20.78	6.94	5.09	6.01	6.8	Normal	1.6064	0.0274071
ENSMUSG00000083012_Fam220a	72.81	68.83	22.04	20.11	18.95	24.96	Normal	1.6043	0.0067257
ENSMUSG00000053253_Ndfip2	158.41	142.06	48.23	44.24	50.26	66.45	Normal	1.58147	0.0462568
ENSMUSG00000035919_Bbs9	13.89	9.21	3.44	3.77	2.56	4.06	Normal	1.5645	0.0266517
ENSMUSG00000043154_Ppp2r3a	39.41	27.86	9.18	8.98	9.28	9.15	Normal	1.56358	0.0057241
ENSMUSG00000022146_Osmr	41.17	29.08	10.01	8.16	6.76	7.12	Normal	1.55607	0.0439669
