# Supplementary material for: Ras drives malignancy through stem cell crosstalk with the microenvironment
Source: Nature. 2022 Nov 30;612(7940):555–63. doi: 10.1038/s41586-022-05475-6 (PMC9750880; doi:10.1038/s41586-022-05475-6)
Supplement: Supplementary file 4 — Supplementary Table 2 [file 41586_2022_5475_MOESM4_ESM.xlsx]

## Sheet: Karen_TPM_normal_pap_SCC_subset
	Supplementary Table 2: Significantly up-regulated genes in papilloma versus SCC basal progenitor cells (TPMs per Sample)									Note: Cutoff for enrichment Log2(Fold-change)>1, padj <0.05, minimum BaseMean > 200 (all by DESEQ2; the p-values attained by the Wald test are corrected for multiple testing using the Benjamini and Hochberg method by default; see Methods)
	Normal	Normal	Papilloma	Papilloma	SCC	SCC
Gene	Normal 1	Normal 2	Pap 1	Pap 2	SCC 1	SCC 2	Enriched in	Log2(Fold-Change)	padj
ENSMUSG00000080859_Rpl10-ps1	137.52	0	0	0	0	0.13	SCC	-16.173	0.0320289
ENSMUSG00000078922_Tgtp1	0.36	0.32	0.2	0.68	0.4	11.74	SCC	-4.71261	0.00840802
ENSMUSG00000060019_Gm10073	0.44	3.13	6.94	2.8	84.72	1.87	SCC	-4.27091	0.0406852
ENSMUSG00000094065_Gm21541	0.53	2.93	1.75	1.46	5.72	44.98	SCC	-3.89087	0.000751665
ENSMUSG00000027068_Dhrs9	0.32	0.51	0.71	0.9	2.79	7.4	SCC	-3.75327	4.04e-10
ENSMUSG00000068794_Col28a1	0.58	0.11	0.41	0.75	3.11	4.3	SCC	-3.72922	7.14e-07
ENSMUSG00000094686_Ccl21a	8.88	5.65	9.94	10.69	56.93	115.71	SCC	-3.71703	1.88e-17
ENSMUSG00000030283_St8sia1	0.03	0.04	0.3	0.14	2.5	5.02	SCC	-3.70093	2.68223e-07
ENSMUSG00000037754_Ppp1r16b	0.36	0.2	0.51	0.42	1.51	3	SCC	-3.2581	4.65e-12
ENSMUSG00000031425_Plp1	7.87	1.89	0.82	0.73	4.96	6.47	SCC	-3.24177	4.46709e-06
ENSMUSG00000022102_Dok2	0.47	0.25	2.3	2.71	17.3	25.28	SCC	-3.13032	1.53579e-10
ENSMUSG00000019775_Rgs17	0	0.02	0.38	0.97	1.29	5.5	SCC	-2.96963	0.0215081
ENSMUSG00000025780_Itih5	9.53	13.09	0.59	0.65	3.71	6.04	SCC	-2.96035	1.03512e-13
ENSMUSG00000001270_Ckb	3.94	3.28	4.61	3.78	9.77	38.97	SCC	-2.9152	8.04e-06
ENSMUSG00000026420_Il24	0.2	0.38	51.66	46.1	174.49	527.87	SCC	-2.86124	1.74344e-05
ENSMUSG00000074874_Ctla2b	0.35	0.13	1.8	2.55	11.55	18.87	SCC	-2.775	9.42426e-08
ENSMUSG00000023913_Pla2g7	8.55	8.24	11.88	15.3	45.07	59.42	SCC	-2.75717	8.41e-29
ENSMUSG00000039070_Cpa4	0.14	0.45	3.31	2.67	12.81	28.05	SCC	-2.75611	0.000312435
ENSMUSG00000056648_Hoxb8	6.49	3.43	0.92	0.22	3.2	3.87	SCC	-2.698	0.000391703
ENSMUSG00000029338_Antxr2	10.52	6.62	13.27	15	33.77	52.81	SCC	-2.61698	1.69e-21
ENSMUSG00000054641_Mmrn1	0.3	0.22	0.72	0.93	3.86	5.76	SCC	-2.53104	8.2105e-12
ENSMUSG00000000690_Hoxb6	16.05	8.74	2.01	1.23	6.99	11.17	SCC	-2.50255	3.49996e-07
ENSMUSG00000038721_Hoxb7	8.54	7.23	2.44	2.19	9.42	16.71	SCC	-2.49829	2.46544e-08
ENSMUSG00000042116_Vwa1	9.75	11.53	16.71	18.52	41.09	62.05	SCC	-2.45375	3.15e-16
ENSMUSG00000068246_Apol9b	0.55	0.19	1.5	4.21	10.53	20.61	SCC	-2.41974	0.0101482
ENSMUSG00000037411_Serpine1	3.44	5.81	22.81	31.57	111.59	176.1	SCC	-2.379	3.80582e-07
ENSMUSG00000017737_Mmp9	0.42	0.26	13.66	12.2	88.12	51.32	SCC	-2.37838	1.19906e-07
ENSMUSG00000060675_Pla2g16	9.49	11.29	1.26	0.97	2.96	9.97	SCC	-2.37278	1.74344e-05
ENSMUSG00000027375_Mal	2.45	0.69	4.51	1.97	3.92	8.62	SCC	-2.31822	0.00162421
ENSMUSG00000027399_Il1a	0.85	0.61	6.69	6.54	20.54	45.31	SCC	-2.30432	1.43564e-06
ENSMUSG00000042453_Reln	2.12	0.42	0.47	0.54	1.89	4.49	SCC	-2.30169	0.0246437
ENSMUSG00000031342_Gpm6b	1.65	0.75	0.9	1.43	3.95	6.25	SCC	-2.29002	8.41e-06
ENSMUSG00000026475_Rgs16	1	0.31	3.19	2.55	9.04	19.17	SCC	-2.28495	0.00154506
ENSMUSG00000079363_Gbp4	0.93	0.54	0.51	0.29	0.76	5.36	SCC	-2.28345	0.0242852
ENSMUSG00000022438_Parvb	0.68	0.36	2.91	8.82	8.41	27.3	SCC	-2.28048	1.07362e-09
ENSMUSG00000026479_Lamc2	90.51	74.97	258.72	275.64	1020.39	1468.43	SCC	-2.26212	3.20874e-34
ENSMUSG00000042842_Serpinb6b	0.27	0.35	1.38	1.32	5.62	7.24	SCC	-2.22884	6.24531e-08
ENSMUSG00000048776_Pthlh	3.27	3.69	41.26	43.84	152.31	247.57	SCC	-2.21716	4.7732e-12
ENSMUSG00000021765_Fst	32.04	31.92	20.95	22.82	84.23	177.56	SCC	-2.20223	5.33e-09
ENSMUSG00000042532_Golga7b	3.45	5.71	0.33	0.28	0.82	1.99	SCC	-2.18779	0.0134927
ENSMUSG00000032374_Plod2	1.27	0.59	4.65	7.38	15.83	35.67	SCC	-2.17919	8.29135e-05
ENSMUSG00000025268_Maged2	10.25	10.85	9.3	11.18	36.9	57.09	SCC	-2.1433	3.59e-13
ENSMUSG00000062826_Ces2f	4.21	3.62	7.56	6.05	10.39	20.17	SCC	-2.13817	1.29e-07
ENSMUSG00000027859_Ngf	0.32	1.06	8.56	7.48	24.07	45.83	SCC	-2.12829	0.0160913
ENSMUSG00000024421_Lama3	107.74	73.25	107.71	111.33	339.18	475.05	SCC	-2.12591	6.03e-21
ENSMUSG00000104554_RP23-71G16.6	0.17	0.34	12.38	14.69	32.69	81.57	SCC	-2.08764	0.00556051
ENSMUSG00000025809_Itgb1	122.74	117.71	197.49	204.83	349.38	519.37	SCC	-2.08159	2.7e-18
ENSMUSG00000040473_Cfap69	0.28	0.17	2.28	2.71	5.97	19.73	SCC	-2.07449	0.0107489
ENSMUSG00000022656_Pvrl3	0.71	0.98	1.84	1.89	4.91	11.05	SCC	-2.06809	0.0020118
ENSMUSG00000029070_Mxra8	3.27	1.01	3.58	4.81	9.01	4.73	SCC	-2.06307	0.00475352
ENSMUSG00000053626_Tll1	0.5	0.2	0.66	1.66	4.36	5.33	SCC	-2.0586	0.00606656
ENSMUSG00000047562_Mmp10	0.11	0.14	4.32	12.38	19.74	50.88	SCC	-2.05691	0.0337928
ENSMUSG00000055723_Rras2	20.29	18.74	28.74	35.9	50.78	91.53	SCC	-2.0433	1.06e-09
ENSMUSG00000002289_Angptl4	8.92	15.78	13.43	29.03	49.06	39.49	SCC	-2.04225	0.000406346
ENSMUSG00000026872_Zeb2	0.74	0.49	0.65	0.5	1.73	1.24	SCC	-2.03389	2.53e-05
ENSMUSG00000059824_Dbp	3.19	2.06	13.6	2.64	17.66	4.46	SCC	-2.03097	0.0312676
ENSMUSG00000043089_Mmp1a	0	0	2.82	4.21	7.11	21.95	SCC	-2.02529	0.0283772
ENSMUSG00000007783_Cpt1c	3.5	1.93	0.91	1.02	2.05	5.96	SCC	-2.02443	0.0128639
ENSMUSG00000032899_Styk1	5.43	2.79	1.22	2.5	2.95	3.82	SCC	-1.99824	0.000108434
ENSMUSG00000028931_Kcnab2	0.47	1.07	2.79	5.08	11.29	22.27	SCC	-1.9977	0.00151899
ENSMUSG00000068220_Lgals1	8.99	7.6	358.92	408.11	1189.8	1845.56	SCC	-1.99298	5.59094e-08
ENSMUSG00000045092_S1pr1	1.81	0.79	3.02	1.9	6.08	2.39	SCC	-1.99222	0.00364963
ENSMUSG00000037379_Spon2	5.18	4.15	4.39	7.8	8.24	22.47	SCC	-1.99144	0.00025273
ENSMUSG00000021998_Lcp1	3.16	1.98	5.43	3.45	15.33	19.14	SCC	-1.98443	1.29766e-09
ENSMUSG00000103472_Pcdhga7	0.75	1.03	1.38	0.79	1.92	3.51	SCC	-1.98298	0.00198365
ENSMUSG00000025666_Tmem47	1.66	1.31	2.05	1.92	4.45	4.77	SCC	-1.98104	1.13e-11
ENSMUSG00000011179_Odc1	78.83	64.43	97.51	101.37	152.16	342.57	SCC	-1.97432	2.46e-07
ENSMUSG00000001946_Esam	2.55	1.86	6.97	3.53	11	4.45	SCC	-1.9654	0.00748353
ENSMUSG00000046312_AI464131	2.36	0.74	2.64	3.32	6.02	3.92	SCC	-1.95891	0.000653641
ENSMUSG00000007908_Hmgcll1	1.59	1.23	1.33	1.9	3.47	7.34	SCC	-1.95447	7.5e-07
ENSMUSG00000029185_Fam114a1	6.76	5.5	5.35	8.01	14.54	26.29	SCC	-1.9311	8.62e-07
ENSMUSG00000024899_Papss2	3.69	3.22	5.14	5.96	9.59	13.27	SCC	-1.93036	3.4e-15
ENSMUSG00000045827_Serpinb9	1.56	1.52	2.52	3.84	9.8	14.61	SCC	-1.92709	1.43483e-06
ENSMUSG00000015354_Pcolce2	0.52	0.18	5.34	6.05	13.52	30.67	SCC	-1.92619	2.14839e-09
ENSMUSG00000037946_Fgd3	0.14	0.16	0.58	0.72	2.21	3.01	SCC	-1.9207	2.38475e-05
ENSMUSG00000029844_Hoxa1	2.16	1.94	3.46	2.56	4.58	9.39	SCC	-1.91761	6.23e-05
ENSMUSG00000028494_Plin2	35.78	33.99	62.34	100.71	239.97	352.17	SCC	-1.91086	2.95231e-06
ENSMUSG00000049382_Krt8	0.19	0.52	29.16	46.18	148.81	127.86	SCC	-1.8764	0.00254861
ENSMUSG00000044447_Dock5	2.64	1.54	3.15	2.54	5.26	7.61	SCC	-1.8745	8.34e-10
ENSMUSG00000022367_Has2	0.51	0.2	3.63	3.29	6.75	19.11	SCC	-1.87126	0.014842
ENSMUSG00000010830_Kdelr3	0.63	0.84	8.05	9.94	21.44	44.4	SCC	-1.86406	0.00204546
ENSMUSG00000034810_Scn7a	0.7	0.2	0.25	0.34	0.94	1.76	SCC	-1.85873	0.0066559
ENSMUSG00000041378_Cldn5	2.61	2.13	1.84	1.55	6.7	8.59	SCC	-1.85383	1.01e-07
ENSMUSG00000024063_Lbh	3.11	5.04	5.02	5.11	12.67	12.11	SCC	-1.84403	1.19e-06
ENSMUSG00000053062_Jam2	1.97	0.95	5.95	4.68	12.28	21.13	SCC	-1.84039	0.000667943
ENSMUSG00000041445_Mmrn2	1.2	0.63	1.93	1.42	3.61	1.75	SCC	-1.83545	0.0017958
ENSMUSG00000048960_Prex2	2.35	1.45	0.38	0.43	0.57	1.41	SCC	-1.82798	0.027069
ENSMUSG00000020176_Grb10	1.12	0.42	1.06	0.69	2.2	1.62	SCC	-1.81013	0.00175618
ENSMUSG00000056492_Adgrf5	1.11	0.38	1.35	0.74	2.46	1.72	SCC	-1.80068	0.00371804
ENSMUSG00000047414_Flrt2	9.74	8.3	12.02	12.78	19.52	29.33	SCC	-1.79155	2.82e-12
ENSMUSG00000026817_Ak1	21.62	22.7	51.56	29.07	57.68	98	SCC	-1.78604	1.67e-05
ENSMUSG00000052776_Oas1a	4.62	4.5	1.09	1.36	4.2	4.27	SCC	-1.77652	9.16403e-06
ENSMUSG00000056758_Hmga2	0.42	0.22	49.54	43.66	113.64	207.52	SCC	-1.76807	6.10786e-06
ENSMUSG00000044337_Ackr3	45.93	53.8	14.22	11.14	32.15	52.64	SCC	-1.76427	4.19477e-06
ENSMUSG00000050708_Ftl1	456.25	486.64	803.04	693.65	1278.52	1682.57	SCC	-1.76416	1.99e-11
ENSMUSG00000034353_Ramp1	0.78	0.52	1.66	3.1	6.8	8.93	SCC	-1.75626	0.00176707
ENSMUSG00000000753_Serpinf1	1.12	0.94	80.42	82.41	180.68	365.23	SCC	-1.74023	0.000135664
ENSMUSG00000032487_Ptgs2	11.56	16.39	4.93	3.69	11.01	16.89	SCC	-1.72626	0.000317319
ENSMUSG00000023043_Krt18	0.07	0.29	48.55	48.29	141.78	178.34	SCC	-1.72622	2.54328e-07
ENSMUSG00000046157_Tmem229b	0.31	0.32	2	2.35	4.77	10.12	SCC	-1.72478	0.00482466
ENSMUSG00000026600_Soat1	1.47	0.85	12.93	12.08	34.82	40.11	SCC	-1.72396	2.23077e-06
ENSMUSG00000090084_Srpx	0.1	0.11	2.67	3.05	6.17	11.44	SCC	-1.72332	0.00397215
ENSMUSG00000022623_Shank3	0.55	0.33	1.17	0.58	1.91	0.68	SCC	-1.71733	0.0299862
ENSMUSG00000074934_Grem1	11.49	6.02	1.09	1.11	2.99	4.29	SCC	-1.7138	2.60545e-05
ENSMUSG00000032068_Plet1	75.03	57.89	70	65.92	117.07	215.49	SCC	-1.70842	1.7e-07
ENSMUSG00000024486_Hbegf	29.89	36.8	59.99	53.73	83.97	110.42	SCC	-1.70633	5.85e-09
ENSMUSG00000031465_Angpt2	0.67	0.49	1.77	1.1	4.97	4.11	SCC	-1.69889	4.83747e-05
ENSMUSG00000029207_Apbb2	5.07	2.87	4.44	5.14	9.1	14.51	SCC	-1.69388	1.31e-07
ENSMUSG00000016487_Ppfibp1	26.94	18.08	29.75	32.09	51.71	64.44	SCC	-1.67956	3.53e-16
ENSMUSG00000003355_Fkbp11	8.82	9.07	18.54	14.23	20.85	32.78	SCC	-1.66287	6.01e-05
ENSMUSG00000031996_Aplp2	111.93	107.59	172.95	178.23	328.66	268.68	SCC	-1.65929	5.34e-13
ENSMUSG00000046223_Plaur	0.22	0.21	12.61	11.43	36.27	39.04	SCC	-1.65191	5.24006e-13
ENSMUSG00000049439_Cyp20a1	5.01	4.33	7.42	7.64	11.47	13.48	SCC	-1.65027	1.03e-14
ENSMUSG00000050379_Sept6	4.24	3.8	6.45	6.54	10.78	14.66	SCC	-1.64912	3.49e-14
ENSMUSG00000016918_Sulf1	0.41	0.2	3.26	5.11	8.72	17.58	SCC	-1.64781	0.0024552
ENSMUSG00000020357_Flt4	0.2	0.07	0.71	0.65	2.24	1.99	SCC	-1.64657	0.0111317
ENSMUSG00000098557_Kctd12	6.95	4.78	3.05	2.49	6.07	12.24	SCC	-1.6462	0.000119782
ENSMUSG00000106106_Rn18s-rs5	964.29	572.74	1189.92	885.37	1567.17	2605.1	SCC	-1.64592	9.27e-07
ENSMUSG00000026655_Fam107b	4.39	6.2	8.4	7.27	13.57	13.36	SCC	-1.63694	1.93e-08
ENSMUSG00000026193_Fn1	13.67	11.72	21.87	20.37	38.36	15.75	SCC	-1.63566	0.00861943
ENSMUSG00000054321_Taf4b	5.57	3.91	7.45	5.54	10.73	14.2	SCC	-1.62513	2.85e-09
ENSMUSG00000035969_Rusc2	1.41	0.6	6.06	8.34	18.22	26.3	SCC	-1.62494	3.07172e-07
ENSMUSG00000057722_Lepr	0.37	0.31	0.79	1.04	2.18	3.42	SCC	-1.62303	5.66147e-05
ENSMUSG00000050212_Eva1b	3.99	3.24	5.51	5.07	9.61	10.97	SCC	-1.61761	1.02e-08
ENSMUSG00000089901_Gm8113	3.01	1.85	1.62	2.19	4.32	8.55	SCC	-1.61676	0.000585164
ENSMUSG00000044211_Gm7887	17.47	14.45	21.02	11.96	59.21	39.55	SCC	-1.60749	5.15e-08
ENSMUSG00000071362_Gm10330	3.51	2.61	3.67	4.4	5.78	10.74	SCC	-1.6017	0.000738936
ENSMUSG00000057335_Cep170	1.98	0.86	2.68	2.85	5.99	10.96	SCC	-1.59744	0.000496117
ENSMUSG00000026435_Slc45a3	1.52	1.5	2.46	2.53	4.21	3.52	SCC	-1.58868	1.95e-06
ENSMUSG00000054942_Fam73a	13.32	6.34	9.15	16.85	22.2	27.27	SCC	-1.5833	0.000175617
ENSMUSG00000040102_Klhl42	3.64	2.45	4.77	4.12	5.95	9.61	SCC	-1.58247	1.73e-07
ENSMUSG00000010047_Hyal2	24.14	25.35	38.8	41.04	60.4	76.13	SCC	-1.58025	6.76e-10
ENSMUSG00000063804_Lin28b	0	0.01	0.77	0.94	1.72	3.42	SCC	-1.5713	0.029058
ENSMUSG00000005107_Slc2a9	2.27	2	3.39	4.09	3.83	5.69	SCC	-1.56873	1.02e-05
ENSMUSG00000048644_Ctxn1	2.56	2.47	3.66	4.33	7.57	5.82	SCC	-1.55494	0.000110577
ENSMUSG00000022074_Tnfrsf10b	7.38	5.85	9.76	10.23	14.4	19.18	SCC	-1.55141	8.23e-14
ENSMUSG00000042099_Kank3	4.63	2.75	6.67	5.21	9.43	10.78	SCC	-1.54959	1.85e-06
ENSMUSG00000030623_Prss23os	48.63	47.02	3.41	8.48	8.81	29.7	SCC	-1.54384	0.0226303
ENSMUSG00000026259_Ngef	4.15	3.67	7.11	4.49	7.61	9.95	SCC	-1.53592	3.22e-06
ENSMUSG00000025608_Podxl	1.24	0.46	1.65	1.14	2.41	1.6	SCC	-1.5351	0.0119868
ENSMUSG00000029468_P2rx7	4.6	3.07	2	1.48	3.95	7.85	SCC	-1.53095	8.45659e-05
ENSMUSG00000060147_Serpinb6a	159.77	173.14	234.45	272.57	347.05	506.7	SCC	-1.53077	2.75e-07
ENSMUSG00000020848_Doc2b	0.46	0.32	1.22	1.76	4.48	4.08	SCC	-1.52916	0.000243581
ENSMUSG00000057363_Uxs1	15.86	14.57	32.31	24.9	38.94	47.16	SCC	-1.52836	7.9e-10
ENSMUSG00000032064_Dixdc1	2.86	1.52	1.1	1.04	1.82	5.36	SCC	-1.52305	0.0184975
ENSMUSG00000050578_Mmp13	0.04	0.19	15.89	22.59	51.38	59.32	SCC	-1.52245	0.00635772
ENSMUSG00000030844_Rgs10	19.47	20.45	5.65	4.62	11.56	17.02	SCC	-1.51448	0.00179691
ENSMUSG00000027669_Gnb4	0.49	0.24	3.19	3	8.95	10.71	SCC	-1.51408	0.00689416
ENSMUSG00000009900_Wnt3a	14.04	15.49	8.96	5.23	16.27	24.19	SCC	-1.50446	0.0026896
ENSMUSG00000039405_Prss23	67.18	84.85	16.12	11.23	33.93	43.88	SCC	-1.50212	0.000294629
ENSMUSG00000078771_Evi2a	0.34	0.37	3.98	5.18	9.42	19.51	SCC	-1.49946	0.00921442
ENSMUSG00000044258_Ctla2a	6.17	4.7	10.79	12.55	37.94	27.7	SCC	-1.49255	9.48285e-06
ENSMUSG00000015533_Itga2	19.1	14.41	7.47	6.55	18.34	20.95	SCC	-1.4847	6.44022e-15
ENSMUSG00000039236_Isg20	11.99	8.41	8.52	17.68	19.12	36.46	SCC	-1.48037	0.00838756
ENSMUSG00000027199_Gatm	4.74	1.11	1.19	0.75	5.23	7.85	SCC	-1.4798	0.0406346
ENSMUSG00000052430_Bmpr1b	0.73	0.84	1.78	1.24	2.68	5.76	SCC	-1.47912	0.038345
ENSMUSG00000000420_Galnt1	43.83	37.88	57.04	52.74	73.91	106.69	SCC	-1.46623	8.37e-11
ENSMUSG00000022434_Fam118a	2.52	1.14	2.57	3.52	3.72	4.81	SCC	-1.46168	0.00164475
ENSMUSG00000031383_Dusp9	0.41	0.45	9.51	7.82	23.98	23.61	SCC	-1.46093	1.82409e-07
ENSMUSG00000036564_Ndrg4	2.94	2.08	2.54	3.13	4.57	6.67	SCC	-1.45915	3.39e-05
ENSMUSG00000031438_Rnf128	0.34	0.31	1.83	1.84	4.06	6.1	SCC	-1.45701	0.00120643
ENSMUSG00000063531_Sema3e	3.69	3.23	0.55	0.37	1.04	1.47	SCC	-1.45292	0.000426452
ENSMUSG00000056121_Fez2	10.95	8.96	16.31	14.76	23.17	24.67	SCC	-1.45279	3.57e-17
ENSMUSG00000051431_Gpr87	45.71	41.15	65.28	72.24	87.51	119.33	SCC	-1.44394	5.13e-10
ENSMUSG00000002847_Pla1a	0	0.01	5.16	5.44	11.95	16.99	SCC	-1.44318	0.000286957
ENSMUSG00000009687_Fxyd5	3.64	3.8	62.46	52.23	103.39	179.08	SCC	-1.44177	0.00179691
ENSMUSG00000026930_Gpsm1	1.41	0.31	2.75	1.88	5.86	5.93	SCC	-1.43966	0.0372325
ENSMUSG00000036273_Lrrk2	3.38	1.51	3.07	6.32	4.91	11.11	SCC	-1.43719	0.000440509
ENSMUSG00000019923_Zwint	50.94	36.47	80.05	80.48	93.42	131.48	SCC	-1.43359	2.67e-08
ENSMUSG00000004655_Aqp1	6.72	3.64	11.22	8.89	32.7	21.08	SCC	-1.43323	0.00382674
ENSMUSG00000071180_Smim15	36.81	24.48	48.29	48.96	52.19	91.91	SCC	-1.42865	1.13e-05
ENSMUSG00000040212_Emp3	2.82	2.92	43.5	39.56	87.5	131.95	SCC	-1.42389	0.000838922
ENSMUSG00000017723_Wfdc2	0.4	1	58.88	47.05	96.12	181.71	SCC	-1.42119	0.0248682
ENSMUSG00000030790_Adm	11.19	5.79	7.45	9.91	19.64	18.01	SCC	-1.42087	7.51e-05
ENSMUSG00000051166_Eml5	1.11	0.35	0.89	0.97	1.15	2.05	SCC	-1.41579	0.0157448
ENSMUSG00000053702_Nebl	4.71	5.59	8.95	8.9	11.63	14.82	SCC	-1.41547	4.03e-07
ENSMUSG00000034055_Phka1	4.38	2.92	0.65	0.52	1.06	2.09	SCC	-1.41211	0.0185346
ENSMUSG00000097554_Gm26825	476.68	594.18	717.08	1120.64	1022.04	1541.14	SCC	-1.41126	0.000291935
ENSMUSG00000044303_Cdkn2a	0.04	0.13	33.2	41.73	90.43	110.59	SCC	-1.40867	0.000617483
ENSMUSG00000033149_Phldb2	16.66	12.29	10.7	11.69	21.95	40.06	SCC	-1.4081	6.95e-06
ENSMUSG00000031278_Acsl4	10.44	10.14	13.85	15.22	19.89	28.01	SCC	-1.40726	3.05e-09
ENSMUSG00000020326_Ccng1	29.85	25.54	49.21	62.64	95.75	204.75	SCC	-1.40651	0.00355249
ENSMUSG00000067787_Blcap	31.05	19.39	32.17	33.06	43.91	53.26	SCC	-1.40496	1.14e-15
ENSMUSG00000027828_Ssr3	97.21	88.24	152.23	156.4	174.8	250.05	SCC	-1.40137	1.49e-10
ENSMUSG00000030538_Cib1	51.29	61.92	83.66	103.23	100.01	146	SCC	-1.39856	1.06e-05
ENSMUSG00000054612_Mgmt	10.51	13.18	4.97	6.02	11.85	17.07	SCC	-1.39422	0.0414411
ENSMUSG00000031570_Ppapdc1b	14.92	9.19	16.33	16.48	18.42	35.11	SCC	-1.39163	5.45e-05
ENSMUSG00000023905_Tnfrsf12a	127.73	168.74	208.57	190.25	307.03	416.28	SCC	-1.38858	5.76e-05
ENSMUSG00000038170_Pde4dip	9.05	6.43	5.53	3.78	10.22	17.48	SCC	-1.38593	0.000934402
ENSMUSG00000040158_Tax1bp3	83.16	91.31	130.71	159.31	170.53	223.13	SCC	-1.38004	2.17e-08
ENSMUSG00000070436_Serpinh1	86.2	83.52	98.12	133.85	190.05	199.32	SCC	-1.37931	2.24e-08
ENSMUSG00000030592_Ryr1	0.46	0.35	0.21	0.23	0.44	0.7	SCC	-1.37831	0.00263033
ENSMUSG00000035498_Cdcp1	45.84	37.53	61.89	64.07	86.77	93.23	SCC	-1.37481	1.54e-26
ENSMUSG00000020589_Fam49a	4.69	2.67	4.67	4.86	5.25	10.94	SCC	-1.37376	0.00121753
ENSMUSG00000022844_Pdia5	2.09	2.17	3.94	4.06	9.72	10.96	SCC	-1.36868	3.8264e-05
ENSMUSG00000024346_Pfdn1	55.12	53.19	92.98	101.11	114.12	141.67	SCC	-1.36814	2.82e-08
ENSMUSG00000026836_Acvr1	10.21	9.43	15.28	19.3	21.81	24.84	SCC	-1.3665	4.69e-10
ENSMUSG00000002233_Rhoc	5.07	1.77	36.78	49.46	90.87	142.03	SCC	-1.36538	0.0107489
ENSMUSG00000102824_Gm3837	52.58	41.67	83.1	97.75	91.94	156.8	SCC	-1.36279	0.024109
ENSMUSG00000031367_Ap1s2	4.7	3.53	6.09	6.11	8.48	11.4	SCC	-1.3616	1.41e-08
ENSMUSG00000038648_Creb3l2	7.06	5.22	7.38	7.93	10.03	15.55	SCC	-1.36087	9.4e-08
ENSMUSG00000035372_1810055G02Rik	10.76	10.94	19.25	18.29	22.34	27.17	SCC	-1.35864	8.93e-09
ENSMUSG00000003948_Mmd	19.31	16.63	22.72	18.38	32.18	46.5	SCC	-1.35829	2.04e-07
ENSMUSG00000046798_Cldn12	10.49	8.31	13.51	13.37	19.68	23.14	SCC	-1.3554	1.72e-16
ENSMUSG00000106831_RP23-386C10.8	83.79	75.17	138.39	157.01	171.96	238.45	SCC	-1.35329	0.0021634
ENSMUSG00000001020_S100a4	172.46	103.07	262.92	206.69	493.53	236.89	SCC	-1.3516	5.83e-05
ENSMUSG00000027808_Serp1	36.66	37.62	62.58	63.21	66.57	99.12	SCC	-1.35102	1.25e-07
ENSMUSG00000051615_Rap2a	12.32	8.88	14.12	16.98	19.11	26.24	SCC	-1.3487	3.84e-10
ENSMUSG00000030245_Golt1b	15.68	17.77	24.12	30.61	29.38	51.07	SCC	-1.34771	1.45e-05
ENSMUSG00000020032_Nuak1	15.39	22.73	2.84	3	7.68	7.11	SCC	-1.34651	0.00246593
ENSMUSG00000004562_Arhgef40	23.45	10.66	10	22.31	15.48	36.05	SCC	-1.34425	0.000361311
ENSMUSG00000030298_Sec13	76.06	77.98	120.06	118.42	147.31	201.9	SCC	-1.34184	8.76e-07
ENSMUSG00000019796_Lrp11	0.69	0.42	2.72	3.12	4.28	10.27	SCC	-1.33753	0.0417979
ENSMUSG00000006931_P3h4	24.44	26.37	30.48	48.09	46.49	74.65	SCC	-1.33563	9.95e-07
ENSMUSG00000039997_Ifi203	1.94	1.16	2.29	2.21	2.23	4.61	SCC	-1.33526	0.0056223
ENSMUSG00000098428_Gm2260	9.8	8.99	16.39	17.57	18.11	26.99	SCC	-1.32966	0.00247651
ENSMUSG00000057506_Bloc1s2	37.67	39.63	65.47	71.2	81.15	100.4	SCC	-1.32886	5.78e-06
ENSMUSG00000028744_Pqlc2	4.37	4.92	8.69	7.28	12	10.72	SCC	-1.32883	1.54e-05
ENSMUSG00000067071_Hes6	10.24	8.32	13.71	13.61	21.66	19.7	SCC	-1.32603	6.16e-11
ENSMUSG00000019975_Ikbip	10.82	7.07	7.25	8.17	13.07	19.77	SCC	-1.31944	8.99e-07
ENSMUSG00000021306_Gpr137b	8.01	5.98	10.4	12.2	13.78	16.31	SCC	-1.31944	1.07e-10
ENSMUSG00000037855_Zfp365	5.51	6.5	1.84	1.71	2.95	5.85	SCC	-1.31806	0.0410599
ENSMUSG00000018239_Zcchc10	10.43	9.15	19.04	15.66	20.46	22.65	SCC	-1.31638	3.94e-08
ENSMUSG00000001707_Eef1e1	34.64	38.26	66.49	63.45	80.85	87.02	SCC	-1.31504	1.14e-07
ENSMUSG00000028343_Erp44	50.44	39.72	46.97	66.17	71.61	129.46	SCC	-1.31237	2.02e-07
ENSMUSG00000029378_Areg	5.89	8.08	54.44	61.68	104.23	184.05	SCC	-1.31126	0.0246613
ENSMUSG00000029672_Fam3c	32.3	17.88	8.34	6.04	14.11	23.69	SCC	-1.30979	0.00203136
ENSMUSG00000040219_Ttc12	0.41	0.26	1.23	1.32	2.38	3.85	SCC	-1.30917	0.0292434
ENSMUSG00000025289_Prdx4	19.22	22.87	38.63	36.04	47.76	49.34	SCC	-1.30596	4.55e-06
ENSMUSG00000056201_Cfl1	631.03	650.52	1141.43	1187.75	1283.96	1602.99	SCC	-1.30133	8.18e-08
ENSMUSG00000028385_Snx30	2.85	1.6	1.12	0.85	1.91	3.3	SCC	-1.29901	0.0344347
ENSMUSG00000075602_Ly6a	493.97	573.24	920.5	937.1	923.01	1461.71	SCC	-1.29901	0.000131793
ENSMUSG00000021822_Plau	17.67	21.05	99.54	121.82	255.12	289.77	SCC	-1.29807	7.06785e-05
ENSMUSG00000026575_Nme7	12.39	10.93	17	21.64	20.38	31.33	SCC	-1.29804	4.89e-07
ENSMUSG00000060073_Psma3	137.28	123.76	270.73	202.24	300.67	271.78	SCC	-1.29661	9.28e-11
ENSMUSG00000066057_Gm1976	2.44	1.68	3.79	3.24	4.39	6.17	SCC	-1.29382	0.00024158
ENSMUSG00000033960_9430020K01Rik	1.53	1.13	1.92	1.84	2.95	2.56	SCC	-1.29277	2.2e-06
ENSMUSG00000030102_Itpr1	0.78	1.07	1.09	1.11	0.92	1.44	SCC	-1.29259	0.000486898
ENSMUSG00000036676_Tmtc3	17.52	11.1	18.18	15.39	24.35	32.55	SCC	-1.29244	1.8e-07
ENSMUSG00000001123_Lgals9	49.24	58.45	49.82	48.97	96.86	142.23	SCC	-1.29166	5.3e-05
ENSMUSG00000072623_Zfp9	1.55	1.1	1.37	1.13	2.02	3.43	SCC	-1.29075	0.00183102
ENSMUSG00000060487_Samd5	1.88	1.07	3.37	4.03	7.56	10.65	SCC	-1.29066	0.00355249
ENSMUSG00000021253_Tgfb3	3.08	2.14	14.99	19.31	33.11	51.36	SCC	-1.28966	0.000205279
ENSMUSG00000042734_Ttc9	23.1	22.97	6.45	5.41	14.43	14.45	SCC	-1.28941	2.68236e-06
ENSMUSG00000026827_Gpd2	7.97	7.83	12.32	12.69	15.41	17.95	SCC	-1.28873	3e-11
ENSMUSG00000034088_Hdlbp	95.33	89.96	146.29	147.81	176.22	210.04	SCC	-1.28688	1.49e-11
ENSMUSG00000030772_Dkk3	20.54	14.18	14.65	16.07	32.01	40.55	SCC	-1.28549	9.89e-11
ENSMUSG00000051124_Gimap9	5.27	4.95	7.03	6.12	10.52	11.75	SCC	-1.28492	1.57e-06
ENSMUSG00000021468_Sptlc1	30.61	31.08	47.51	48.55	59.64	72.39	SCC	-1.28199	1.12e-09
ENSMUSG00000025613_Cct8	192.32	163.73	279.69	279.87	315.65	395.68	SCC	-1.27533	6.83e-14
ENSMUSG00000039195_1110008P14Rik	25.48	30.71	56.73	56.05	71.69	71.06	SCC	-1.27239	5.19e-06
ENSMUSG00000052539_Magi3	1.74	1.05	1.11	1.1	1.35	1.94	SCC	-1.27165	0.000112508
ENSMUSG00000003746_Man1a	8.62	7.52	12.88	11.84	14.88	18.32	SCC	-1.27123	4.48e-11
ENSMUSG00000051154_Commd3	105.89	81.99	135.9	138.77	154.93	222.17	SCC	-1.27099	5.6e-06
ENSMUSG00000032458_Copb2	66.39	61.79	89.11	95.54	106.82	132.11	SCC	-1.26888	1.01e-10
ENSMUSG00000032261_Sh3bgrl2	21.36	19.48	24.41	30.87	32.39	53.28	SCC	-1.26862	1.18e-05
ENSMUSG00000028656_Cap1	186.11	207.93	302.13	319.47	361.06	427.45	SCC	-1.2648	1.84e-06
ENSMUSG00000029364_Wsb2	40.89	35.46	55.01	61.81	65.75	79.81	SCC	-1.2632	3.96e-13
ENSMUSG00000030417_Pdcd5	45.89	37.92	83.66	53.06	103.21	84.88	SCC	-1.26186	8.57e-08
ENSMUSG00000027006_Dnajc10	21.46	19.35	25.55	24.64	27.68	44.4	SCC	-1.2611	7.87e-06
ENSMUSG00000048911_Rnf24	1.23	0.9	1.43	1.49	1.91	1.97	SCC	-1.25903	2.26e-06
ENSMUSG00000053094_Tmem248	12.74	11.19	20.69	19.58	22.67	26.78	SCC	-1.25775	1.3e-13
ENSMUSG00000037820_Tgm2	2.04	1.16	2.88	3.04	6.42	7.84	SCC	-1.25646	0.000419937
ENSMUSG00000031068_Glrx3	81.08	107.48	137.85	160.73	170.15	238.99	SCC	-1.25508	0.000348175
ENSMUSG00000028252_Ccnc	12.03	7.07	13.26	15.84	16.04	22.66	SCC	-1.25374	2.05e-05
ENSMUSG00000022261_Sdc2	15.63	10.76	13.14	15.68	29.15	41.38	SCC	-1.25216	1.23e-08
ENSMUSG00000073563_Csnk1g3	10.11	7.23	11.57	12.58	15.03	20.31	SCC	-1.25166	2.95e-09
ENSMUSG00000033880_Lgals3bp	5.92	6.53	4.15	2.94	9.07	7.24	SCC	-1.25089	0.00957716
ENSMUSG00000020048_Hsp90b1	244.96	237.02	325.39	301.31	382.71	592.53	SCC	-1.24991	2.6e-06
ENSMUSG00000003228_Grk5	1.12	1.65	2.4	2.09	2.97	2.87	SCC	-1.24932	0.00686619
ENSMUSG00000013698_Pea15a	33.2	32.35	37.84	41.15	54.17	80.51	SCC	-1.24931	3.8e-06
ENSMUSG00000024811_Tnks2	51.33	30.39	51.94	54.51	54.29	80.59	SCC	-1.24834	1.22e-06
ENSMUSG00000031513_Leprotl1	14.93	14.14	23.2	24.98	26.88	33.38	SCC	-1.24444	9.2e-10
ENSMUSG00000020736_Nt5c	54.68	59.08	89.31	103.76	109.65	123.11	SCC	-1.24327	2.8e-05
ENSMUSG00000045394_Epcam	97.61	105.27	144.55	170.77	219.83	206.04	SCC	-1.24275	5.22e-07
ENSMUSG00000025558_Dock9	17.44	10.23	21.34	17.09	26.02	28.73	SCC	-1.24212	2.92e-06
ENSMUSG00000052033_Pfdn4	36.57	37.32	70.42	64.92	76.96	89.38	SCC	-1.23974	1.4e-06
ENSMUSG00000025921_Rdh10	5.22	2.67	5.36	5.95	6.35	9.28	SCC	-1.23949	0.000671019
ENSMUSG00000026922_Agpat2	21.26	21.04	26.84	26.61	36.55	49.25	SCC	-1.23833	7.04e-07
ENSMUSG00000024487_Yipf5	21.88	18.1	26.72	27.74	33.69	48.81	SCC	-1.23644	1.75e-07
ENSMUSG00000040220_Gas8	9.38	7.77	13.33	15.42	16.47	19.26	SCC	-1.23617	9.01e-08
ENSMUSG00000046718_Bst2	30.77	16.09	11.88	10.96	22.99	30.2	SCC	-1.2354	0.0182399
ENSMUSG00000021866_Anxa11	27.9	27.48	44.48	43.14	53.65	60.85	SCC	-1.23372	9.36e-11
ENSMUSG00000031578_Mak16	32.02	24.65	47.26	45.56	56.12	60.53	SCC	-1.23353	2.51e-18
ENSMUSG00000028108_Ecm1	117.21	135.79	168.32	206.77	283.83	306.32	SCC	-1.23245	5.37e-05
ENSMUSG00000048807_Slc35e4	9.17	8.12	12.64	12.93	17.78	17.37	SCC	-1.23104	1.53e-11
ENSMUSG00000037119_D15Ertd621e	24.44	19.33	29.57	31.94	37.85	50.24	SCC	-1.23097	2.87e-12
ENSMUSG00000000184_Ccnd2	60.57	41.46	20.91	20.65	41.2	51.04	SCC	-1.23066	6.51962e-08
ENSMUSG00000042367_Gjb3	58.46	75.07	33.22	33.92	68.02	90.69	SCC	-1.22921	0.00152068
ENSMUSG00000026728_Vim	29	17.7	83.72	97.32	206.38	203.77	SCC	-1.22746	6.10786e-06
ENSMUSG00000027663_Zmat3	5.7	4.78	7.47	7.78	8.56	14.96	SCC	-1.22741	2.41e-07
ENSMUSG00000038604_Fam65a	5.34	4.16	7.42	7.8	10.43	8.47	SCC	-1.2267	9.24e-07
ENSMUSG00000060935_Tmem263	6.11	5.1	3.2	3.96	5.74	11.23	SCC	-1.22473	0.0184588
ENSMUSG00000029469_Ift81	2.27	1.31	2.43	3.26	2.6	5.16	SCC	-1.22341	0.0136654
ENSMUSG00000027800_Tm4sf1	10.99	9.12	50.9	67.43	120.79	159.71	SCC	-1.22216	9.05334e-07
ENSMUSG00000022297_Fzd6	31.36	24.86	47.3	45.55	58.03	54.03	SCC	-1.22183	6.93e-13
ENSMUSG00000027698_Nceh1	1.04	0.73	6.61	4.98	10.58	15.32	SCC	-1.22037	0.00110663
ENSMUSG00000032803_Cdv3	72.89	54.31	106.64	96.82	116.73	155.4	SCC	-1.21869	5.73e-10
ENSMUSG00000020023_Tmcc3	10.56	9.21	9.5	11.69	15.67	23.85	SCC	-1.21761	9.54e-06
ENSMUSG00000042747_Krtcap2	76.59	73.72	121.79	114.22	138.59	186.18	SCC	-1.21675	4.97e-06
ENSMUSG00000003873_Bax	57.04	55.93	97.91	90.33	97.76	146.33	SCC	-1.21664	0.000126352
ENSMUSG00000027714_Exosc9	28.71	27.37	38.01	47.41	36.04	68.77	SCC	-1.21541	1.4e-06
ENSMUSG00000063362_Alg11	4.75	3.69	4.95	5.97	6.6	9.65	SCC	-1.21525	0.000152364
ENSMUSG00000064080_Fbln2	2.76	2.75	72.58	142.84	238.55	260.84	SCC	-1.21364	0.0196125
ENSMUSG00000034593_Myo5a	23.24	13.82	33.77	25.56	35.5	36.06	SCC	-1.21251	3.26e-07
ENSMUSG00000061132_Blnk	3.45	3.65	5.93	5.79	7.56	7.69	SCC	-1.20778	1.3e-05
ENSMUSG00000020677_Ddx52	19.46	15.99	24.52	21.58	27.6	34.3	SCC	-1.20774	1.84e-09
ENSMUSG00000039361_Picalm	65.63	50.39	92.53	104.47	97.35	133	SCC	-1.20694	7.3e-10
ENSMUSG00000025330_Padi4	0.04	0.14	47.39	54.81	112.47	123.38	SCC	-1.20682	3.15845e-06
ENSMUSG00000026675_Hsd17b7	20.86	24.06	25.3	20.1	39.08	43.84	SCC	-1.20533	4.42e-06
ENSMUSG00000021929_Kpna3	19.69	16.9	29.32	28.39	31.97	40.91	SCC	-1.20476	8.26e-12
ENSMUSG00000022474_Pmm1	26.77	31.38	47.86	54.03	47.6	69.85	SCC	-1.20399	0.000425162
ENSMUSG00000043421_Hilpda	9.61	11.62	16.74	22.12	28.1	17.77	SCC	-1.20391	0.00667467
ENSMUSG00000033278_Ptprm	0.97	0.87	0.79	0.45	1.88	1.74	SCC	-1.20299	0.0107351
ENSMUSG00000027907_S100a11	2416.56	2297.29	4786.87	4197.46	5663.69	5354.39	SCC	-1.20251	6.82e-08
ENSMUSG00000026249_Serpine2	7.67	11.74	8.03	7.21	19.27	23.01	SCC	-1.20234	0.00114134
ENSMUSG00000074577_Fam65c	1.86	1.17	2.05	1.49	2.26	3.67	SCC	-1.20149	0.0122344
ENSMUSG00000033446_Lpar6	3.58	2.49	4.05	4.08	5.01	6.86	SCC	-1.19719	6.94e-07
ENSMUSG00000000530_Acvrl1	7.26	7.06	4.19	6.9	11.64	11.65	SCC	-1.19565	1.35e-05
ENSMUSG00000020152_Actr2	97.6	82.26	129.62	119.79	146.84	207.96	SCC	-1.19396	1.49e-08
ENSMUSG00000032562_Gnai2	134.04	141.88	228.14	230.01	272.84	262.58	SCC	-1.19195	1.58e-07
ENSMUSG00000031422_Morf4l2	206.29	163.21	257.32	267.13	295.42	420.79	SCC	-1.1918	6.37e-10
ENSMUSG00000002332_Dhrs1	33.86	31.4	52.3	58.7	58.27	69.45	SCC	-1.19043	6.38e-07
ENSMUSG00000001674_Ddx18	39.88	41.61	65.36	62.12	69.42	87.55	SCC	-1.18768	1.26e-07
ENSMUSG00000020986_Sec23a	12.45	10.1	11.61	10.91	15.34	29.27	SCC	-1.18361	0.000156313
ENSMUSG00000024664_Fads3	0.37	0.22	43.27	41.72	80.43	113.54	SCC	-1.18217	1.61005e-05
ENSMUSG00000035020_Epgn	75.07	86.27	72.86	58.34	86.81	242.34	SCC	-1.18166	0.029281
ENSMUSG00000001833_Sept7	69.7	55.18	93.61	94.01	103.03	143.51	SCC	-1.18074	9.2e-09
ENSMUSG00000049128_Ivl	5.45	6.81	22.9	26.42	39.27	73.25	SCC	-1.1801	0.0441529
ENSMUSG00000025823_Pdia4	70.05	81.55	117.64	117.36	134.19	171.03	SCC	-1.17975	8.35e-06
ENSMUSG00000032349_Elovl5	14.14	10.08	17.45	17.1	20.83	26.02	SCC	-1.17607	3.38e-09
ENSMUSG00000022246_Rai14	23.8	22.8	28.91	26.67	36.3	55.38	SCC	-1.17562	5.87e-06
ENSMUSG00000070305_Mpzl3	11.61	11.34	16.93	19.25	20.28	23.52	SCC	-1.17435	2.02e-07
ENSMUSG00000019579_Mydgf	40.21	50.52	60.51	68.09	62.53	109.97	SCC	-1.1738	0.00272776
ENSMUSG00000047735_Samd9l	2.83	1.39	0.96	1.36	2.76	5.26	SCC	-1.17376	0.0180799
ENSMUSG00000081752_Gm14680	6.38	5.18	8.31	5.17	10.76	12.85	SCC	-1.17351	0.00151783
ENSMUSG00000022013_Dnajc15	31.33	34.17	64.4	62.23	65.54	77.87	SCC	-1.1728	0.000279599
ENSMUSG00000044645_Gm7334	46.61	55.73	22.11	27.75	43.69	69.08	SCC	-1.17146	0.0255568
ENSMUSG00000008167_Fbxw9	23.82	19.89	34.58	33.58	36.82	50.52	SCC	-1.16927	2.26e-06
ENSMUSG00000048550_Thnsl1	1.19	1.11	1.75	1.97	1.56	2.83	SCC	-1.16781	0.010825
ENSMUSG00000032440_Tgfbr2	24.26	25	35.77	34.97	40.14	56.49	SCC	-1.16715	1.85e-06
ENSMUSG00000048076_Arf1	281.05	303.15	464.02	480.88	535.77	636.6	SCC	-1.16512	4.41e-07
ENSMUSG00000014504_Srp19	54.12	38.38	83.67	80.73	98.6	110.83	SCC	-1.16456	1.39e-08
ENSMUSG00000026639_Lamb3	208.54	211.18	118.09	131.16	397.75	416.21	SCC	-1.16324	4.21e-09
ENSMUSG00000030123_Plxnd1	3.35	3.7	5.79	4.44	11.65	4.27	SCC	-1.16261	0.0244594
ENSMUSG00000022607_Ptk2	17.65	14.54	19.69	20.9	25.02	36.32	SCC	-1.16234	1.55e-07
ENSMUSG00000029767_Calu	111.76	109.4	119.67	114.15	170.78	248.4	SCC	-1.16231	7.21e-06
ENSMUSG00000031521_Aga	21.28	18.9	5.2	7.03	11.36	16.2	SCC	-1.16143	0.0163207
ENSMUSG00000027364_Usp50	79.88	92.11	200.72	169.42	184.82	232.59	SCC	-1.15982	0.00877398
ENSMUSG00000041957_Pkp2	0.11	0.03	2.04	2.27	4.49	5.18	SCC	-1.15956	0.0245231
ENSMUSG00000055561_Spink5	11.79	17.52	20.18	27.23	32.73	24.65	SCC	-1.15838	0.00609837
ENSMUSG00000028745_Capzb	178.86	198.57	293.42	322.62	346.29	402.32	SCC	-1.15817	7.38e-06
ENSMUSG00000021771_Vdac2	152.16	141.78	252.13	224.14	262.45	310.2	SCC	-1.15673	2.62e-09
ENSMUSG00000026110_Mgat4a	1.92	1.35	0.95	0.89	1.57	2.59	SCC	-1.15653	0.0120366
ENSMUSG00000078453_Abracl	124.43	115.78	186.67	193.54	230.58	271.28	SCC	-1.15635	1.95e-06
ENSMUSG00000004317_Clcn5	3.06	2.56	4.17	3.26	6.65	8.03	SCC	-1.15608	4.4974e-05
ENSMUSG00000034543_Morc2a	34.21	21.93	29.77	31.21	29.3	34.67	SCC	-1.15468	2.61e-13
ENSMUSG00000054814_Usp46	9.95	7.56	11.69	10.47	12.74	14.44	SCC	-1.15301	5.78e-09
ENSMUSG00000029918_Mrps33	56.21	56.35	73.76	94.52	86.79	115.58	SCC	-1.15254	1.8e-08
ENSMUSG00000074656_Eif2s2	85.35	84.83	146.41	134.6	162.5	159.7	SCC	-1.1517	1.78e-08
ENSMUSG00000029447_Cct6a	246.83	206.37	353.21	442.76	384.67	546.33	SCC	-1.15061	1.47e-09
ENSMUSG00000028780_Sema3c	173.45	165.6	23.7	17.45	39.83	58.2	SCC	-1.14915	0.000482383
ENSMUSG00000022747_St3gal6	12.35	14.44	17.02	13.85	18.49	21.68	SCC	-1.14761	0.00153023
ENSMUSG00000019837_Gtf3c6	25.75	21.42	39.12	37.82	42.57	52.66	SCC	-1.14744	5.81e-07
ENSMUSG00000038780_Smurf1	17.07	13.72	22.53	27.98	30.32	27.44	SCC	-1.14712	2.11e-07
ENSMUSG00000054693_Adam10	37.44	31.94	52.45	52.71	59.39	68.56	SCC	-1.14574	1.08e-16
ENSMUSG00000039756_Dnttip2	40.32	28.8	51.29	54.47	48.57	67.6	SCC	-1.14529	4.47e-11
ENSMUSG00000078941_Ak6	76.1	71.9	125.8	129.73	139.56	151.61	SCC	-1.14411	9.49e-10
ENSMUSG00000001555_Fkbp10	1.26	1.01	5.43	4.49	12.25	9.36	SCC	-1.14381	0.00466023
ENSMUSG00000002365_Snx9	17.37	16.02	24.92	28.72	33.78	30.62	SCC	-1.14364	1.71e-07
ENSMUSG00000020000_Moxd1	112.5	107.91	62.2	65.04	121.53	160.37	SCC	-1.14238	1.55997e-06
ENSMUSG00000017734_Dbndd2	29.95	32.97	53.72	58.89	51.57	83.2	SCC	-1.14164	0.00113272
ENSMUSG00000068196_Col8a1	1.74	1.15	6.82	5.87	14.84	13.05	SCC	-1.1412	0.000233381
ENSMUSG00000039899_Fgl2	2.02	1.29	0.97	0.99	2.73	3.48	SCC	-1.13683	0.000415351
ENSMUSG00000021892_Sh3bp5	3.97	3.67	6.04	6.24	7.18	7.26	SCC	-1.13487	1.47e-06
ENSMUSG00000020803_Txndc17	336.23	336.27	519.13	538.01	588.13	757.08	SCC	-1.13291	1.38e-05
ENSMUSG00000026566_Mpzl1	17.6	14.37	20.76	18.91	26.76	31.52	SCC	-1.13067	1.74e-10
ENSMUSG00000002227_Mov10	3.3	2.07	3.43	4.09	4.65	5.41	SCC	-1.13051	0.000130143
ENSMUSG00000034424_Gcsh	23.54	25.41	39.01	39.38	46.24	42.25	SCC	-1.12971	1.95e-05
ENSMUSG00000027506_Tpd52	100.06	85.16	152.93	159.85	172.27	213.5	SCC	-1.12954	1.42e-08
ENSMUSG00000043391_2510009E07Rik	6.84	4.63	2.29	2.96	4.46	7.13	SCC	-1.12827	0.0070478
ENSMUSG00000052727_Map1b	0.86	0.51	3.32	2.72	5.67	7.64	SCC	-1.12777	0.00174048
ENSMUSG00000029344_Tpst2	24.68	22.34	29.96	29.83	36.49	45.31	SCC	-1.12735	2.9e-07
ENSMUSG00000028459_Cd72	1.44	1.94	2.17	2.91	3.56	3.59	SCC	-1.12725	0.0331472
ENSMUSG00000025498_Irf7	5.42	5.58	3.32	2.8	8.05	5.42	SCC	-1.1264	0.0048593
ENSMUSG00000038991_Txndc5	43.49	52.95	77.88	77.44	93.05	93.59	SCC	-1.12529	3.79e-05
ENSMUSG00000041886_Macc1	10.41	8.84	15.54	17.09	13.82	22.68	SCC	-1.12413	7.95e-05
ENSMUSG00000046618_Olfml2a	0.69	0.41	0.86	1.11	2.28	2.01	SCC	-1.1238	0.0320289
ENSMUSG00000028776_Tinagl1	3.71	3.24	55.85	58.95	121.13	127.26	SCC	-1.12378	3.22779e-11
ENSMUSG00000025066_Sfr1	150.98	123.05	167.25	201.2	235.23	293.5	SCC	-1.1231	3.12e-07
ENSMUSG00000058927_Gm10053	100.05	120.9	218.52	194	226.52	224.66	SCC	-1.12242	3.33e-05
ENSMUSG00000018965_Ywhah	104.19	103.47	139.9	156.77	180.34	226.39	SCC	-1.12196	6.73e-07
ENSMUSG00000037824_Tspan14	38.07	35.93	52.72	57.97	65.35	75.87	SCC	-1.12133	2.4e-09
ENSMUSG00000028273_Pdlim5	39.05	28.72	44.36	49.46	50.23	62.57	SCC	-1.11558	1.06e-11
ENSMUSG00000021270_Hsp90aa1	260.02	235.08	232.76	236.18	304.74	469.56	SCC	-1.11442	1.25e-05
ENSMUSG00000006599_Gtf2h1	29.81	23.85	39.1	37.42	43.53	56.24	SCC	-1.11306	2.92e-09
ENSMUSG00000028413_B4galt1	40.63	41.07	59.98	70.66	75.73	74.58	SCC	-1.11286	4.41e-07
ENSMUSG00000036323_Srp72	68.48	56.94	86.3	90.53	99.24	110.93	SCC	-1.11146	4.51e-10
ENSMUSG00000049299_Trappc1	40.65	38.09	61.65	69.14	75.25	83.12	SCC	-1.1114	6.01e-05
ENSMUSG00000079523_Tmsb10	66.69	73.32	599.09	527.13	1061.92	1321.5	SCC	-1.10982	0.00648549
ENSMUSG00000022037_Clu	57.57	64.82	27.7	44.58	144.25	89.98	SCC	-1.1094	0.0104026
ENSMUSG00000030612_Mrpl46	17.76	18.07	30.95	31.37	32.25	38.31	SCC	-1.10925	2.55e-05
ENSMUSG00000037656_Slc20a2	22.38	16.14	32.21	29.97	34.01	37.04	SCC	-1.10924	7.38e-12
ENSMUSG00000014959_Gorasp2	54.74	54.84	85.87	83.31	97.94	106.5	SCC	-1.10921	8.05e-08
ENSMUSG00000091243_Vgll3	3	2.57	2.22	2.69	4.62	5.79	SCC	-1.10628	5.26e-05
ENSMUSG00000024516_Sec11c	36.82	34.06	64.61	49.92	71.8	94.89	SCC	-1.10564	5.34e-05
ENSMUSG00000032002_Dcun1d5	49.41	49.21	77.94	74.04	88.45	104.55	SCC	-1.10517	5.68e-07
ENSMUSG00000009376_Met	23.25	23.56	26.7	20.22	36.88	53.04	SCC	-1.1047	0.000114992
ENSMUSG00000032306_Mpi	10.55	9.32	14.82	15.23	16.6	17.36	SCC	-1.1012	1.66e-06
ENSMUSG00000096199_Ptrhd1	1.48	1.76	2.77	2.74	2.6	3.51	SCC	-1.10056	0.00235212
ENSMUSG00000039328_Rnf122	4.28	2.87	5.22	6.37	5.66	7.71	SCC	-1.10045	0.00011484
ENSMUSG00000022769_Sdf2l1	15.62	21.96	30.15	26.63	29.04	45.97	SCC	-1.10022	0.0113132
ENSMUSG00000020580_Rock2	14.46	11.37	16.8	14.19	17.59	30.01	SCC	-1.09989	0.000213491
ENSMUSG00000026999_Nup35	16.25	15.34	26.59	28.17	26.14	32.84	SCC	-1.09907	2.25e-05
ENSMUSG00000015759_Cnih1	52.73	60.39	85.16	88.26	95.71	123.37	SCC	-1.09825	9.28e-05
ENSMUSG00000022144_Gdnf	10.03	8.29	3.9	3.97	7.22	9.72	SCC	-1.0973	2.67553e-05
ENSMUSG00000020717_Pecam1	7.96	4.82	12.58	13.64	27.69	27.6	SCC	-1.09682	0.000100905
ENSMUSG00000032215_Rsl24d1	38.06	36.35	65.15	61.53	62.52	82.96	SCC	-1.09674	2.13e-07
ENSMUSG00000027777_Schip1	10.2	10.17	10.33	13.5	16.37	21.98	SCC	-1.09585	0.000100807
ENSMUSG00000016024_Lbp	1.83	2.68	2.67	2.46	3.95	2.62	SCC	-1.09573	0.0300456
ENSMUSG00000050088_1600012H06Rik	19.29	13.25	22.11	25.44	26.37	39.34	SCC	-1.09509	0.000105995
ENSMUSG00000024070_Prkd3	7.37	4.96	9.48	10.28	10.52	11.13	SCC	-1.09484	1.19e-09
ENSMUSG00000018102_Hist1h2bc	19.1	29.49	50.4	39.24	63.91	38.73	SCC	-1.09395	0.0153728
ENSMUSG00000021737_Psmd6	82.66	75.64	122.46	118.7	132.92	157.84	SCC	-1.09357	4.49e-08
ENSMUSG00000020368_Canx	120.92	121.75	197.02	192.75	214.69	281.61	SCC	-1.09353	6.94e-06
ENSMUSG00000004070_Hmox2	22.16	25.2	38.81	43.92	42.31	53.19	SCC	-1.09207	1.64e-05
ENSMUSG00000034343_Ube2f	35.19	31.22	52.89	56.68	64.02	73.23	SCC	-1.09151	2.21e-08
ENSMUSG00000021178_Psmc1	93.96	88.29	158.13	154.43	166.24	180.75	SCC	-1.09083	1.54e-10
ENSMUSG00000073676_Hspe1	169.87	210	353.23	320.79	361.98	414.73	SCC	-1.08995	0.000302447
ENSMUSG00000051232_Tmem199	16.67	17.16	29.13	25.23	29.67	30.89	SCC	-1.08879	2.29e-05
ENSMUSG00000020388_Pdlim4	14.79	15.02	2.34	2.67	5.83	4.61	SCC	-1.08837	0.0310625
ENSMUSG00000041763_Tpp2	24.51	18.62	27.47	24.71	27.3	36.32	SCC	-1.08753	3.75e-09
ENSMUSG00000022808_Snx4	23.74	18.8	31.29	34.66	38.14	40.24	SCC	-1.08617	7.62e-12
ENSMUSG00000019920_Lims1	20.99	16.56	21.83	23.62	28.45	37.36	SCC	-1.08452	1.18e-08
ENSMUSG00000027429_Sec23b	29.12	28.01	49.45	46.78	50.82	61.66	SCC	-1.08279	2.67e-06
ENSMUSG00000068749_Psma5	85.92	90.1	153.5	155.18	159.86	177.77	SCC	-1.08264	1.28e-06
ENSMUSG00000026036_Nif3l1	12.4	12.26	20.4	21.04	22.1	25.84	SCC	-1.08203	4.74e-07
ENSMUSG00000037287_Tbcel	3.92	2.29	4.04	4.24	4.9	6.17	SCC	-1.0798	0.000107755
ENSMUSG00000100153_Gm5601	27.55	42.98	52.16	77.75	59.03	81.92	SCC	-1.07976	0.0299104
ENSMUSG00000001424_Snd1	41.74	49.15	79.09	81.27	86.84	80.05	SCC	-1.07937	0.000111273
ENSMUSG00000032575_Manf	130.81	158.68	228.69	181.62	227.18	324.53	SCC	-1.07776	0.00330426
ENSMUSG00000031885_Cbfb	55.52	42.05	71.24	72.85	73.67	94.97	SCC	-1.07596	8.62e-11
ENSMUSG00000052997_Uba2	101.95	97.91	149.55	152.29	154.59	193.42	SCC	-1.07538	2.26e-07
ENSMUSG00000014867_Surf4	63.03	72.9	102.48	97.77	116.62	129.43	SCC	-1.07466	2.32e-05
ENSMUSG00000030000_Add2	0	0.01	6.58	7.84	12.76	18.26	SCC	-1.07445	0.00498459
ENSMUSG00000029082_Bst1	1.92	0.87	13.51	25.06	28.09	52.15	SCC	-1.07331	0.00720747
ENSMUSG00000028691_Prdx1	572.94	716.83	877.28	1132.91	1086.75	1349.11	SCC	-1.07273	0.000392122
ENSMUSG00000012422_Tmem167	14.93	11.83	13.6	21.57	14.43	37.41	SCC	-1.0725	1.25e-06
ENSMUSG00000024145_Pigf	28.47	30.7	40.34	37.76	44.28	70.68	SCC	-1.07042	0.00336866
ENSMUSG00000018593_Sparc	82.35	82.04	252.87	254.3	543.39	518.64	SCC	-1.06943	2.23077e-06
ENSMUSG00000047126_Cltc	76.97	63.7	94.24	101.84	105.04	163.27	SCC	-1.06923	1.2e-09
ENSMUSG00000046410_Kcnk6	5.69	4.61	8.78	7.75	8.37	10.22	SCC	-1.0688	1.96e-07
ENSMUSG00000029171_Pgm1	10.02	11.09	13.1	16.39	16.49	19.92	SCC	-1.06786	8.93e-05
ENSMUSG00000037376_Trmt6	20.17	17.3	28.69	22.87	28.33	29.29	SCC	-1.06675	8.34e-08
ENSMUSG00000026737_Pip4k2a	9.19	5.93	11.54	8.56	11.41	14.77	SCC	-1.0644	2.39e-05
ENSMUSG00000025626_Phf6	11.08	8.83	11.84	11.81	11.33	16.37	SCC	-1.06346	5.83e-06
ENSMUSG00000030120_Mlf2	156.14	161.94	266.5	253.44	281.1	320.93	SCC	-1.06151	6.43e-07
ENSMUSG00000032366_Tpm1	132.86	97.05	405.87	418.23	595.59	1132.82	SCC	-1.06148	0.0186355
ENSMUSG00000003444_Med29	14.81	16.45	22.49	23.08	23.87	35.57	SCC	-1.06047	0.00223681
ENSMUSG00000028247_Coq3	7.71	6.06	10.18	10.7	10.78	10.65	SCC	-1.05934	1.07e-07
ENSMUSG00000029186_Pi4k2b	16.48	12.93	15.32	14.55	18.66	29.41	SCC	-1.05824	0.00013949
ENSMUSG00000021891_Mettl6	12.69	8.4	15.52	14.79	16.18	21.72	SCC	-1.05763	1.74e-05
ENSMUSG00000028789_Azin2	4.22	3.55	4.81	7.1	7.27	8.39	SCC	-1.05673	0.00680878
ENSMUSG00000076432_Ywhaq	197.93	200.8	294.35	370.17	375.71	381.84	SCC	-1.05579	2.14e-05
ENSMUSG00000044042_Fmn1	3.4	2.62	3.81	3.17	5.57	4.23	SCC	-1.05498	5.47e-06
ENSMUSG00000011958_Bnip2	71.81	54.36	73.72	73.87	86.07	118.24	SCC	-1.05372	2.96e-08
ENSMUSG00000007721_Ccdc124	65.37	72.26	123.41	111.87	124.59	142.6	SCC	-1.05352	5.35e-05
ENSMUSG00000022621_Rabl2	8.93	6.12	13.15	12.61	12.55	13.29	SCC	-1.05319	2.87e-06
ENSMUSG00000003062_Stard3nl	18.9	18.8	25.52	34.17	26.62	37.56	SCC	-1.05305	1.86e-05
ENSMUSG00000064181_Rab3ip	5.36	4.66	7.36	7.68	8.44	9.63	SCC	-1.05097	2.91e-07
ENSMUSG00000032966_Fkbp1a	70.91	68.99	93.04	95.64	122.36	140.51	SCC	-1.05007	1.68e-07
ENSMUSG00000020956_Dtd2	5.63	4.51	9.69	8.13	8.45	11.01	SCC	-1.04995	2.49e-05
ENSMUSG00000001305_Rrp15	23.43	20.55	46.39	40.69	43.95	51.92	SCC	-1.04971	2.82e-08
ENSMUSG00000027611_Procr	0.64	0.73	73.19	74.64	113.11	180.99	SCC	-1.04938	0.010207
ENSMUSG00000032845_Alpk2	8.48	4.37	13.55	7.18	14.53	9.96	SCC	-1.04875	0.0392578
ENSMUSG00000029394_Cdk2ap1	127.21	140.92	231.62	241.13	245.76	255.84	SCC	-1.04827	6.59e-07
ENSMUSG00000029790_Cep41	3.54	3.88	4.91	5.38	4.69	7.69	SCC	-1.04705	0.00610193
ENSMUSG00000029066_Mrpl20	81.07	91.93	148.73	148.77	151.64	169.08	SCC	-1.04619	0.000503736
ENSMUSG00000026483_Fam129a	1.08	1.22	1.58	1.73	2.26	2.47	SCC	-1.04615	0.0123905
ENSMUSG00000020392_Cdkn2aipnl	24.02	31.32	45.84	48.13	45.27	57.19	SCC	-1.04495	0.00145579
ENSMUSG00000021114_Atp6v1d	47.98	39.87	59.49	63.45	64.21	97.64	SCC	-1.04461	0.00021622
ENSMUSG00000073771_Btbd19	20.65	15.45	28.6	33.25	32.95	39.26	SCC	-1.04437	6.95e-05
ENSMUSG00000021276_Cinp	17.09	20.39	29.98	32.84	28.5	40.82	SCC	-1.04405	0.00141364
ENSMUSG00000031971_Ccsap	2.37	2.44	3.67	3.49	4.15	4.65	SCC	-1.04361	0.000704223
ENSMUSG00000033031_C330027C09Rik	13.86	13.73	21.64	20.06	18.37	25.64	SCC	-1.04301	3.8e-05
ENSMUSG00000006390_Elovl1	83.26	97.61	134.45	129.94	154.01	168.64	SCC	-1.04242	0.000250109
ENSMUSG00000028641_P3h1	2.4	2.83	5.73	7	11.78	12.61	SCC	-1.0421	0.00693742
ENSMUSG00000022205_Sub1	205.55	163.29	313.02	283.88	332.59	392.88	SCC	-1.04182	5.33e-07
ENSMUSG00000026520_Pycr2	27.08	31.93	43.24	35.44	45.15	65.71	SCC	-1.0418	0.00184945
ENSMUSG00000030423_Pop4	26.52	22.03	37.85	38.68	42.81	47.13	SCC	-1.04162	1.57e-08
ENSMUSG00000032596_Uba7	2.71	1.78	1.69	2.2	3.52	4.97	SCC	-1.04113	0.0213509
ENSMUSG00000031568_Rwdd4a	15.23	11.46	19.57	19.87	20.88	28.17	SCC	-1.04107	9.22e-07
ENSMUSG00000031467_Agpat5	8.97	8.64	14.81	13.6	14.09	18.76	SCC	-1.03999	9.22e-06
ENSMUSG00000043207_Zmpste24	21.44	16.91	23.36	23.92	28.77	39.82	SCC	-1.03949	3.15e-08
ENSMUSG00000031605_Klhl2	8	6.11	11.2	10.26	12.12	12.84	SCC	-1.03948	1.24e-08
ENSMUSG00000015745_Plekho1	3.13	1.87	5.58	5	11.21	12.95	SCC	-1.03891	0.00561313
ENSMUSG00000033917_Gde1	19.17	16.79	32.12	32.16	32.4	33.18	SCC	-1.03868	1.36e-09
ENSMUSG00000044573_Acp1	23.87	22.4	37.97	36.44	37.81	45.03	SCC	-1.03789	1.72e-08
ENSMUSG00000017670_Elmo2	34.6	31.22	46.78	40.95	47.58	53.36	SCC	-1.03785	1.63e-07
ENSMUSG00000030104_Edem1	22.23	14.36	25.7	31.5	26.56	62.78	SCC	-1.03696	3.25e-06
ENSMUSG00000030471_Zdhhc13	14.45	13.39	22.76	21.99	24.33	26.24	SCC	-1.03557	8e-09
ENSMUSG00000043587_Pxylp1	1.85	1.67	2.37	2.74	4.19	3.2	SCC	-1.03462	0.0179519
ENSMUSG00000027523_Gnas	215.16	169.84	320.45	241.69	391.62	269.62	SCC	-1.03312	0.00051937
ENSMUSG00000073643_Wdfy1	8.16	5.85	10.37	12.63	16.32	16.72	SCC	-1.03218	1.53e-06
ENSMUSG00000075702_Selm	5.16	3.5	17.55	17.67	33.25	38.82	SCC	-1.03182	0.0150107
ENSMUSG00000026107_Nabp1	22.34	14.6	23.53	19.75	31.03	42.45	SCC	-1.03134	0.000789837
ENSMUSG00000063273_Naa15	39.13	24.32	40.08	33.45	35.28	46.57	SCC	-1.03129	0.000141435
ENSMUSG00000007458_M6pr	75.61	71.31	130.08	117.8	131.42	132.33	SCC	-1.03065	8.84e-09
ENSMUSG00000009894_Snap47	16.68	17.13	21.79	28.14	25.86	35.29	SCC	-1.0298	0.00132417
ENSMUSG00000031954_Cfdp1	79.39	73.66	114.23	121.84	119.06	163.71	SCC	-1.02914	7.88e-05
ENSMUSG00000041773_Enc1	5.6	4.78	4.96	4.71	8.98	9.18	SCC	-1.02823	3.8e-08
ENSMUSG00000025521_Tmem192	14.35	14.71	22.12	22.54	24.84	29.3	SCC	-1.02822	0.000182782
ENSMUSG00000007867_Ift43	37.42	32.84	53.15	61.11	57.3	76.81	SCC	-1.02807	0.00191391
ENSMUSG00000029621_Arpc1a	88.27	68.64	110.74	124.11	118.6	143.3	SCC	-1.02769	1.64e-06
ENSMUSG00000031875_Cmtm3	4.55	2.67	10	11.07	19.72	23.31	SCC	-1.02761	0.00481989
ENSMUSG00000061104_Gm10094	100.16	107.59	182.97	168.74	198.13	204.54	SCC	-1.02733	1.86e-05
ENSMUSG00000038299_Wdr36	29.39	25.7	47.19	44.7	49.21	49.33	SCC	-1.02711	4.4e-10
ENSMUSG00000034024_Cct2	204.9	220.64	349.65	342.08	369.52	402.38	SCC	-1.02707	2.9e-06
ENSMUSG00000021877_Arf4	135.48	122.21	149.12	160.31	187.69	259.34	SCC	-1.02606	9.66e-08
ENSMUSG00000026019_Wdr12	20.82	17.82	34.92	28.15	33.38	31.65	SCC	-1.02585	2.16e-07
ENSMUSG00000022469_Rapgef3	1.54	0.89	24.37	20.65	40.24	51.1	SCC	-1.02438	0.00258988
ENSMUSG00000063506_Arhgap22	7.38	9.49	10.33	9.04	13.27	13.2	SCC	-1.02382	0.00321148
ENSMUSG00000018906_P4ha2	18.71	15.68	19.13	27.06	25.8	29.78	SCC	-1.02244	0.000512067
ENSMUSG00000035365_Parpbp	3.33	3.42	6.06	5.33	5.96	6.67	SCC	-1.02234	0.000383885
ENSMUSG00000032322_Pstpip1	0.26	0.22	10.49	10.78	18.55	26.34	SCC	-1.02202	0.0118055
ENSMUSG00000026627_Tmem206	2.84	2.43	2.95	2.65	3.88	5.53	SCC	-1.02168	0.00275524
ENSMUSG00000024754_Tmem2	7.18	4.49	7.72	9.31	9.49	10.37	SCC	-1.02054	1.14e-05
ENSMUSG00000042331_Specc1	3.16	2.76	7.91	7.73	15.09	17.65	SCC	-1.0196	1.31021e-05
ENSMUSG00000032059_Alg9	17.06	19.78	21.71	31.65	27.32	32.75	SCC	-1.01951	0.00022684
ENSMUSG00000075122_Cd80	0.09	0.17	17.25	17.68	29.02	41.95	SCC	-1.01909	0.0174208
ENSMUSG00000031217_Efnb1	41.87	39.87	60.31	65.49	75.65	66.51	SCC	-1.01894	2.78e-06
ENSMUSG00000030082_Sec61a1	79.96	80.5	123.4	114.5	134.22	113.74	SCC	-1.01811	0.000287311
ENSMUSG00000032640_Chsy1	1.93	1.33	10.01	13.08	18.44	28.67	SCC	-1.01803	0.010044
ENSMUSG00000031328_Flna	290.97	249.73	467.76	541.85	497.95	530.47	SCC	-1.01737	1.79e-07
ENSMUSG00000079555_Haus3	9.92	7.7	13.76	14.66	11.71	21.92	SCC	-1.0171	0.000324146
ENSMUSG00000072235_Tuba1a	155.92	187.58	120.4	137.01	232.89	281.71	SCC	-1.01669	0.00761778
ENSMUSG00000022799_Arhgap31	2.15	1.23	1.16	1.03	1.73	1.49	SCC	-1.01552	0.013064
ENSMUSG00000056737_Capg	361.97	431.56	604.66	686.19	713.69	808.51	SCC	-1.01465	0.00165226
ENSMUSG00000021477_Ctsl	76.69	53.6	203.42	196.51	346.84	460.83	SCC	-1.01141	2.67553e-05
ENSMUSG00000040339_Fam102b	8.68	4.99	8.19	8.25	9.2	14.12	SCC	-1.01123	0.00105868
ENSMUSG00000025872_Thoc3	18.84	19.65	32.37	29.36	32.21	30.64	SCC	-1.01111	7.88e-06
ENSMUSG00000018882_Mrpl45	13.9	14.84	21.55	24.14	22.95	30.01	SCC	-1.01017	8.19e-05
ENSMUSG00000028410_Dnaja1	141.59	95.66	141.49	122.15	159	266	SCC	-1.01005	8.77e-05
ENSMUSG00000090136_Gm10177	209.89	252.91	320.06	361.95	404.69	547.89	SCC	-1.00802	0.00687541
ENSMUSG00000019802_Sec63	29.74	21.36	45.38	41.06	50.66	64.78	SCC	-1.00784	1.18e-09
ENSMUSG00000002797_Ggct	74.67	70.3	126.52	165.69	144.89	168.04	SCC	-1.00693	1.09e-06
ENSMUSG00000021905_Dph3	31.97	36.25	58.13	58.62	63.79	72.74	SCC	-1.00685	0.000223155
ENSMUSG00000079426_Arpc4	126.29	164.41	223.18	255.14	273.64	272.3	SCC	-1.00584	0.00101002
ENSMUSG00000022443_Myh9	119.08	99.78	170.25	171.25	191.71	170.49	SCC	-1.0055	1.47e-07
ENSMUSG00000033021_Gmppa	50.06	51.7	78.48	75.04	72.41	111.99	SCC	-1.00485	0.000672318
ENSMUSG00000068039_Tcp1	189.06	177.5	256.97	260.71	271.72	349.32	SCC	-1.00452	5.7e-07
ENSMUSG00000068798_Rap1a	46.61	30.15	52.15	55.9	57.38	81.61	SCC	-1.00447	1.13e-05
ENSMUSG00000019797_1700021F05Rik	21.39	16.29	29.9	28.25	30.31	35.84	SCC	-1.0041	3.85e-05
ENSMUSG00000024772_Ehd1	34.08	43.43	26.6	46.82	44.71	67.91	SCC	-1.00338	0.0016271
ENSMUSG00000028452_Vcp	169.41	162.87	236.9	241.45	270.05	290.64	SCC	-1.00331	5.5e-08
ENSMUSG00000059900_Tmem40	43.45	50.66	59.33	73.27	75.85	100.94	SCC	-1.00328	0.00228763
ENSMUSG00000005233_Spc25	9.98	12.98	20.62	21.52	17.72	29.29	SCC	-1.00267	0.0125042
ENSMUSG00000022538_Lsg1	27.39	21.88	41.34	39.29	41.05	47.05	SCC	-1.00238	1.44e-09
ENSMUSG00000000776_Polr3d	15.45	14.51	24.36	23.09	26.03	26.7	SCC	-1.00178	1.29e-07
ENSMUSG00000021149_Gtpbp4	27.97	23.69	46.64	42.48	45.66	43.73	SCC	-1.00177	8.3e-09
ENSMUSG00000039787_Cercam	3.55	2.4	1.74	2.01	3.09	3.35	SCC	-1.0013	0.0290871
ENSMUSG00000026095_Asnsd1	29.69	29.68	37.24	45.09	40.81	51.89	SCC	-1.00071	0.000192278
ENSMUSG00000025431_Crisp1	0	0	21.75	11.16	0	0.04	Papilloma	12.249	1.46e-08
ENSMUSG00000096278_Dcpp2	0	0	36.64	41.15	0	0.05	Papilloma	12.1038	2.77e-14
ENSMUSG00000094186_Gm1553	0	0	50.74	21.66	0	0.1	Papilloma	12.0637	6.49e-08
ENSMUSG00000062556_Scgb1b2	0	0	76.15	37.06	0	0.16	Papilloma	11.8236	1.38e-13
ENSMUSG00000082029_H3f3c	80.06	256.57	0.28	33.1	0	0	Papilloma	10.3425	0.0305969
ENSMUSG00000079521_Gm5938	0	0.13	8.74	36.72	0	0.15	Papilloma	8.72237	0.000842871
ENSMUSG00000067684_Obp1a	0	0.26	26.56	83.85	0	0.15	Papilloma	8.72175	0.00296709
ENSMUSG00000036925_Spt1	0	0.27	39.59	71.8	0.04	0.05	Papilloma	8.6639	1.99e-21
ENSMUSG00000036521_Scgb2b2	0.06	0.22	72.5	29.74	0	0.13	Papilloma	8.31448	1.47e-21
ENSMUSG00000005980_Dnase1	3.23	2.93	238.3	119.53	1.14	0.88	Papilloma	6.79006	3.87248e-49
ENSMUSG00000095427_Rps2-ps6	0.18	7.24	0.89	738.42	136.91	238.29	Papilloma	6.676	0.0258555
ENSMUSG00000009356_Lpo	0.43	0.82	8.41	4.31	0.19	0	Papilloma	5.95157	0.033875
ENSMUSG00000073940_Hbb-bt	0	1.08	26.94	13.05	13.01	2.56	Papilloma	5.06183	0.0355973
ENSMUSG00000097770_Gm26776	20.27	27.51	0.77	1.33	0.11	0	Papilloma	4.17005	4.39392e-06
ENSMUSG00000028150_Rorc	9.79	6.31	2.63	0.88	0.47	0.07	Papilloma	2.67204	0.0486123
ENSMUSG00000074489_Bglap3	1.35	0.92	14.55	11.51	2.76	2.06	Papilloma	2.62419	4.02e-09
ENSMUSG00000024222_Fkbp5	7.27	5.72	32.26	23.26	13.37	7.17	Papilloma	2.3837	1.71e-07
ENSMUSG00000058135_Gstm1	83.67	68.11	35.03	46.28	14.9	3.34	Papilloma	2.07932	0.0168362
ENSMUSG00000012350_Ehf	7.8	13.31	19.87	28.14	13.35	9.39	Papilloma	2.07748	0.000119851
ENSMUSG00000020838_Slc6a4	63.14	46.49	8.46	4.83	2.52	0.92	Papilloma	2.03746	0.0266971
ENSMUSG00000092274_Neat1	875.21	277.55	552.95	327.25	116.63	94.11	Papilloma	2.00782	0.00187245
ENSMUSG00000028539_Artn	2.02	2.34	9.19	6.02	4.54	1.82	Papilloma	1.98198	0.000539973
ENSMUSG00000024379_Tslp	5.41	2.83	8.63	19.62	12.33	2.06	Papilloma	1.98106	0.0393956
ENSMUSG00000023367_Tmem176a	17.29	19.33	62.08	70.43	58.37	13.52	Papilloma	1.91652	0.00521745
ENSMUSG00000068101_Cenpm	4.84	8.77	17.99	27.64	11.61	11.29	Papilloma	1.85233	0.000432253
ENSMUSG00000046295_Ankle1	4.18	2.69	13.78	9.49	3.65	4.15	Papilloma	1.80442	1.02e-09
ENSMUSG00000026494_Kif26b	1.37	1.32	2.97	3.74	2.65	1.55	Papilloma	1.76067	0.000317159
ENSMUSG00000070509_Rgma	14	15.22	14.98	20.78	7.5	2.94	Papilloma	1.74239	0.0167377
ENSMUSG00000037580_Gch1	1.3	1.98	2.87	6.79	2.47	1.33	Papilloma	1.72001	0.0152457
ENSMUSG00000032788_Pdxk	3.3	2.86	9.25	7.8	6.07	4.1	Papilloma	1.6561	4.8e-06
ENSMUSG00000059326_Csf2ra	2.41	0.76	3.64	4.63	3.46	2.23	Papilloma	1.63583	0.0128764
ENSMUSG00000018740_Slc25a35	3.55	1.93	7.32	7.54	4.38	3.57	Papilloma	1.62523	5.03e-05
ENSMUSG00000048402_Gli2	2.29	0.92	5.02	2.93	2.62	1.92	Papilloma	1.58216	0.00451577
ENSMUSG00000001517_Foxm1	11.15	12.58	28.72	24.27	16.98	14.23	Papilloma	1.57382	2.44e-06
ENSMUSG00000040945_Rcc2	61.82	70.22	155.06	162.82	126.76	90.01	Papilloma	1.56088	2.14e-05
ENSMUSG00000079025_Gsdmc	5.42	20.45	27	35.1	28.19	20.1	Papilloma	1.55129	0.0312484
ENSMUSG00000040010_Slc7a5	28.81	28.65	77.66	51.52	48.52	25.87	Papilloma	1.54837	0.00040024
ENSMUSG00000031958_Ldhd	3.75	3.61	8.02	10.56	5.41	5.54	Papilloma	1.54414	2.56e-07
ENSMUSG00000038217_Tlcd2	10.32	9.41	22.78	27.7	20.78	11.54	Papilloma	1.54064	0.000153464
ENSMUSG00000022325_Pop1	5.03	5.31	9.13	12.3	8.38	6.7	Papilloma	1.53636	1.82e-07
ENSMUSG00000033161_Atp1a1	237.54	284.75	649.65	680.27	573.29	292.11	Papilloma	1.53543	0.000551389
ENSMUSG00000003526_Prodh	46.94	38.39	13.07	8.48	5.84	2.29	Papilloma	1.52617	0.0439672
ENSMUSG00000063130_Calml3	55.51	52.1	83.32	190.33	93.57	44.39	Papilloma	1.51726	0.00775418
ENSMUSG00000044313_Mab21l3	5.4	5.14	12.22	13.61	9.67	6.26	Papilloma	1.51383	3.64e-05
ENSMUSG00000029810_Tmem176b	44.42	61.26	130.97	147.42	115.73	27.25	Papilloma	1.50332	0.0302278
ENSMUSG00000097164_Cep83os	3.7	3.13	1.28	1.01	0.49	0.31	Papilloma	1.49195	0.00957488
ENSMUSG00000030346_Rad51ap1	5.53	5.83	15.66	12.28	10.86	8.15	Papilloma	1.49029	1.31e-06
ENSMUSG00000025321_Itgb8	2.74	1.85	4.5	5.78	3.67	2.9	Papilloma	1.47763	7.59e-07
ENSMUSG00000018983_E2f2	4.2	3.05	7.01	7.27	4.23	2.48	Papilloma	1.45176	9.75e-05
ENSMUSG00000029591_Ung	5.95	8.31	20.91	16	14.01	7.78	Papilloma	1.45107	0.0033593
ENSMUSG00000020211_Sf3a2	28.48	33.98	71.08	67.69	53.63	43.92	Papilloma	1.43719	2.09e-06
ENSMUSG00000018566_Slc2a4	2.46	1.57	4.03	5.47	3.29	2.78	Papilloma	1.42958	0.00140507
ENSMUSG00000020547_Bzw2	44.65	45.94	101.8	113.41	79.21	66.32	Papilloma	1.41716	9.64e-09
ENSMUSG00000007817_Zmiz1	21.21	11.17	38	35.27	30.16	21.29	Papilloma	1.40424	0.000148261
ENSMUSG00000020471_Pold2	22.88	30.55	77.68	56.78	47.93	52.74	Papilloma	1.38869	2.72e-05
ENSMUSG00000038539_Atf5	20.65	28.64	54.91	59.38	41.16	23.7	Papilloma	1.35797	0.00211414
ENSMUSG00000031706_Rfx1	6.63	2.04	8.88	9.23	7.05	6.07	Papilloma	1.35337	0.00995811
ENSMUSG00000023147_Wrb	5.89	3.14	9.02	9.17	7.61	3.64	Papilloma	1.3502	0.00634512
ENSMUSG00000017764_Zswim1	2.71	2.53	5.99	5.67	4.82	4	Papilloma	1.34884	5.15e-06
ENSMUSG00000024640_Psat1	95.58	100.59	217.76	203.51	178.38	140.43	Papilloma	1.34699	2.33e-06
ENSMUSG00000028862_Map3k6	19.66	20.77	52.18	47.24	38.94	31.66	Papilloma	1.33581	2.71e-05
ENSMUSG00000041700_Lhfpl1	4.73	3.67	7.83	10.71	6.41	9.15	Papilloma	1.33509	2.71e-05
ENSMUSG00000038291_Snx25	9.24	5.12	12.03	13.39	8.61	8.76	Papilloma	1.33376	4.07e-09
ENSMUSG00000025227_Tmem180	1.51	0.98	6.71	7.44	3.38	2.11	Papilloma	1.33093	0.0163227
ENSMUSG00000079553_Kifc1	16.05	18.57	39.24	38.34	27.49	26.76	Papilloma	1.32406	1.32e-05
ENSMUSG00000024312_Wdr46	19.53	20.77	46.75	42.34	36.88	33.87	Papilloma	1.32381	1.12e-07
ENSMUSG00000027540_Ptpn1	33.55	34.91	68.62	72.64	54.74	46.84	Papilloma	1.31247	1.05e-07
ENSMUSG00000036306_Lzts1	1.99	1.28	6.28	7.99	3.34	2.18	Papilloma	1.31147	0.011944
ENSMUSG00000007670_Khsrp	35.61	25.85	68.08	61.92	54.9	45.33	Papilloma	1.31061	9.42e-09
ENSMUSG00000048922_Cdca2	5.42	5.55	11.31	9.9	7.4	9.97	Papilloma	1.30752	1.26e-07
ENSMUSG00000033955_Tnks1bp1	79.64	71.4	168.45	151.12	143.33	87.03	Papilloma	1.30147	5.68e-06
ENSMUSG00000026196_Bard1	1.18	1.09	2.73	2.06	1.7	1.51	Papilloma	1.30129	0.0001858
ENSMUSG00000032033_Barx2	46.39	38.48	53.9	63.54	32.54	14.63	Papilloma	1.30096	0.0413464
ENSMUSG00000022422_Dscc1	2.44	2.31	6.19	5.12	4.8	3.44	Papilloma	1.29939	0.00125568
ENSMUSG00000001436_Slc19a1	11.34	12.13	26.87	22.03	21.2	12.05	Papilloma	1.29683	0.00318434
ENSMUSG00000018677_Slc25a39	58.39	78.19	143.72	157.47	119.4	118.59	Papilloma	1.29678	1.89e-05
ENSMUSG00000028010_Gar1	49.98	44.44	120.29	94.46	90.27	79.22	Papilloma	1.29644	1.23e-09
ENSMUSG00000036731_Cysrt1	14.5	14.99	29.72	37.55	33.37	18.53	Papilloma	1.29076	0.00257493
ENSMUSG00000013155_Enkd1	4.99	4.47	11.41	9.47	8.18	7.09	Papilloma	1.28465	6.44e-06
ENSMUSG00000070003_Ssbp4	25.03	28.77	67.1	51.72	50.51	46.66	Papilloma	1.27981	7.2e-06
ENSMUSG00000002055_Spag5	17.4	13.09	21.69	20.66	14.02	19.31	Papilloma	1.27909	2.24e-06
ENSMUSG00000049600_Zbtb45	6.14	4.64	11.25	10.7	9.4	5.38	Papilloma	1.27666	0.000318221
ENSMUSG00000031077_Fadd	2.67	3.17	5.77	6.58	5.38	4.35	Papilloma	1.27095	0.000295777
ENSMUSG00000044646_Zbtb7c	9.01	7.31	13.65	17.73	8.3	3.03	Papilloma	1.26473	0.0283844
ENSMUSG00000098678_Mroh6	2.98	2.16	5.72	4.96	3.46	2.01	Papilloma	1.25926	0.00517606
ENSMUSG00000013629_Cad	16.89	21.31	47.97	44.15	37.17	30.43	Papilloma	1.2583	0.00271197
ENSMUSG00000058248_Kcnh1	0.9	0.85	2.34	1.49	1.18	0.57	Papilloma	1.25543	0.0452705
ENSMUSG00000054252_Fgfr3	187.06	134.52	58.11	40.45	23.99	17.13	Papilloma	1.25518	0.00187414
ENSMUSG00000041716_Gm20604	3.18	2.8	7.3	5.05	5.53	3.67	Papilloma	1.24731	0.00292118
ENSMUSG00000032218_Ccnb2	21.06	30.16	58.89	52.03	44.41	43.83	Papilloma	1.24097	0.00040598
ENSMUSG00000074643_Cpne1	30.15	27.45	48.3	51.28	42.42	47.21	Papilloma	1.23899	2.53e-08
ENSMUSG00000012443_Kif11	8.55	10.57	20.18	19.34	13.73	17.48	Papilloma	1.23892	3.02e-05
ENSMUSG00000040852_Plekhh2	2.06	1.41	1.02	1.33	0.56	0.42	Papilloma	1.23885	0.0166954
ENSMUSG00000054871_Tmem158	4.34	5.76	12.45	9.18	8.92	6.44	Papilloma	1.23807	0.00500213
ENSMUSG00000028933_Xrcc2	2.66	1.87	4.53	3.38	3.4	2.66	Papilloma	1.23317	0.000391152
ENSMUSG00000006476_Nsmf	12.58	8.61	20.94	20.48	15.91	14.88	Papilloma	1.23292	2.88e-10
ENSMUSG00000034295_Fhod3	1.39	1.23	2.45	2.82	1.51	1.78	Papilloma	1.23183	2.08e-06
ENSMUSG00000022177_Haus4	7.91	9.6	17.82	19.26	16.18	14.09	Papilloma	1.22764	0.000169744
ENSMUSG00000061048_Cdh3	41.29	44.28	80.36	94.17	85.59	48.72	Papilloma	1.22489	0.00203876
ENSMUSG00000078773_Rad54b	4.23	3.95	8.19	7.3	5.01	3.56	Papilloma	1.22155	0.000118971
ENSMUSG00000046027_Stard5	41.51	37.22	65.69	76.14	54.33	37.48	Papilloma	1.21989	0.000212489
ENSMUSG00000025507_Pidd1	3.42	1.89	7.3	4.15	3.78	1.68	Papilloma	1.21724	0.0301994
ENSMUSG00000035504_Reep6	2.8	2.23	5.3	4.85	3.97	3.19	Papilloma	1.21651	0.00803582
ENSMUSG00000038644_Pold1	17.34	21.95	53.34	41.07	30.34	35.94	Papilloma	1.21143	0.000761479
ENSMUSG00000005198_Polr2a	23.72	19.36	43.04	42.32	34.24	22.47	Papilloma	1.20977	0.000111076
ENSMUSG00000041632_Mrps27	15.91	19.43	35.91	37.49	30.03	30.14	Papilloma	1.2094	2.93e-05
ENSMUSG00000007029_Vars	59.88	70.35	125.5	137.46	102.04	77.37	Papilloma	1.19651	0.00542547
ENSMUSG00000027639_Samhd1	28.49	19.66	52.74	57.93	42.71	30.5	Papilloma	1.19196	1.47e-06
ENSMUSG00000018921_Pelp1	16.64	16.24	33.52	29.43	28.38	18.79	Papilloma	1.18858	0.000394942
ENSMUSG00000001082_Mfsd10	49.43	44.05	100.18	87.54	73.34	62.34	Papilloma	1.18535	6.63e-07
ENSMUSG00000071757_Zhx2	4.34	4.67	8.67	9.11	5.65	4.15	Papilloma	1.18102	0.000423449
ENSMUSG00000074622_Mafb	31.07	37.62	63.75	73.4	44.49	32.31	Papilloma	1.17992	0.000634538
ENSMUSG00000041037_Irgq	7.14	6.52	11.82	14.7	12.81	9.13	Papilloma	1.17555	0.000193601
ENSMUSG00000026683_Nuf2	9.96	12.67	24.44	21.85	18.11	20.58	Papilloma	1.17503	0.00049837
ENSMUSG00000072980_Oip5	2.38	3.8	7.09	5.36	5.45	5.76	Papilloma	1.17497	0.0142761
ENSMUSG00000000811_Txnrd3	12.15	10.55	23.25	21.17	20.01	13.96	Papilloma	1.17429	0.000101706
ENSMUSG00000034889_Cactin	18.66	15.31	36.09	30.38	27.5	23.81	Papilloma	1.17398	1.53e-07
ENSMUSG00000027459_Fam110a	13.4	15.25	26.02	31.29	24.68	25.07	Papilloma	1.17086	4.94e-05
ENSMUSG00000029310_Nudt9	24.83	27.66	53.61	53.99	47.78	48.12	Papilloma	1.1696	3.39e-06
ENSMUSG00000043286_Pnpla1	3.12	2.26	4.63	5.65	4.46	3.63	Papilloma	1.16532	8.52e-05
ENSMUSG00000035842_Ddx11	3.96	2.68	6.51	6.14	4.62	4.11	Papilloma	1.16388	6.02e-06
ENSMUSG00000041346_Wrap53	8.96	7.5	14.34	15.21	12.17	12.17	Papilloma	1.16024	3.92e-07
ENSMUSG00000032123_Dpagt1	14.59	14.84	28.98	29.32	27.27	23.43	Papilloma	1.1568	2.63e-06
ENSMUSG00000032114_Slc37a4	5.78	5.33	11.2	10.58	8.59	7.89	Papilloma	1.15392	1.19e-06
ENSMUSG00000056999_Ide	46.33	28.98	78.81	60.42	49.17	39.02	Papilloma	1.15327	0.000190139
ENSMUSG00000028792_Ak2	79.92	84.77	159.9	157.86	137.4	115.6	Papilloma	1.15296	4.71e-06
ENSMUSG00000020808_Fam64a	9.58	9.62	20.99	18.31	13.41	12.98	Papilloma	1.15295	3.67e-06
ENSMUSG00000020549_Elac2	20.3	17.81	36.37	31.96	30.92	27.32	Papilloma	1.15174	3.01e-07
ENSMUSG00000028884_Rpa2	16.68	17.98	37	29.08	26.17	27.43	Papilloma	1.15162	3.68e-05
ENSMUSG00000034330_Plcg2	9.17	9.52	16.14	19.98	16.34	10.08	Papilloma	1.15142	0.00284844
ENSMUSG00000020918_Kat2a	28.34	24.9	51.88	50.43	42.02	32.39	Papilloma	1.1487	4.91e-06
ENSMUSG00000029415_Sdad1	17.88	10.9	25.16	20.08	21.96	23.93	Papilloma	1.14034	1.08e-06
ENSMUSG00000057531_Dtnbp1	17.1	18.03	35.29	34.95	31.14	22.47	Papilloma	1.13798	0.000190531
ENSMUSG00000053293_Pom121	12.34	11.16	23.62	20.73	18.7	11.8	Papilloma	1.13785	0.0012537
ENSMUSG00000004929_Thop1	19.26	22.53	37.04	37.45	29.56	30.84	Papilloma	1.13318	0.000395762
ENSMUSG00000030677_Kif22	14.19	21.52	35.43	35.38	27.18	26.15	Papilloma	1.13118	0.00295983
ENSMUSG00000049734_Trex1	18.58	22.94	43.33	41.81	37.21	34.96	Papilloma	1.12947	0.000202034
ENSMUSG00000052488_Cherp	27.02	19.98	45.22	42.5	35.6	27.42	Papilloma	1.12646	8.76e-06
ENSMUSG00000027952_Pmvk	33.79	26	58.34	56.8	35.49	64.79	Papilloma	1.12607	0.00223747
ENSMUSG00000041498_Kif14	2.82	2.72	4.07	3.28	3.05	3.42	Papilloma	1.1244	1.43e-06
ENSMUSG00000050295_Foxc1	4.49	3.33	7.16	7.41	5.67	3.77	Papilloma	1.12417	0.00121879
ENSMUSG00000033706_Smyd5	17.12	15.25	29.77	29.82	30.12	25.13	Papilloma	1.12366	1.56e-05
ENSMUSG00000016494_Cd34	43.62	27.56	64.88	68.6	47.94	23.15	Papilloma	1.12244	0.0112414
ENSMUSG00000041219_Arhgap11a	8.17	8.14	16.84	13.35	11.85	14.07	Papilloma	1.12174	3.39e-06
ENSMUSG00000002608_Ccdc97	25.98	20.15	38.31	41.44	32.23	25.53	Papilloma	1.12101	8.21e-07
ENSMUSG00000045538_Ddx28	5.39	6.04	11.08	10.98	8.81	8.74	Papilloma	1.12088	7.75e-05
ENSMUSG00000028560_Usp1	18.06	15.97	35.57	27.82	26.84	25.88	Papilloma	1.12061	4.11e-07
ENSMUSG00000031004_Mki67	22.61	22.03	50.32	32.47	29.94	34.27	Papilloma	1.12032	0.000349939
ENSMUSG00000061458_Nol10	12.62	12.38	25.26	22.13	21.87	18.51	Papilloma	1.11929	1.22e-05
ENSMUSG00000034789_Rab24	36.79	26.29	54.55	64.82	53.78	52.61	Papilloma	1.1191	4.58e-08
ENSMUSG00000022881_Rfc4	12.7	15.14	29.3	29.76	21.24	26.41	Papilloma	1.11802	0.000238812
ENSMUSG00000024891_Slc29a2	6.86	6.48	15.59	9.81	10.47	5.44	Papilloma	1.11767	0.0264676
ENSMUSG00000027551_Zfp64	14.45	13.53	31.18	24.67	26.03	23.49	Papilloma	1.11743	4.87e-07
ENSMUSG00000053128_Rnf26	12.56	15.87	26.78	27.12	18.15	15.79	Papilloma	1.11501	0.000446323
ENSMUSG00000028333_Anp32b	141.53	147.36	288.43	271.26	243.63	210.78	Papilloma	1.11449	1.27e-06
ENSMUSG00000037461_Ints7	11.2	6.35	14.69	14.53	11.11	10.48	Papilloma	1.11352	3.63e-05
ENSMUSG00000024121_Atp6v0c	185.57	194.52	414.46	342.19	395.74	270.67	Papilloma	1.11119	0.000161481
ENSMUSG00000037519_Ppfia1	40.24	26.28	53.61	53.97	45.43	50.02	Papilloma	1.10983	1.47e-07
ENSMUSG00000024856_Cdk2ap2	69.75	69.93	129.45	144.06	115.49	113.84	Papilloma	1.1091	2.21e-07
ENSMUSG00000054662_Ano9	34.18	24.75	14.29	8.59	5.73	4.83	Papilloma	1.10836	0.0215874
ENSMUSG00000029507_Pus1	26.5	33.93	63.15	57.4	56.96	52.63	Papilloma	1.10693	0.000349202
ENSMUSG00000014837_4931428F04Rik	2.59	1.18	2.81	4.29	2.63	3.44	Papilloma	1.10674	0.0216836
ENSMUSG00000041605_5730559C18Rik	30.29	24.92	48.17	55.16	49.79	32.87	Papilloma	1.10536	5.57e-05
ENSMUSG00000040688_Tbl3	32.26	31.56	57.96	58.39	46.7	50.39	Papilloma	1.10523	1.43e-05
ENSMUSG00000045983_Eif4g1	143.36	130.57	276.9	238.16	257.25	199.84	Papilloma	1.10393	0.000130515
ENSMUSG00000020935_Dcakd	24.91	27.3	43.09	49.15	39.23	41.41	Papilloma	1.10393	0.000199491
ENSMUSG00000026622_Nek2	7.34	8.5	14.58	14.53	10.56	10.08	Papilloma	1.10295	0.000385533
ENSMUSG00000035378_Shq1	6.82	6.38	12.82	12.64	12.32	10.59	Papilloma	1.09838	8.67e-07
ENSMUSG00000027395_Polr1b	22.1	16.48	33.95	26.13	26.99	18.02	Papilloma	1.0979	0.000274014
ENSMUSG00000028760_Eif4g3	24.91	17.18	37.6	30.23	31.2	27.33	Papilloma	1.09721	3.18e-05
ENSMUSG00000018446_C1qbp	94.73	115.96	239.63	217.24	215.58	191.26	Papilloma	1.09639	6.74e-05
ENSMUSG00000002728_Naa20	60.91	51.17	120.54	105.89	106.51	101.43	Papilloma	1.09637	1.12e-14
ENSMUSG00000029036_Atad3a	55.69	39.66	82.31	68.49	64.35	51.25	Papilloma	1.09431	2.23e-06
ENSMUSG00000032012_Pvrl1	37.75	31.62	61.97	64.9	53.67	34.65	Papilloma	1.09418	0.000676548
ENSMUSG00000001156_Mxd1	5.05	5.13	7.97	10.12	6.7	9.05	Papilloma	1.09013	1.89e-06
ENSMUSG00000064120_Mocs1	19.58	14.16	23.63	28.93	17.66	12.14	Papilloma	1.08852	0.000654739
ENSMUSG00000010080_Epn3	13.11	15.85	23.76	23.6	26.1	15.89	Papilloma	1.0852	0.00259698
ENSMUSG00000022960_Donson	6.52	4.67	9.8	9.75	8.37	8.76	Papilloma	1.08465	4.8e-06
ENSMUSG00000042029_Ncapg2	5.43	5.76	11.23	9.25	8.47	9	Papilloma	1.08402	4.08e-05
ENSMUSG00000051977_Prdm9	15.7	10.19	4.07	2.77	1.78	0.97	Papilloma	1.08348	0.0216713
ENSMUSG00000037894_H2afz	287.34	396.44	1012.96	575.02	746.88	582.25	Papilloma	1.08136	0.00242734
ENSMUSG00000098923_Tmem185b	6.97	6.35	11.58	8.05	11.02	8.21	Papilloma	1.08009	0.0168568
ENSMUSG00000006576_Slc4a3	3.66	2.74	4.57	4.25	5.6	2.26	Papilloma	1.07961	0.00918297
ENSMUSG00000034311_Kif4	6.64	8.28	10.88	13.39	9.53	13.63	Papilloma	1.07958	0.000341946
ENSMUSG00000021670_Hmgcr	34.5	35.76	59.41	44.14	53.98	50.68	Papilloma	1.07897	0.000387207
ENSMUSG00000028433_Ubap2	37.01	26.35	53.19	51.95	48.04	40.84	Papilloma	1.07643	8.99e-08
ENSMUSG00000026155_Smap1	39.41	35	54.92	67.51	53.23	50.71	Papilloma	1.07339	5.14e-08
ENSMUSG00000019312_Grb7	18.07	12.79	25.07	27.31	22.59	22.27	Papilloma	1.07338	2.81e-09
ENSMUSG00000070462_Mesdc1	5.6	5.29	9.88	9.92	9.64	8.59	Papilloma	1.07335	4.01e-06
ENSMUSG00000007050_Lsm2	26.5	31.68	59.23	69.92	59.71	68.42	Papilloma	1.07231	0.000257202
ENSMUSG00000028948_Nol9	16.34	12.74	26.21	24.12	24.29	21	Papilloma	1.07122	6.89e-07
ENSMUSG00000020413_Hus1	5.25	3.14	7.21	6.62	6.7	5.87	Papilloma	1.0711	4.88e-05
ENSMUSG00000076498_Trbc2	47.76	47.92	89.09	103.24	76.23	90.54	Papilloma	1.06893	0.0012123
ENSMUSG00000043336_Filip1l	20.74	13.59	28.15	33.34	26.09	25.85	Papilloma	1.06797	1.12e-06
ENSMUSG00000010205_Raver1	29.13	30.22	54.8	53.66	45.55	30.62	Papilloma	1.0659	0.00126844
ENSMUSG00000059208_Hnrnpm	168.92	111.84	226.99	235.93	190.5	203.11	Papilloma	1.06274	5.87e-08
ENSMUSG00000052040_Klf13	42.07	34.37	37.29	42.32	22.78	15	Papilloma	1.06135	0.00957716
ENSMUSG00000062510_Nsl1	1.96	2.56	5.21	4.29	3.85	3.53	Papilloma	1.06129	0.00485256
ENSMUSG00000073434_Wdr90	5.23	5.53	10.23	9.41	4.35	2.48	Papilloma	1.06019	0.00280787
ENSMUSG00000029414_Kntc1	4.23	6.05	10.6	9.08	6.71	9.04	Papilloma	1.06002	0.0126381
ENSMUSG00000038332_Sesn1	42.67	34.05	20.47	18.94	10.81	7.62	Papilloma	1.0587	0.00375638
ENSMUSG00000031984_2810004N23Rik	22.42	25.87	45.25	46.12	43.08	43.11	Papilloma	1.05663	9.03e-05
ENSMUSG00000034674_Tdg	40.44	32.86	52.73	66.79	35.91	49.52	Papilloma	1.05659	2.92e-05
ENSMUSG00000024764_Naa40	11.95	8.33	19.49	16.55	13.98	12.29	Papilloma	1.05563	1.5e-05
ENSMUSG00000003808_Farsa	40.16	40.77	82.82	68.19	67.21	60.57	Papilloma	1.0553	7.07e-06
ENSMUSG00000021368_Tbc1d7	8.43	6.25	13.72	13.63	12.97	12.38	Papilloma	1.05473	4.01e-06
ENSMUSG00000030216_Wbp11	39.25	30.76	61.02	55.86	51.2	41.36	Papilloma	1.05363	6.06e-06
ENSMUSG00000033970_Rfc3	19.42	18.6	35.17	29.72	31.49	31.6	Papilloma	1.05264	6.63e-06
ENSMUSG00000032350_Gclc	17.67	13.1	29.11	25.54	22.47	26.96	Papilloma	1.0515	2.25e-08
ENSMUSG00000043987_Cep164	12.62	6.89	16.06	16.65	16.11	11.67	Papilloma	1.05145	0.00162882
ENSMUSG00000021258_Ccnk	14.15	10.31	21.81	21.9	18.73	17.69	Papilloma	1.05092	1.46e-08
ENSMUSG00000049950_Rpp38	10.69	7.75	18.62	16.13	15.18	13.93	Papilloma	1.05054	5.62e-06
ENSMUSG00000095567_Noc2l	50.91	51.07	88.72	96.38	85.51	65.44	Papilloma	1.05022	0.000125393
ENSMUSG00000032834_Pwp2	10.95	12.59	23.49	19.16	22.05	14.27	Papilloma	1.0497	0.0077645
ENSMUSG00000019773_Fbxo5	8.64	7.62	15.97	13.68	11.07	11.11	Papilloma	1.04776	2.95e-06
ENSMUSG00000073705_Apitd1	9.82	11.42	20.24	19.8	14.2	21.21	Papilloma	1.04646	0.00391954
ENSMUSG00000020422_Tns3	12.5	7.45	16.25	15.93	16.64	11.17	Papilloma	1.04446	0.000789158
ENSMUSG00000024493_Lars	30.02	23.5	49.15	45.43	44.98	45.74	Papilloma	1.04402	1.61e-11
ENSMUSG00000103475_Gm37697	17.38	18.88	31.65	35.09	20.49	30.6	Papilloma	1.04383	0.00114314
ENSMUSG00000048371_Pdp2	1.85	1.53	3.64	2.38	2.62	2.98	Papilloma	1.04323	0.00630158
ENSMUSG00000037544_Dlgap5	14.09	15.89	19.94	23.28	18.05	27.51	Papilloma	1.04303	0.00142062
ENSMUSG00000092595_Gm20427	1.44	1.35	2.13	2.84	0.61	1.23	Papilloma	1.04122	0.0407069
ENSMUSG00000047409_Ctdspl	17.07	10.87	23.06	22.46	19.58	15.19	Papilloma	1.04022	2.35e-05
ENSMUSG00000048277_Syngr2	104.05	107.51	196.36	177.87	161.75	120.88	Papilloma	1.03881	0.000234533
ENSMUSG00000041949_Tango6	3.85	3.1	6.13	6.1	6.13	4.95	Papilloma	1.0388	0.000103329
ENSMUSG00000037995_Igsf9	42.54	23.1	44.38	61.7	46.71	34.75	Papilloma	1.03876	0.00211467
ENSMUSG00000024785_Rcl1	18.75	18.92	37.31	31.72	32.8	27.42	Papilloma	1.03874	6.55e-05
ENSMUSG00000032783_Troap	4.46	4.62	9.02	7.44	6.08	4.78	Papilloma	1.03565	0.00259442
ENSMUSG00000034255_Arhgap27	16.22	13.7	25.12	26.86	22.6	16.09	Papilloma	1.03321	0.000229578
ENSMUSG00000049881_2810025M15Rik	29.36	28.79	60.42	52.71	42.47	60.95	Papilloma	1.02992	0.00117997
ENSMUSG00000028811_Yars	29.73	36.51	49.58	56.13	44.48	43.57	Papilloma	1.02901	0.000586813
ENSMUSG00000034259_Exosc4	14.86	16.59	31.3	26.78	24.85	24.66	Papilloma	1.02664	5.88e-05
ENSMUSG00000038762_Abcf1	58.61	46.38	92.64	83.12	81.06	78.08	Papilloma	1.02613	7.45e-09
ENSMUSG00000025231_Sufu	11.09	8.16	15.37	15.32	10.59	9.33	Papilloma	1.02571	3.83e-06
ENSMUSG00000021177_Tdp1	9.98	11.37	19.87	18.45	17.17	16.38	Papilloma	1.02559	9.67e-05
ENSMUSG00000041747_Utp15	10.91	8.71	19.26	14.94	16.76	14.24	Papilloma	1.02522	0.000138649
ENSMUSG00000006411_Pvrl4	23.64	22.47	36.24	43.2	35.77	21.1	Papilloma	1.02256	0.00753508
ENSMUSG00000027203_Dut	40.21	52.34	94.13	87.9	79.26	78.2	Papilloma	1.0218	0.00120293
ENSMUSG00000073838_Tufm	52.23	62.6	101.3	108.72	96.01	99.75	Papilloma	1.02148	0.000221782
ENSMUSG00000078652_Psme3	57.73	59.04	110.3	94.56	98.05	90.18	Papilloma	1.02098	6.62e-05
ENSMUSG00000027610_Gss	16.39	17.41	28.78	31.28	28.92	24.84	Papilloma	1.0208	0.000110561
ENSMUSG00000054115_Skp2	4.36	2.96	6.76	5.21	5.83	4.01	Papilloma	1.02027	0.00685733
ENSMUSG00000023110_Prmt5	22.46	25.08	41.72	42.32	42.6	37.09	Papilloma	1.01838	0.000224452
ENSMUSG00000037966_Ninj1	33.04	40.84	68.91	70.04	62.61	65.24	Papilloma	1.01824	0.000677171
ENSMUSG00000039509_Nup133	7.68	7.4	13.6	12.69	11.18	9.98	Papilloma	1.01798	1.7e-05
ENSMUSG00000024922_Ovol1	16.1	18.32	25.64	35.74	22.59	16.68	Papilloma	1.01641	0.00594426
ENSMUSG00000022557_Bop1	38.33	45.48	75.8	74.66	65.65	67.34	Papilloma	1.01634	0.000141527
ENSMUSG00000026211_Obsl1	4.35	4.28	7.64	8.81	6.99	6.9	Papilloma	1.01612	0.0141752
ENSMUSG00000038252_Ncapd2	22.94	27.43	48.21	48.07	28.3	28.03	Papilloma	1.01419	0.00752774
ENSMUSG00000014776_Nol3	3.95	3.87	6.22	7.57	5.96	6.72	Papilloma	1.01348	0.000194762
ENSMUSG00000020166_Cnot2	47.04	34.53	70.76	71.81	66.86	70.08	Papilloma	1.01239	1.6e-10
ENSMUSG00000000134_Tfe3	19.77	17.84	37.37	37.94	32.76	22.73	Papilloma	1.01199	0.000133781
ENSMUSG00000035960_Apex1	65.96	78.26	143.21	125.68	125.86	113.53	Papilloma	1.01195	0.000349898
ENSMUSG00000031967_Afg3l1	25.25	20.44	28.21	40.05	27.69	32.12	Papilloma	1.01161	2.38e-05
ENSMUSG00000037085_Trmt12	1.66	1.28	2.38	2.68	2.19	2.68	Papilloma	1.0114	0.000238703
ENSMUSG00000004393_Ddx56	33.83	32.5	62.5	51.56	52.48	49.41	Papilloma	1.01128	4.44e-06
ENSMUSG00000029388_Eif2b1	27.74	27.24	51.99	44.34	43.36	46.29	Papilloma	1.01069	2.62e-06
ENSMUSG00000020692_Nle1	30.27	23.7	49.81	41.01	37.28	25.49	Papilloma	1.01064	9.75e-05
ENSMUSG00000020899_Pfas	10.65	6.84	16.41	11.17	10.08	5.94	Papilloma	1.01055	0.0109594
ENSMUSG00000024270_Slc39a6	25.6	26.44	42.62	46.45	44.32	42.54	Papilloma	1.01033	1.84e-06
ENSMUSG00000045752_Tssc4	23.31	21.92	40.07	37.48	31.72	35.42	Papilloma	1.00922	5.08e-07
ENSMUSG00000061360_Phf5a	65.41	64.21	140.1	106.94	120.77	117.78	Papilloma	1.00787	1.85e-06
ENSMUSG00000020917_Acly	71.06	56.09	101.86	98.72	90.89	91.64	Papilloma	1.00779	2.45e-11
ENSMUSG00000023004_Tuba1b	426.84	675.6	887.22	1137.13	838.41	987.76	Papilloma	1.00732	0.0142134
ENSMUSG00000031907_Zfp90	3.2	1.89	4.01	4.69	4.02	3.94	Papilloma	1.00603	0.00271823
ENSMUSG00000053553_3110082I17Rik	9.43	10.49	19.77	17.2	13.79	16.4	Papilloma	1.00505	0.0003764
ENSMUSG00000045045_Lrfn4	13.04	16.15	26.08	25.28	24.05	14.08	Papilloma	1.00503	0.0202115
ENSMUSG00000024982_Zdhhc6	20.32	16.7	33.36	31.36	29.09	35.53	Papilloma	1.00307	1.62e-08
ENSMUSG00000025314_Ptprj	2.24	1.5	3.24	3.15	2.78	1.7	Papilloma	1.00196	0.0103713
ENSMUSG00000027067_Ssrp1	86.12	92.01	169.15	158.05	143.2	130.95	Papilloma	1.00144	3.17e-05
ENSMUSG00000068264_Ap5s1	6.23	7.44	13.35	12.83	11.79	9.47	Papilloma	1.00141	0.00906366
ENSMUSG00000036114_Rpp25l	26.13	25.45	51.42	45.8	45.85	38.63	Papilloma	1.00072	7.02e-06
ENSMUSG00000039754_Alkbh4	6.01	5.04	9.92	9.01	10.23	8.61	Papilloma	1.00024	2.24e-05
