# Supplementary material for: Ras drives malignancy through stem cell crosstalk with the microenvironment
Source: Nature. 2022 Nov 30;612(7940):555–63. doi: 10.1038/s41586-022-05475-6 (PMC9750880; doi:10.1038/s41586-022-05475-6)
Supplement: Supplementary file 5 — Supplementary Table 3 [file 41586_2022_5475_MOESM5_ESM.xlsx]

## Sheet: all_tumor_K14morethan7_TPM_gene
	Supplementary Table 3. Genes enriched for cluster C2 expression (relative to clusters C1 and C3) as TPMs
	Cells --->	int low suprabasal	int low suprabasal	int low suprabasal	int low suprabasal	int low suprabasal	int low suprabasal	int low suprabasal	int low suprabasal	int low suprabasal	int low suprabasal	int low suprabasal	int low suprabasal	int low suprabasal	int low suprabasal	int low suprabasal	int low suprabasal	int low suprabasal	int low suprabasal	int low suprabasal	int low suprabasal	int low suprabasal	int low suprabasal	int low suprabasal	int low suprabasal	int low suprabasal	int low suprabasal	int low suprabasal	int low suprabasal	int low suprabasal	int low suprabasal	int low suprabasal	int low suprabasal	int low suprabasal	int low suprabasal	int low suprabasal	int low suprabasal	int low suprabasal	int low suprabasal	int low suprabasal	int low suprabasal	int low suprabasal	int low suprabasal	int low suprabasal	int low suprabasal	int low suprabasal	int low suprabasal	int low suprabasal	int low suprabasal
	Cluster Assignment --->	3_three	3_three	3_three	1_one	1_one	1_one	1_one	1_one	1_one	3_three	1_one	3_three	1_one	1_one	1_one	1_one	1_one	1_one	1_one	1_one	3_three	3_three	1_one	1_one	1_one	1_one	1_one	1_one	1_one	1_one	1_one	1_one	1_one	3_three	1_one	3_three	1_one	3_three	1_one	1_one	1_one	1_one	1_one	1_one	1_one	3_three	3_three	3_three
Gene	ENSMUSG_ID	11M-DP-P1-A2-F3_S159Aligned.quant	3M-IL-P1-B5-A1_S865Aligned.quant	3M-IL-P1-B5-A2_S866Aligned.quant	3M-IL-P1-B5-A3_S867Aligned.quant	3M-IL-P1-B5-A5_S869Aligned.quant	3M-IL-P1-B5-A7_S871Aligned.quant	3M-IL-P1-B5-A8_S872Aligned.quant	3M-IL-P1-B5-A10_S874Aligned.quant	3M-IL-P1-B5-A11_S875Aligned.quant	3M-IL-P1-B5-A12_S876Aligned.quant	3M-IL-P1-B5-B1_S877Aligned.quant	3M-IL-P1-B5-B3_S879Aligned.quant	3M-IL-P1-B5-B4_S880Aligned.quant	3M-IL-P1-B5-B5_S881Aligned.quant	3M-IL-P1-B5-B6_S882Aligned.quant	3M-IL-P1-B5-B7_S883Aligned.quant	3M-IL-P1-B5-B8_S884Aligned.quant	3M-IL-P1-B5-B11_S887Aligned.quant	3M-IL-P1-B5-B12_S888Aligned.quant	3M-IL-P1-B5-C1_S889Aligned.quant	3M-IL-P1-B5-C2_S890Aligned.quant	3M-IL-P1-B5-C3_S891Aligned.quant	3M-IL-P1-B5-C4_S892Aligned.quant	3M-IL-P1-B5-C5_S893Aligned.quant	3M-IL-P1-B5-C6_S894Aligned.quant	3M-IL-P1-B5-C7_S895Aligned.quant	3M-IL-P1-B5-C8_S896Aligned.quant	3M-IL-P1-B5-C10_S898Aligned.quant	3M-IL-P1-B5-C11_S899Aligned.quant	3M-IL-P1-B5-D1_S901Aligned.quant	3M-IL-P1-B5-D4_S904Aligned.quant	3M-IL-P1-B5-D5_S905Aligned.quant	3M-IL-P1-B5-D6_S906Aligned.quant	3M-IL-P1-B5-D8_S908Aligned.quant	3M-IL-P1-B5-D10_S910Aligned.quant	3M-IL-P1-B5-D11_S911Aligned.quant	3M-IL-P1-B5-E1_S913Aligned.quant	3M-IL-P1-B5-E2_S914Aligned.quant	3M-IL-P1-B5-E3_S915Aligned.quant	3M-IL-P1-B5-E5_S917Aligned.quant	3M-IL-P1-B5-E7_S919Aligned.quant	3M-IL-P1-B5-E8_S920Aligned.quant	3M-IL-P1-B5-E9_S921Aligned.quant	3M-IL-P1-B5-E10_S922Aligned.quant	3M-IL-P1-B5-E11_S923Aligned.quant	3M-IL-P1-B5-E12_S924Aligned.quant	3M-IL-P1-B5-F1_S925Aligned.quant	3M-IL-P1-B5-F3_S927Aligned.quant
Cav2	ENSMUSG00000000058.6	0	0	6.15105	6.27788	0.647876	4.97192	4.32512	2.11982	6.51996	0	3.81689	3.41902	4.60309	6.33234	4.88624	6.6465	3.69044	6.16529	7.4596	0	4.99428	3.66898	6.28667	7.14196	5.67905	4.85199	4.98816	3.94081	4.19607	4.09765	4.55438	2.26919	4.57721	0	4.53861	1.97656	3.95994	6.47474	3.10407	5.74329	5.64367	5.22032	7.51953	9.21457	4.92622	5.91461	0	4.45237
Klf6	ENSMUSG00000000078.7	3.65918	6.07191	7.71118	4.31473	0	0	4.36299	2.29993	4.88071	0	3.29398	0	0.799264	0	8.68069	0	3.91735	0	0	5.45308	6.88155	0	5.03605	0	6.51929	5.08423	2.69698	8.05732	5.40263	4.43889	4.60802	6.06148	3.29834	6.23876	4.78473	7.62479	2.9718	7.71481	3.25833	0	4.94516	5.7753	0	7.11148	4.11861	0	5.91046	8.03868
Wnt9a	ENSMUSG00000000126.11	0	0	0	4.34634	0	0	0	4.6405	0	0	0	0	0	0	2.88634	0	0	0	0	0	0	0	0	0	0	0	0	0	0	0	0	0	0	0	0	0	0	0	0	0	0	0	0	0	1.39088	0	0	0
Gna12	ENSMUSG00000000149.10	6.51792	5.66864	0	0	3.82021	0	0	0	4.63197	0	0	0	0	0	0	0	0	0	0	0	3.23199	0	0	2.62952	0	0	0	0	0	4.19735	0	0	2.64971	0	0	2.65162	0	0	1.36609	0	3.54119	0	0	3.43218	2.69759	5.50352	0	4.93847
Ccnd2	ENSMUSG00000000184.12	8.71375	7.68684	1.87319	0.823904	0	0	0	0.374668	0	0	0.450395	0	0	0	0	0	1.51599	2.11017	0	0	0	0	0	0	0	0	0	0.825033	0	0	0	4.57329	1.63157	0	3.97644	0	0	4.03884	2.8274	0	7.08448	0.83442	0	0	4.89281	7.77613	0	6.98196
Arvcf	ENSMUSG00000000325.16	0	5.94432	0	0	0	0	0	5.59943	0	0	0	2.61906	0	0	0	0	0	0	0	0	2.88039	4.28174	3.17647	0	5.28217	0	0	0	0	5.78267	0	0	0	0	3.40722	0	0	6.45562	0	0	0	0	0	0	0	0	0	0
Galnt1	ENSMUSG00000000420.15	0	0	0	3.01888	0.63376	3.47522	0	3.04756	0	0	3.36266	4.89916	4.50937	1.28416	0	0	2.27404	5.04994	4.25708	0	0	0	2.4247	0	2.40637	0	0	0	0	2.23169	2.22018	4.44917	4.25972	0	4.97001	0	2.42876	0	1.90306	0	0	3.94706	2.89823	0	0.620622	0	0	3.86563
Mmp14	ENSMUSG00000000957.11	0	2.04179	3.5864	2.87473	0	5.2178	0	2.72298	0	0	1.153	2.74838	0	2.80784	7.54414	2.73076	5.11787	0	4.93221	0	5.51254	3.86591	4.10498	4.73128	0	4.47125	0	4.70836	0	4.65016	0	1.03228	3.59232	5.0978	4.70804	6.38368	1.61455	6.29485	0	3.27311	4.2943	1.69592	2.33169	4.18076	0	5.58632	4.84721	3.82951
S100a6	ENSMUSG00000001025.8	8.55927	4.66532	6.26017	7.9455	6.33375	6.50222	8.93986	3.97922	0	8.21985	7.25788	4.53703	3.63488	5.90238	7.0177	5.52607	6.74921	0	8.72368	6.73293	8.37735	5.16058	3.39786	5.39456	7.49696	8.04003	8.00835	6.02929	0	0	4.65309	4.15003	7.52283	7.13671	8.90101	0	7.14174	6.30443	5.80764	6.00096	6.24375	4.15348	0	7.99033	6.18461	7.2154	8.47946	5.14392
N4bp3	ENSMUSG00000001053.15	0	0	0	0	2.55707	0	0	0	0	0	0	0	2.13232	0	0	0	0	0	0	0	6.91373	0	2.39165	0	0	0	0	4.11331	2.10729	0	0	0	3.67429	0	0	0	0	4.96789	0	0	0	0	0	0	0	0	0	0
Pcbp3	ENSMUSG00000001120.15	0	0	0	0	0	0	0	0	0	0	0	2.96852	2.68578	0	0	0	4.60082	0	0	1.96774	0	0	0	2.94091	0	3.14731	2.55117	0	0	0	0	0	5.03353	4.65442	0	3.23191	0	0	4.4464	0	0	6.0105	0	0	0	5.89763	0	6.27113
Gramd1a	ENSMUSG00000001248.15	9.03664	3.87538	0	0	5.03551	0	0	0	0	0	0	0	0	0	0	0	0	6.75946	0	0	0	0	4.4759	2.51826	0	0	0	0	3.92819	3.83199	0	0	3.91274	0	2.78832	6.99186	0	6.13256	2.79667	0	0	0	0	0	1.3668	0	0	0
Ckb	ENSMUSG00000001270.9	0	0	0	0	0	0	0	0	0	0	0	0	0	0	0	0	0	0	0	0	0	0	0	0	0	0	0	0	0	0	0	0	0	0	0	0	0	0	0	0	0	0	0	0	0	0	0	0
Tubb6	ENSMUSG00000001473.7	0	0	2.57427	7.02799	3.40317	8.51992	4.61031	6.24438	0	0	6.27744	0	2.35119	5.35015	7.49046	5.12359	7.91142	8.07017	8.80668	7.3113	3.99815	0	0	2.24021	5.3863	8.02033	5.90115	1.31198	0	1.12833	3.4255	2.45332	8.67225	3.2672	5.99082	5.95839	6.61017	1.92141	7.57116	3.78387	8.16521	0	7.04263	4.2317	7.64539	5.67932	0	6.29451
Fkbp10	ENSMUSG00000001555.10	0	0	0	0	0	0	0	0	0	0	0	0	0	0	0	3.07621	2.93142	0	0	0	0	0	4.791	0	3.0943	0	0	0	0	0	0	0	0	0	1.17245	0	0	0	0	0	0	2.13953	0	4.43043	4.0784	0	0	0
Akt1	ENSMUSG00000001729.14	4.90211	7.51595	3.00444	2.24101	5.09863	0	0	4.11264	5.1225	0	2.1758	0	4.56292	6.0049	0	6.0065	0	3.84849	3.16621	0.870594	0	5.37126	4.26077	2.22923	3.55904	0	0	5.79572	4.31883	0	0	2.57332	3.01406	0	4.44765	0	5.02252	0	3.69118	0	7.37888	4.84787	2.96369	3.84334	1.95121	1.99574	4.01117	5.01211
Grik3	ENSMUSG00000001985.9	0	0	0	0	0	0	0	0	0	0	0	0	0	0	0	0	0	0	0	0	0	0	0	0	0	0	0	0	0	0	0	0	0	0	0	0	0	0	0	0	0	0	0	0	0	0	0	0
Rhoc	ENSMUSG00000002233.13	0	0	0	0	0	0	0	0	0	0	0	0	0	0	0	0	0	0	0	0	0	0	0	0	0	0	0	0	0	0	0	0	0	0	0	0	0	0	0	0	0	0	0	0	0	0	0	0
Gmpr2	ENSMUSG00000002326.6	0	0	3.44855	2.29676	1.94597	0	0	0	0	0	1.69864	0	0	0	0	0	0	0	0	0	5.94894	0	1.08953	0	0	0	0	0	0	0	0	0	3.16041	0	2.90283	3.85839	0	0	0	0	0	0	0	4.24482	0	4.54147	0	0
Snx9	ENSMUSG00000002365.10	0	0	0	0	1.6386	3.31798	0	3.0267	0	0	0.865739	2.81003	2.42242	0	0	0	4.87514	3.75333	0	4.08523	0	0	0	0.89597	0	0	0	0	1.67395	0	0.899717	1.96126	1.61137	0	2.81774	0	1.32053	0	1.38945	0	3.92089	2.05365	4.59469	3.84981	2.45284	0	0	0
Rgs19	ENSMUSG00000002458.13	0	0	4.07815	0	2.33273	0	0	0	0	0	0	0	0	4.04403	0	0	0	6.84122	4.82708	0	0	0	3.88068	3.47131	0	0	0	3.65132	3.3266	0	0	0	3.15995	0	4.70656	7.24129	0	0	0	0	0	0	0	0	3.34232	5.91932	0	0
Axl	ENSMUSG00000002602.16	0	5.02009	7.44044	5.32416	2.4032	6.18299	4.71705	0.521686	0	2.2453	4.92931	6.78038	4.76283	5.86931	5.5989	3.39456	6.63478	5.51865	7.16498	2.49037	6.48047	0	2.58455	0	4.987	7.62538	0	0	6.24833	6.4388	5.6881	4.21639	5.84663	7.22913	4.04364	6.85708	2.56511	6.81482	3.93324	6.59949	0	4.56944	5.83849	3.84633	2.00105	6.65504	3.26268	5.70225
Tmem39a	ENSMUSG00000002845.14	0	4.43769	0	0	1.07867	0	0	2.55005	0	0	0	0	4.78935	5.78717	0	0	0	5.82576	0	0	0	0	4.14741	0	0	0	0	5.57528	0	4.19175	4.06549	0	4.11802	0	0	4.58524	0	0	3.46916	5.67617	0	0	0	0	0.968692	7.03197	0	0
Pla1a	ENSMUSG00000002847.7	0	0	0	0	0	0	0	0	0	0	0	0	0	0	0	0	0	0	0	0	0	0	0	0	0	0	0	0	0	0	0	0	0	0	0	0	0	0	0	0	0	0	0	0	0	0	0	0
Stard3nl	ENSMUSG00000003062.13	3.88802	0	3.28243	0	0	0	0	4.85395	5.06388	0	2.98775	0	0	2.44409	0	0	0	0	0	0	0	0	2.63932	0	0	0	0	0	2.69858	0	2.32616	2.25891	3.73414	5.77485	0	0	1.73722	0	0	0	0	2.70838	4.27004	0	1.56365	0	0	0
Cacnb3	ENSMUSG00000003352.14	0	0	0	0	0	0	0	2.76712	0	0	1.21715	0	0	3.89891	0	0	0	0	0	0	2.80724	0	0	2.71557	0	0	0	4.6259	0	0	0	2.14834	0	0	1.79251	4.6321	0	0	0	0	0	0	0	0	1.53057	3.79302	0	5.16499
Klc4	ENSMUSG00000003546.10	0	0	0	0	1.01557	0	0	0	0	0	0	0	0	3.73816	4.14967	0	0	0	0	0	0	0	4.03273	0	0	0	0	0	0	0	0	2.31324	0	0	0	0	0.970519	0	0	4.26069	0	0	0	0	0	0	0	0
Ercc1	ENSMUSG00000003549.9	0	5.66189	0	0	3.30805	5.03207	2.93022	0	0	0	0	0	3.85901	3.92447	0	0	0	4.7981	0	0	7.79935	0	0	0	0	0	0	3.53786	0	1.99093	0	0	0	0	3.95825	0	5.52589	0	3.73999	0	0	2.34202	0	6.39244	3.40069	0	0	0
Rps6ka1	ENSMUSG00000003644.17	0	4.64509	4.2253	1.54508	2.02578	4.44658	0	0	0	0	3.42571	0	0	3.17587	0	2.58125	0	5.22538	0	0	2.68005	3.43991	2.23592	1.94102	2.40696	4.83978	0	2.02284	0	0.838218	2.16775	3.46017	4.3578	0	5.90728	0	1.56241	0	0	0	5.96087	3.88942	3.02211	0	3.83392	4.21058	0	0
Man1a	ENSMUSG00000003746.16	0	0	0	0	0	0	0	1.14255	0	0	1.40388	0	0	0	0	0	0	0	0	0	0	2.84495	1.23574	0	0	3.76755	0	2.51041	0	0	0	1.20014	2.00018	0	2.78748	0	3.19515	0	1.38777	0	0	2.20177	0	0	0	0	0	4.62075
Mast2	ENSMUSG00000003810.12	0	0	6.49992	5.17473	3.06987	2.49576	0	0	0	1.83537	2.37448	0	0	3.45636	0	0	4.02447	0	0	1.79643	0	0	3.79206	0.992239	2.80212	2.33835	0	0	0	0	2.411	1.15164	0	0	1.76213	3.57008	0	0	1.43757	0	5.63316	0	0	0	0	5.47183	5.51713	4.55841
Cavin1	ENSMUSG00000004044.9	2.68227	6.48175	2.79994	0	6.55926	3.49761	4.15605	1.72553	0	0	5.92364	4.46452	0	5.77681	0	5.25435	5.09966	5.58123	4.72784	0	5.46659	2.21121	3.21322	3.8042	1.81877	3.30307	3.9202	0	1.77935	1.28428	0	4.67539	4.32023	0	7.06898	6.76109	3.89622	4.82841	5.78558	4.0032	6.791	0	2.18151	5.87454	2.25821	0	4.67908	3.65227
Large1	ENSMUSG00000004383.18	0	2.53253	0	0	0	0	0	0	0	0	0	0	0	0	0	0	0	0	0	0	0	0	0	0	3.1871	0	0	2.26175	3.26514	0	0	1.8879	2.85585	0	2.70262	1.39381	1.29565	0	0	3.21555	0	0	0	0	1.24015	0	0	0
Arhgef40	ENSMUSG00000004562.16	0	0	0	0	0	0	0	0	0	0	0	0	0	0	0	0	0	0	0	0	4.85088	0	2.54567	5.21633	0	0	0	0	0	0	0	0	0	0	0	5.46178	0	6.29059	0	0	0	0	0	0	0	0	0	0
Cnn2	ENSMUSG00000004665.10	5.01355	3.81486	4.23695	5.84196	5.07677	7.06352	5.88994	5.6308	0	0	3.87936	0	4.10053	4.14656	7.3969	5.3574	7.0016	6.35192	6.01216	1.95413	4.58543	3.57791	0	0	6.6015	5.11921	5.55064	0	6.09314	4.42282	6.339	4.31542	4.71351	0	3.56469	3.36171	4.90364	0	5.91085	5.59807	4.0321	4.07314	4.63303	5.44592	4.86579	2.58631	0	0
Ulk2	ENSMUSG00000004798.14	6.44692	0	0	0	0	0	0	0	0	0	0	0	0	1.42505	0	0	0	0	0	0	5.14098	0	0	0	0	0	0	3.44567	0	0	0	1.21329	1.66442	0	0	2.2576	0.658373	3.76692	0	2.3922	0	0.86067	0	0	0.568715	0	0	0
Hspb1	ENSMUSG00000004951.10	0	4.03609	8.32462	9.19621	2.77957	7.20263	9.49766	5.99919	7.38036	0	7.84006	3.88883	3.0759	0	5.41566	0	6.74807	8.87429	8.72151	6.66884	9.01684	0	6.60163	0	6.14637	0	6.81815	7.07437	5.45943	5.11502	2.81331	8.0632	7.5221	5.05395	7.05894	4.09545	6.90599	9.60075	8.40066	0	6.14854	6.44868	6.93271	0	7.85329	9.55939	7.63394	0
Slc2a9	ENSMUSG00000005107.13	0	0	0	0	0	0	0	0	0	0	0	0	0	0	0	0	0	0	6.63413	0	0	0	0	0	5.24543	0	0	0	0	3.6503	0	1.65378	0	0	2.54662	0	0	0	3.98868	0	0	0	0	0	0	4.62734	0	0
Reep5	ENSMUSG00000005873.6	5.17291	6.50344	4.73345	4.96353	7.75864	3.45102	0	2.80723	7.31108	0	0	1.53946	0	1.37999	8.54596	0	3.13283	3.96414	0	0	4.40548	0	4.59192	3.55604	4.8986	5.04382	0	3.76284	7.65578	1.84751	4.91111	2.94105	4.15305	0	3.70931	5.71845	2.56021	8.19399	4.29371	5.90279	0	2.52399	0	0	2.51986	7.77237	0	6.01003
Fblim1	ENSMUSG00000006219.12	0	0	0	6.90713	0	9.12988	1.91302	4.50441	0	0	0	0	0	0	0	0	3.86732	3.65181	0	0	0	0	0	0	5.01141	6.70662	2.73677	0	0	0	0	0	4.18872	0	5.15629	0	4.5492	0	3.71625	0	7.60322	0	2.73356	0	4.91205	0	0	2.03849
Prl8a9	ENSMUSG00000006490.3	0	0	0	0	0	0	0	0	0	0	0	0	0	0	0	0	0	0	0	0	0	0	0	0	0	0	0	0	0	0	0	0	0	0	0	0	0	0	0	0	0	0	0	0	0	0	0	0
Cyba	ENSMUSG00000006519.11	6.75612	0	0	0	0	0	0	0	0	0	0	0	0	0	0	0	0	0	0	0	0	0	0	0	0	0	0	0	0	0	0	0	0	0	0	5.32483	0	0	4.03737	0	0	0	0	0	0	0	0	0
Slc4a3	ENSMUSG00000006576.16	0	0	0	0	1.13137	0	0	0	0	0	0	0	0	0	0	0	0	0	0	0	0	0	0	0	0	0	0	0.759791	3.17248	0	0	0	0	0	0	0	0	0	0	0	0	0	0	0	0	2.50239	0	0
Snai3	ENSMUSG00000006587.6	0	0	0	1.96118	0	0	0	0	0	0	0	0	0	0	0	0	0	0	0	0	0	0	0	0	0	0	0	0	0	0	0	0	0	0	0	0	0	0	0	0	0	0	0	0	0	5.99588	0	0
Aprt	ENSMUSG00000006589.8	6.46033	4.14078	5.41266	5.95777	4.38783	0	0	5.71878	5.69742	0	5.08834	5.00715	5.24204	0	0	5.44695	4.26113	6.32306	6.81026	3.36157	5.63059	0	2.62824	5.24735	6.21039	5.31064	5.37504	0	4.70491	0	4.92981	5.57507	5.98527	5.27553	5.89159	4.34517	4.90944	4.16467	5.25846	0	5.46918	4.30736	6.3974	6.94891	4.87113	4.77047	0	4.40229
Stx1a	ENSMUSG00000007207.10	3.94439	0	0	0	0	0	0	0	0	0	0	0	0	0	0	0	0	0	0	0	0	0	0	0	0	0	0	0	0	0	0	0	0	0	0	0	0	0	0	0	0	0	2.25672	0	0	2.99769	0	0
Ift43	ENSMUSG00000007867.9	0	0	5.29405	4.54037	0	5.45829	0	2.92526	5.60745	0	0	0	0	0	0	0	0	0	0	0	4.40501	0	2.42301	4.84659	3.56432	0	3.97364	3.71857	0	0	0	0	4.38193	0	3.90672	0	3.11631	0	0	4.91844	0	4.0869	0	0	2.06444	5.534	0	0
Hmgcll1	ENSMUSG00000007908.14	0	0	0	0	0	0	0	0	0	0	0	0	0	0	0	0	0	0	0	0	0	0	0	0	0	0	0	0	0	0	0	0	0	0	0	1.84952	0	0	0	0	0	0	0	0	0	0	0	0
Fgfrl1	ENSMUSG00000008090.14	0	0	0	0	0	0	0	0	0	0	0	0	0	0	0	0	0	0	0	0	0	0	0	0	0	0	0	0	0	0	0	0	0	0	0	0	0	0	0	0	0	0	0	0	0	0	0	0
Fhl2	ENSMUSG00000008136.14	0	2.55882	0	3.91585	0	5.42356	5.55838	3.9009	4.64361	0	2.25281	0	0	0	5.24733	4.75545	0	6.2502	7.35399	3.17129	0	0	4.98156	0	4.39408	4.24796	5.41464	2.15093	0	0	3.54449	3.39315	3.31256	0	5.47446	0	3.17057	0	4.34499	0	5.13176	2.23442	4.35691	0	5.13538	3.48286	0	0
Relt	ENSMUSG00000008318.10	0	0	0	0	0	0	0	0	0	0	0	0	0	0	0	0	0	0	0	0	0	0	0	0	0	0	0	0	0	0	0	0	0	0	4.62961	0	0	0	0	0	0	0	0	0	0	0	0	0
Elk3	ENSMUSG00000008398.15	0	1.27741	0	2.1577	0	7.4547	3.44153	1.35837	5.27513	0	1.6906	5.76306	3.94382	0	0	0	0	5.16686	0	1.3307	0	0	0	0	0	5.72275	2.97399	0	0	0	2.91882	0	4.19128	0	4.30691	0	4.42907	0	5.81511	0	0	1.7377	3.96365	0	0.912666	0	0	0
Nav1	ENSMUSG00000009418.16	0	0	0.910218	3.90729	0	6.42719	2.03449	4.07287	4.99004	0	2.50886	0	2.32275	0.737483	0	3.11251	2.21997	4.31526	0	0.852966	0	0	3.41817	0	5.07447	3.68001	1.54679	2.59058	0	0	5.58304	3.60227	5.13083	0	0	4.81144	0.982175	0	5.39879	0	6.3463	3.11754	4.50844	3.67112	2.14543	0	0	0
Apobec3	ENSMUSG00000009585.18	0	0	0	0	0	0	0	0	0	0	0	0	0	0	0	0	0	0	0	0	0	0	0	0	0	0	0	0	5.04927	0	0	0	0	0	4.09877	0	0	0	0	0	0	0	0	0	0	0	0	0
Vav2	ENSMUSG00000009621.18	0	0	0	0	0	0	0	0	0	0	0	0	0	0	0	2.52098	0	0	0	0	0	0	0	0	0	0	0	0	0	0	2.13922	0	2.77404	0	1.70134	0	0	4.31159	0	0	0	0	0	0	1.76994	1.29088	0	0
Fxyd5	ENSMUSG00000009687.14	8.90586	0	3.78799	3.55706	0	0	0	4.44394	0	0	0	0	0	0	0	0	0	0	0	0	0	0	0	0	0	6.75799	0	0	0	0	0	0	7.28464	0	0	0	2.74252	0	3.09256	0	6.64776	0	0	0	0	0	0	0
Aldh3a2	ENSMUSG00000010025.19	0	5.95299	0	4.3815	2.35737	0	0	4.52911	0	0	0	0	0	4.03524	6.71919	0	0	0	0	0	0	2.64712	0	4.94375	6.14539	0	0	5.02375	5.6044	0	0	0	0	0	4.24594	5.02827	0	3.86995	2.86367	5.5174	0	0	0	6.77775	0	0	6.20607	6.38692
Hyal2	ENSMUSG00000010047.12	0	0	0	1.94889	2.97148	5.16312	0	3.13828	4.23407	0	5.09472	2.36188	3.61153	5.00584	6.5146	0	6.10781	4.21751	5.7212	3.17718	0	5.17565	4.75098	2.91229	3.56717	3.84838	2.71417	0	5.54183	4.91636	0	2.52759	3.737	0	4.90353	0	4.65282	0	4.36106	0	0	0	0	5.16154	3.27953	0	0	2.83992
Tnfrsf22	ENSMUSG00000010751.15	0	0	0	0	0	0	0	0	0	0	0	0	0	0	4.5178	3.90892	0	0	0	0	0	0	2.27448	0	0	0	0	3.38592	0	0	1.52062	0	0	0	2.39887	0	3.22569	0	0	5.25087	0	0	0	0	0	0	0	0
Kdelr3	ENSMUSG00000010830.8	0	2.53992	2.7049	2.08602	0	0	4.67246	0	0	0	1.55498	0	0	0	0	0	0	0	0	0	0	0	0	0	0	0	0	0	0	2.64824	0	1.39456	2.43293	0	4.03119	0	0	0	0	0	0	0	0	0	0	0	0	0
Exoc3l2	ENSMUSG00000011263.16	0	0	0	2.49984	0	3.13276	0	2.01687	3.91509	0	2.47504	0	0	0	0	0	2.64771	0	0	0	3.70255	0	0	2.22212	0	0	0	0	2.11912	0	2.61371	0	0	0	0	1.77411	0	4.61993	0	0	4.29892	0	0	0	0	0	0	0
Mlkl	ENSMUSG00000012519.14	0	0	0	0	0	4.15876	0	0	0	0	1.22567	0	0	0	0	0	0	3.7046	0	0	0	0	0	0	0	5.97969	0	0	0	0	1.25729	0	5.80213	0	0	0	3.39778	0	2.89179	0	0	1.90507	4.68666	0	2.99621	6.38178	0	0
Pea15a	ENSMUSG00000013698.12	0	0	0	0	0	3.5471	7.45176	1.24107	0	0	3.29417	0	0	0	0	0	0	0	4.72691	4.27468	0	0	2.59909	0	4.10386	0	0	0	0	0	0	0	0	0	0	0	1.73623	0	2.72579	0	5.6548	0	3.51762	0	0	0	4.40559	0
St3gal1	ENSMUSG00000013846.10	0	0	0	0	0	5.22323	4.32762	0	0	0	0	1.14719	0	0	4.00188	0	3.42448	4.1321	0	0	0	0	0	0	0	0	0	0	0	0	0	0	2.66475	0	0	0	1.21698	0	4.96898	0	4.33632	0	1.46167	0	2.1092	2.01133	0	0
Fhod1	ENSMUSG00000014778.10	0	0	0	0	0	0	0	0.984493	0	0	0	0	0	0	0	0	0	0	0	0	0	0	0	0	2.0708	0	1.64938	0	0	0	0	1.69979	2.71637	0	4.07725	0	0.639247	0	0	0	6.97467	0	0	0	0.560667	5.6859	0	0
Hmgb3	ENSMUSG00000015217.11	0	0	0	5.13619	3.83107	0	0	0	0	0	2.48966	0	0	0	0	0	0	0	5.03315	0	4.04012	0	1.4057	0	0	0	0	0	3.66369	0	2.98	1.85105	0	0	1.5676	0	2.99753	0	0	0	0	0	0	0	0	2.35906	0	0
Nipsnap3b	ENSMUSG00000015247.10	0	0	0	0	0	6.33735	0	2.80291	0	0	0	0	0	2.25203	0	0	0	5.79199	0	0	0	0	1.63621	0	4.12343	0	3.21894	0	0	0	0	2.53845	0	0	2.90957	0	0	2.79318	4.39794	0	0	0	3.25099	0	2.48072	0	0	0
Zdhhc12	ENSMUSG00000015335.16	0	0	3.72555	0	0	0	0	0	0	0	0	0	0	0	0	0	3.71982	0	0	0	0	0	0	0	0	0	0	0	0	0	0	0	0	0	2.29515	0	0	2.63458	0	0	0	0	0	0	0	0	0	0
Pcolce2	ENSMUSG00000015354.8	0	0	0	0	0	0	0	0	0	0	0	0	0	0	0	0	0	0	0	0	0	0	0	0	0	0	0	0	0	0	0	0	0	0	0	0	0	0	0	0	0	0	0	0	0	0	0	0
Cacfd1	ENSMUSG00000015488.14	0	0	0	2.31475	2.99664	2.64797	0	0	3.80726	0	2.88415	0	0.861263	1.40487	5.72545	0	3.74001	0	0	0.595829	0	0	1.90959	4.06515	3.24402	0	0	0	0	0	0	1.80109	0	0	1.47848	0	0	0	0	0	0	0	0	0	0	0	0	4.11168
Hivep2	ENSMUSG00000015501.10	0	4.5511	5.15845	1.78994	0	0	0	1.25869	4.48338	1.36069	0	3.42259	3.92695	2.44063	3.26165	0	1.69205	4.28773	0	0.626473	0	5.80013	2.08225	2.75248	3.10661	6.57086	1.5135	0.754125	0	1.06887	2.57753	3.99337	1.87549	0	2.65634	3.28615	1.89005	1.62508	3.05837	0	3.9399	1.58687	0.997055	3.32816	1.72689	3.11774	0	5.53393
Steap1	ENSMUSG00000015652.9	0	0	0	0	0	0	0	0	0	0	0	0	0	0	0	0	0	3.95411	0	0	0	0	0	0	0	0	0	0	0	0	0	0	0	0	1.75253	0	0	0	1.41127	0	0	0	0	0	0	0	0	0
Adamtsl4	ENSMUSG00000015850.11	0	0	0	0	0	0	0	0	0	0	0	0	0	0	2.61039	0	0	0	0	0	0	0	0	0	0	0	0	0	0	0	0	0	0	0	0	0	0	0	0	0	0	0	0	0	0	0	0	0
Adss	ENSMUSG00000015961.8	0	4.55524	5.18942	4.29151	3.19843	0	0	1.47915	0	0	0	0	0	3.22333	0	0	3.12968	0	0	0	0	2.16351	3.23348	4.92145	0	3.49044	2.36343	2.27048	0	3.74543	2.96288	1.27302	2.38929	0	3.39429	2.73364	3.50069	0	1.4655	0	5.08371	0	0	0	2.17869	2.62617	0	0
Ppfibp1	ENSMUSG00000016487.15	0	1.15306	0	1.02627	2.34157	6.03652	2.85214	0	0	0	2.5431	2.58571	0	0	0	5.60157	0	6.25703	3.61785	3.76452	2.63572	0	0	0	0	0	3.5065	2.8073	4.47398	0	1.0193	0	2.40487	0	3.81633	0	1.45771	7.11031	2.82336	2.17843	5.45392	2.35504	0	3.48778	2.13407	3.8871	0	6.47568
Atxn10	ENSMUSG00000016541.10	0	0	3.12193	2.47211	4.36345	0	0	0	5.10172	0	1.78712	2.81408	2.54456	0	0	4.72456	2.63111	0	3.59858	0	3.68624	3.9162	2.63661	4.50496	0	0	0	0	0	4.21783	3.29713	0	0	0	3.22015	4.32929	3.47012	0	1.74262	3.25823	5.43957	1.70954	2.54416	4.45795	3.38622	4.09705	0	0
Pacsin2	ENSMUSG00000016664.16	5.92271	3.66788	0	5.08098	5.26026	0	5.6381	4.48352	0	0	5.53525	0	0	1.61302	0	4.00355	3.69557	2.59317	5.16793	0	5.27595	0	0	0.947208	0	0	0	0.852491	0	2.27559	1.75099	3.64552	3.69332	2.67407	5.81188	0	3.68294	1.32771	5.5242	0	6.91076	0	5.92349	0	1.4448	1.80465	0	0
Sulf1	ENSMUSG00000016918.15	0	0	0	0	0	0	0	0	0	0	0	0	0	0	0	0	0	0	0	0	0	0	0	0	0	0	0	0	0	0	0	0	0	0	0	0	0	0.888392	0	0	0	0	0	4.17748	0	0	0	0
Traf4	ENSMUSG00000017386.10	0	0	0	2.93968	3.08012	0	0	0	0	0	3.24747	0	0	0	6.37438	0	4.66047	0	4.27043	0	0	0	0	0	0	0	0	5.01216	0	0	0	1.99768	0	0	4.17703	0	0	0	3.05347	0	4.14309	3.46844	5.0397	5.15515	3.4744	4.28896	0	0
C1qtnf1	ENSMUSG00000017446.14	0	0	0	0	0	0	0	0	0	0	0	0	0	0	0	0	0	0	0	0	0	0	0	0	0	0	0	0	0	0	0	0	0	0	0	0	0	0	0	0	0	0	0	0	0	0	0	0
Tns4	ENSMUSG00000017607.9	0	7.90428	8.98474	7.18217	7.98667	8.51986	7.42779	6.47923	8.63549	6.66565	4.46703	4.7591	6.03496	6.65946	8.24545	7.90784	8.10405	5.86174	7.19597	3.84087	9.07178	9.38543	8.46916	6.83845	7.2308	6.92421	6.14077	8.46247	8.40302	7.6747	8.32006	7.63867	7.39656	8.34051	7.19415	8.64992	6.96605	8.07434	7.18676	7.75004	9.62044	8.27615	5.92886	7.935	6.21285	8.0704	8.91015	9.01147
B4galt5	ENSMUSG00000017929.13	5.56195	0	0	0	0	0	0	0	0	0	0	0	0	0	0	0	0	0	0	0	0	0	0	0	0	0	0	0	0	0	0	0	0	0	0	0	0	0	0	0	0	0	0	0	0	0	0	0
Vezf1	ENSMUSG00000018377.10	0	4.8163	0	0	1.87274	4.95064	0	0	4.62736	0	0	0	1.51684	3.54293	2.90123	1.92561	3.47642	3.37047	0	0.997937	5.65692	0	2.91668	2.24251	0	2.80945	0	0.597042	0	0	1.80507	0.481297	1.94142	3.0804	2.34396	1.47342	1.65421	2.85507	3.23205	0	6.00017	2.34491	0	3.45321	0	3.94315	0	4.37212
Cuedc1	ENSMUSG00000018378.13	0	4.55671	0	0	0	0	0	0	0	0	0	0	0	0	0	0	0	5.24815	0	0	0	0	0	0	0	0	0	2.45389	0	0	2.55547	0	0	0	4.27995	4.55531	3.83426	0	2.08813	0	0	3.74459	3.60587	0	0	3.28318	5.48806	0
Shroom1	ENSMUSG00000018387.12	0	0	0	0	0	0	0	0	0	0	0	0	0	0	0	0	0	0	0	0	0	0	0	0	0	0	0	0	0	0	0	0	0	0	0	0	0	0	0	0	0	0	0	0	0	0	0	0
Myo1b	ENSMUSG00000018417.14	0	0	0	2.06501	0	4.52226	0	1.41274	5.79508	0	3.33518	0	0	3.74681	0	0	5.4517	6.95	4.32064	4.71416	0	2.96023	4.50468	2.00377	2.81544	6.49194	0	0	0	0	2.57757	0	4.06375	0	3.73053	4.51432	5.06267	4.17904	1.84798	0	0	0	5.1929	3.94191	4.61036	6.05913	0	0
Irf1	ENSMUSG00000018899.16	0	0	7.12614	0	0	0	0	0	0	0	0	0	0	0	8.44657	2.79021	4.0811	0	0	0	5.8382	0	4.45836	0	0	0	0	0	0	0	0	0	0	0	0	6.3563	1.66334	5.35097	0	0	0	1.72273	0	0	0	2.07519	0	3.84317
Natd1	ENSMUSG00000018931.3	0	0	0	3.28683	0	0	3.79949	0	0	0	0	0	0	0	0	0	0	0	0	2.76328	0	0	0	4.61022	0	0	0	0	0	2.11301	1.02458	0	0	0	0.424171	1.44677	2.7103	0	3.36714	0	0	0.954666	0	0	1.73336	4.53217	0	0
Ywhah	ENSMUSG00000018965.11	4.98672	2.3118	0	5.20811	3.79821	5.34504	5.55759	3.95782	0	0	3.57747	3.18935	1.57521	5.2275	0	5.34009	4.6045	6.65676	0	1.72	4.68402	3.78602	3.80338	3.9453	0	5.0563	0	0	0	1.6655	2.87423	4.73425	5.79295	4.59786	2.33453	2.52893	5.09773	0	5.16509	5.06457	6.60337	3.40438	4.80612	0	4.79725	0	5.07699	6.53226
Rnf145	ENSMUSG00000019189.13	3.17822	2.5666	1.64765	3.10443	5.76485	0	0	0	8.38512	0	0	3.64164	0	4.07249	0	3.72544	0	5.1926	2.89041	2.37325	0	8.25965	5.4667	7.33039	4.37636	2.87768	3.08795	6.81042	0	4.09843	3.82172	4.23097	5.12513	0	3.58448	7.36926	6.13651	0	4.13956	0	4.67515	4.05848	4.04459	0	6.03735	0	0	0
Calm3	ENSMUSG00000019370.10	0	0	0	6.66356	5.16912	9.32099	4.71189	5.63559	6.45312	4.14082	5.75904	3.0652	3.4027	5.36719	0	5.18312	7.7913	8.26082	7.95102	5.77047	0	4.90134	5.5614	4.90124	5.90164	6.05759	5.44593	0	4.56798	4.44817	0	5.40795	5.02007	8.69413	5.5049	0	4.81653	3.60359	3.83896	6.04031	8.04493	0	4.01878	7.02818	5.35869	4.89882	0	4.98669
Trip10	ENSMUSG00000019487.11	4.20167	4.08396	0	4.43962	0	0	7.46271	0	0	0	2.36675	4.89737	0	5.24556	0	4.59826	0	0	0	0	0	0	3.64376	6.03089	0	0	4.14871	0	0	0	0	4.00066	0	0	0	0	3.03508	0	0	0	0	0	0	0	0	0	0	0
Gyg	ENSMUSG00000019528.18	3.18419	0	0	0	1.68142	0	0	0	0	0	0	0	0	0	0	0	0	0	0	0	0	0	0	0	0	0	0	0	0	0	0	0	0	0	2.37357	0	0	0	0	0	0	0	0	0	0	0	0	0
Akt3	ENSMUSG00000019699.16	0	0	0	0	0	0	0	0	0	0	0	0	0	0	0	0	0	0	0	0	0	0	0	0	0	0	1.50395	0	0	0	0	0	0	0	1.13558	0	0	0	0	0	0	0.92695	0	0	0	0	0	0
Frk	ENSMUSG00000019779.15	0	5.34532	0	0	0	0	0	0	0	0	0	0	0	2.61473	4.08742	3.13113	0	0	0	0	0	0	0	0	5.12113	0	0	3.93696	0	0	0	0	0	0	0	4.68481	3.59423	0	0	0	0	0	0	0	0	0	0	5.04584
Mical1	ENSMUSG00000019823.17	6.19524	0	0	0	0	0	0	0	0	4.48355	0	0	0	0	0	0	3.28491	0	0	0	3.10609	0	0	0	0	0	0	0	0	0	0	0	0	0	1.71349	0	0	1.19519	0	0	0	0	0	0	0	0	0	0
Tnfaip3	ENSMUSG00000019850.11	2.11775	0	4.75623	0	0	0	4.08085	0	0	0	0	3.38851	4.07762	0	5.17997	0	0	0	0	0.479669	0	4.70439	0	0	0	0	0	6.86351	0	0	0	0.55131	0	1.77251	0	0	0	0	0	0	0	1.63285	0	0	0	0	4.69091	3.37621
Hsf2	ENSMUSG00000019878.8	0	0	0	1.73027	3.16603	4.06885	0	0.978862	0	0	0	0	0	0	0	0	0	0	0	0	4.7774	0	0	0	0	0	0	0	0	0	2.70092	4.14883	0	0	0	0	0	0	0	0	0	0	0	0	0	0	0	0
Lims1	ENSMUSG00000019920.18	4.76675	0	1.54467	1.86054	3.88495	0	0	2.664	0	0	4.31524	4.21287	1.90815	2.6719	0	0	4.13806	0	0	0	4.38946	0	4.67814	4.31513	2.72707	0	0	1.39989	0	0	2.90116	1.56923	0	0	3.47116	0	0	4.68214	3.9362	0	6.17394	0	2.61134	0	3.33386	0	0	3.04147
Dusp6	ENSMUSG00000019960.8	0	4.48173	0	0	0	6.99072	7.17331	0	6.21284	0	0	0	0	5.54473	8.98803	5.20021	0	5.17501	6.7255	3.28482	3.52272	0	6.97715	3.24328	7.37857	6.17645	2.56753	7.41714	0	2.04912	4.12746	6.39821	0	0	3.37917	7.0601	1.85186	8.33828	5.6636	0	7.43633	7.04311	0	5.21185	2.95915	0	5.85623	4.39705
Apaf1	ENSMUSG00000019979.12	0	0	4.69646	1.46642	0	4.49616	0	0	0	0	0	0	0	0	0	0	0	0	0	0	0	0	0	0.532754	3.48354	0	0	0	0	0	0	1.52804	0	0	3.82532	3.23045	3.81885	0	2.82512	0	0	0	0	0	0.739287	0	0	0
Nedd1	ENSMUSG00000019988.7	0	0	0	1.69396	0	0	0	0	0	0	0	0	0	0	0	2.21469	0	3.45793	0	0	0	0	0	0	0	0	0	0	0	0	0	0	1.56403	0	0	0	0	0	2.7665	0	6.35387	2.43941	0	0	0	0	0	0
Fgd6	ENSMUSG00000020021.4	0	0	0	0	0	0	1.06174	0	0	0	2.83888	0	0	2.25036	0	0	0	0	0	0.280608	1.27218	0	0.388411	0	0	4.3124	1.04332	1.27153	1.3276	0.270275	0	0	0	0	0	1.94949	2.38286	0	0	0	0	0	0	6.39608	0	0	0	3.56721
Tmcc3	ENSMUSG00000020023.18	0	1.81072	0	0	5.64135	0	0	0	0	4.06479	1.9679	0	0	4.21876	4.40375	0	0	4.83565	4.65849	1.26026	0	0	0.531891	3.1893	0	0	3.86068	0	6.3655	0	0	0	4.11316	0	0	0	0.868713	0	0.91138	3.74251	4.03903	0	2.6663	3.94229	4.79183	0	0	5.30506
Hsp90b1	ENSMUSG00000020048.13	2.80074	3.08568	6.62488	7.26267	6.56859	0	0	5.84693	0	7.0083	4.39586	4.27908	5.47613	4.1379	3.67871	0	4.8088	4.70525	0	4.75717	5.85717	2.23411	1.91204	4.11426	5.84849	5.18931	3.57851	4.23728	5.32996	4.42076	4.56711	4.63761	8.05855	2.93321	5.24412	2.03636	5.05047	4.20714	4.41587	0	4.31407	4.10414	5.92326	5.26017	2.4359	0	4.47391	5.47896
Ddit4	ENSMUSG00000020108.4	0	2.55042	6.64748	0	0	0	0	3.88798	6.60795	0	2.27248	5.27969	1.69459	4.69664	0	4.50351	0	0	0	5.87259	4.17707	0	5.34542	0	0	0	3.65984	5.81174	3.32763	0	1.45787	4.10294	0	4.43447	0	2.70027	4.61052	7.56444	1.4644	0	0	5.54554	0	0	2.67667	0	6.20245	8.11416
Mum1	ENSMUSG00000020156.16	0	0	0	0	0	6.31458	0	5.50542	0	0	0.336835	0	0	0	0	0	0	0	5.0449	0	0	0	0	4.73379	3.16494	0	0	0	0	0	1.69041	0	0	0	5.41012	0	0	6.22232	0	0	0	0	5.60588	0	0	0	0	0
Nav3	ENSMUSG00000020181.17	0	0	0	1.52366	0.987212	2.24766	0	0	0	0	0	0	0	0	0	0	0	6.27262	0	0	0	0	0	0	0	2.21095	0	0	0	0	0	0	0	0	3.25782	0	0.416567	0	3.36922	0	0	0	0	0	3.09994	0	0	0
E2f7	ENSMUSG00000020185.16	3.17742	0	0	3.41238	0	0	6.15662	4.38577	3.34572	0	2.19752	3.94119	0	4.07417	0	0	5.78597	3.54583	0	0	2.95046	0	4.26374	2.70972	2.75749	5.15023	2.65016	1.58608	0	0	0	3.95934	3.68471	3.74674	2.36879	0	3.44829	0	4.20284	0	5.20607	6.17003	5.77217	0	5.9326	0	0	0
Csrp2	ENSMUSG00000020186.7	0	0	0	0	0	0	0	0	0	0	0	0	0	0	0	4.32082	0	0	0	0	0	0	0	0	0	0	0	0	0	4.76987	3.05575	0	0	0	0	0	0	0	0	0	0	0	0	0	0	4.86675	0	0
Phlda1	ENSMUSG00000020205.8	0	0	4.73947	0	0	5.73639	0	0	0	0	0	0	0	0	0	0	4.52221	0	0	5.4269	0	3.40048	0	0	0	4.5569	0	0	0	0	0	0	0	0	4.24759	0	1.6289	0	3.40024	0	0	0	0	0	4.40015	2.99558	0	0
Mdm1	ENSMUSG00000020212.14	0	0	0	0	0	0	0	0	0	0	0	0	0	0	0	0	0	0	0	0	0	0	0	0	0	0	0	0	0	0	0	0	0	0	0	0	0	0	0	0	0	0	0	0	0	0	0	0
Prmt2	ENSMUSG00000020230.15	0	0	0	0	0	0	0	0	0	0	1.16959	0	0	0	0	0	0	0	0	2.20552	0	0	0	0	0	0	0	0	0	0	0	0	0	0	0	0	0	4.01563	0	0	0	0	0	0	0	0	0	0
Dip2a	ENSMUSG00000020231.15	2.72757	0	0	1.22666	1.56884	3.04812	3.46636	4.38992	0	1.97526	3.1211	0	3.88238	0	0	4.04329	4.15495	3.47554	3.83385	0.618167	5.74796	0	1.01827	1.02625	0	0	2.29668	2.14101	6.51362	3.40563	3.0109	3.80436	4.07681	0	3.75095	0	3.49726	3.65748	2.48922	0	0	0	0	0	2.60188	4.77585	0	1.67763
Ppm1m	ENSMUSG00000020253.15	0	0	4.26252	0	0	0	0	3.67392	0	0	0	0	0	0	0	5.21194	0	0	0	0	0	0	0	0	0	0	0	0	0	0	0	0	0	0	0	0	0	0	3.96669	0	0	0	0	0	0	0	0	0
Pofut2	ENSMUSG00000020260.9	0	0	4.26244	0	3.44339	0	0	2.88909	5.31963	0	2.80875	1.89587	0	1.97166	0	2.56856	0	2.98876	0	0.910373	3.91384	0	0	4.07986	0	0	4.60313	4.694	0	2.5887	0	2.99691	3.428	0	3.74104	0	4.13478	0	2.45102	0	6.64904	1.6253	0	3.92702	0	0	0	5.02784
Adarb1	ENSMUSG00000020262.15	0	0	1.76018	2.03611	0	0	0	1.04893	4.64006	2.6849	1.25389	2.78906	1.22158	3.06656	0	3.09875	2.35875	4.38916	3.2216	2.8173	2.2208	0	4.54074	3.22701	4.11318	2.77889	3.84222	3.09401	0	0	3.80192	4.81572	5.64365	0	3.92865	4.6996	3.24687	1.49838	1.72883	0	0	2.31427	0	0	3.09891	0	2.42858	3.994
Ahsa2	ENSMUSG00000020288.13	0	0	0	0	0	0	2.46222	0	3.8567	0	0	0	0	0	0	0	2.24806	5.59974	0	0	0	0	0	4.77194	1.69423	0	0	0	0	0	5.44214	2.17741	0	0	0	3.59914	0	0	0	0	0	1.47737	0	0	0	0	0	0
Fstl3	ENSMUSG00000020325.10	0	6.50843	0	6.61733	0	5.84355	2.72231	0	0	0	1.60473	4.46429	0	0	0	0	0	0	0	2.76781	0	0	0	4.72595	0	0	2.91523	0	0	0	0	0	4.81612	3.51012	0	0	0	4.46274	0	0	0	4.00668	0	0	3.15013	0	0	0
Igfbp3	ENSMUSG00000020427.11	0	0	0	0	0	4.0801	0	0	0	0	1.13942	0	1.38759	0	0	0	4.48154	4.31068	0	0	0	10.3627	0	0	0	0	4.26038	0	2.0651	7.92638	0	0	0	4.132	6.20743	0	1.08094	0	0	0	0	0	0	0	0.961912	0	0	0
Smtn	ENSMUSG00000020439.17	0	0	3.41613	3.71455	0	5.19255	2.87714	4.58073	0	0	4.00164	1.78878	0	0	6.19635	0	6.69143	0	0	5.38402	3.31078	0	0	1.04347	0	6.54494	4.62827	0	6.1523	4.2545	3.5375	4.31687	5.07464	0	4.41313	4.53211	5.86627	6.52622	4.84469	0	3.8393	5.36524	0	7.06055	3.75489	0	3.9851	4.59838
Patz1	ENSMUSG00000020453.17	4.07101	0	0	0	0	0	0	0	0	0	0	0	0	0	0	2.47586	0	0	0	0	0	0	1.25856	4.55981	0	0	0	0	0	0	0	1.6846	0	0	0	0	0	0	0	0	0	3.36339	0	0	0	3.04297	0	0
Aebp1	ENSMUSG00000020473.13	0	0	4.34371	0	0	0	0	0	0	0	0	0	0	0	0	0	0	0	0	0	0	0	0	0	0	0	0	0	0	0	0	0	0	0	0	0	0	0	0	0	0	0	0	0	0	0	0	0
Galnt10	ENSMUSG00000020520.14	0	0	0	0	0	0	0	0	0	0	0	0	0	0	2.57065	0	2.44163	0	0	1.42754	0	0	0	0	0	0	0	3.04043	0	0	0	2.02249	2.59051	0	1.02027	0	0	0	0	0	0	0	0	0	0	0	0	0
Stxbp4	ENSMUSG00000020546.14	0	0	0	0	0	0	0	0	0	0	0	0	0	0	0	0	2.14375	0	0	0	3.96768	0	0	1.30765	0	0	0	0	0	0	0	0	0	0	2.73431	0	0	0	2.68541	0	0	0	2.8488	0	0	0	0	0
Pdia6	ENSMUSG00000020571.12	4.94843	4.05176	0	2.47104	5.03729	0	4.50858	2.93657	0	4.89549	4.01216	0	3.54629	1.9159	3.7908	3.64686	4.10337	4.28976	4.56734	3.77912	3.61562	3.35842	3.09873	2.60828	4.33617	3.60918	4.18101	4.8747	1.98695	4.99911	2.20661	4.32161	2.84054	3.09628	4.15813	0	2.07966	1.64027	2.74781	0	0	2.90905	0	0	2.89923	0	3.88501	0
Fkbp1b	ENSMUSG00000020635.8	0	0	0	0	0	0	0	0	0	0	0	0	0	0	0	0	0	7.52797	0	0	0	0	0	0	0	0	0	0	0	0	0	0	0	0	0	0	0	0	0	0	6.07758	0	0	0	0	0	0	0
Kif3c	ENSMUSG00000020668.10	0	0	0	0	0	0	0	0	0	0	0	0	0	0	0	0	0	0	0	0	0	0	0	0	0	0	0	0	0	0	0	0	0	0	0	0	0	0	0	0	3.49494	2.94908	0	0	2.88539e-06	0	0	0
Hnf1b	ENSMUSG00000020679.11	0	0	0	0	0	0	0	0	0	0	0	0	0	0	0	0	4.22165	0	0	2.24481	0	0	0	0	0	0	0	0	0	0	0	0	0	0	0	0	2.93321	0	0	0	0	0	0	0	0	0	0	0
Pecam1	ENSMUSG00000020717.19	0	2.03238	0	0	0	0	0	0	0	0	0	0	0	0	0	0	0	0	0	0	0	0	0	0	0	0	0	0.792498	0	1.64599	2.26555	0	0	0	1.54327	0	0	0	0	0	0	0	0	5.45309	0	0	0	0
Helz	ENSMUSG00000020721.16	0	3.41377	2.57145	4.2092	2.57877	4.1564	0	0	0	3.99141	0	0	0.850239	4.179	0	1.98684	0	0	2.17182	3.63813	2.48062	0	4.9834	2.73569	2.12866	0	0	3.88661	4.79615	1.04841	2.83526	1.23401	0	0	0	3.93697	0	5.28096	0	0	0	1.92814	0	0	1.55405	2.84923	0	6.08174
Cacng4	ENSMUSG00000020723.3	0	0	0	0	0	0	0	0	0	0	0	0	0	0	0	0	0	0	0	0	0	0	0	0	0	0	0	0	0	0	0	0	0	0	0	0	0	0	0	0	0	0	0	0	0	0	0	0
Tmem94	ENSMUSG00000020747.17	0	0	7.22019	4.18529	2.20636	4.13801	0	1.31961	3.97503	0	2.82175	2.19296	2.59216	0	0	5.14718	2.19595	3.27531	2.98106	1.81372	1.76608	1.56448	2.76958	4.77076	3.55692	0	1.36913	2.02874	2.60033	3.35397	2.90355	4.6007	5.11524	0	4.33742	1.34875	3.31025	2.40099	3.66938	3.64251	0	3.46859	4.53473	3.65846	1.66164	4.09516	0	0
Sec14l1	ENSMUSG00000020823.16	2.08895	4.96498	0	0	4.6387	0	0	2.46749	0	0	0	0	1.19634	3.06436	0	3.37193	3.26093	0	0	1.32033	6.28114	0	1.74219	4.98463	0	0	2.20802	0	0	0	1.65153	1.93872	1.78082	0	0	3.25583	0	0	0.886908	0	6.61696	2.16069	4.45085	0	2.42524	3.07181	0	0
Nxn	ENSMUSG00000020844.6	0	4.45715	0	0	0	4.59319	2.24	2.42421	0	0	2.15262	0	0	1.91309	0	0	0	4.07431	0	0	0	0	2.18976	2.81091	3.64421	0	0	2.36199	0	0	0	1.99101	4.28013	0	2.42193	0	2.79631	0	1.64541	0	0	1.64337	4.04554	0	3.69135	3.33261	0	0
Rph3al	ENSMUSG00000020847.15	0	0	0	0	0	0	0	0	0	0	0	0	0	0	0	0	0	0	0	0	0	0	0	0	0	0	0	0	0	0	0	0	0	0	0	0	0	0	0	0	0	0	0	0	0	0	0	0
Doc2b	ENSMUSG00000020848.7	0	2.98073	0	0	0	0	0	0	0	0	0	0	0	0	0	0	0	0	0	0	0	0	0	0	0	0	0	0	0	0	0	0	0	0	0	0	0	0	0	0	0	0	0	0	0	0	0	0
Cacna1g	ENSMUSG00000020866.17	0	0	0	0	0	0	0	0	0	0	0	0	0	0	0	0	0	0	0	0	0	0	0	0	0	0	0	0	0	0	0	0	0	0	0	0	0	1.59144	0	0	0	0	0	0	0	0	0	0
Lrrc59	ENSMUSG00000020869.8	4.66828	2.37912	2.62807	4.63804	6.3345	3.25046	3.23696	1.17179	0	3.9335	3.71057	0	6.12831	1.51592	0	4.33446	4.19059	5.43486	6.68507	1.45494	3.68231	0	4.2971	4.22235	3.78223	5.02324	4.92095	4.6772	3.18585	1.0814	4.61547	4.03415	4.60096	0	6.09707	5.46504	4.94259	4.38203	4.13196	5.33552	4.80213	3.73946	4.44209	5.32945	4.27487	0	0	5.73436
Myh10	ENSMUSG00000020900.15	0	0	0	0	0	2.2653	0	0.580852	0	0	0	0	0	0	0	0	0	0	0	0	0	0	0	0	0	0	0	2.78866	0	0	0	0	2.08155	0	0	0	0	0	1.90604	0	0	0	0	0	0	0	0	0
Plcd3	ENSMUSG00000020937.14	0	0	0	0	0	0	0	0	0	0	0	0	0	0	0	0	0	0	0	2.50298	2.91282	0	0	0	0	0	0	0	0	0	0	0	1.9133	0	0	2.71534	0	0	0	0	0	0	0	0	0.742671	0	0	0
Sec23a	ENSMUSG00000020986.13	0	0	0	1.44689	1.58115	0	0	2.57437	0	0	2.85908	0	3.90846	2.30989	0	0	2.04097	0	0	0	0	0	0	0	3.95018	0	0	0	1.73159	2.62634	0.948494	0	0	0	1.25035	0	0.858361	2.33481	0	0	6.00006	0	0	0	0	0	0	0
Ptpn21	ENSMUSG00000021009.15	2.55076	0	1.60196	0	0	0	0	2.42491	0	0	0	0	0	0	0	0	2.33489	0	0	0	0	0	2.35805	1.59269	0	0	0	0.927814	3.22732	0	0	0	2.49486	0	0.597649	0	0	3.66428	0.809149	0	0	0	0	4.5564	2.19091	0	0	0
Rab15	ENSMUSG00000021062.15	0	0	5.32535	0	0	0	5.76975	0	3.3488	0	0	0	4.74073	3.75165	0	0	4.67575	0	0	0	8.21188	3.31717	2.04692	1.76696	0	0	0	0	0	7.11053	0	0	0	0	4.54467	5.87389	0	0	1.932	0	0	0	0	0	1.68929	2.84615	4.29288	0
Dglucy	ENSMUSG00000021185.16	4.89996	0	0	0	0	3.53215	0	0	0	0	0	0	0	0	4.37344	3.97975	0	0	0	0	0	0	0	0	0	0	0	0	0	0	0	2.74721	0	0	4.4773	0	1.56771	0	2.79442	0	4.14665	0	0	0	2.59001	0	0	0
Npc2	ENSMUSG00000021242.9	4.8259	3.13901	4.08931	4.09098	2.28972	5.01485	5.27698	3.01083	4.31046	2.6133	4.08533	2.20274	4.39835	3.2484	3.97832	3.23107	4.55453	0	4.35921	3.03021	0	5.34579	4.36528	2.67235	5.17038	2.93443	3.75226	4.17065	4.18054	2.77173	3.62128	4.71637	3.56282	4.52639	3.72716	4.30332	3.95769	2.91146	4.20249	0	4.06099	4.12275	4.76423	0	3.67106	0	3.31503	4.49631
Evl	ENSMUSG00000021262.15	4.55686	0	0	2.49938	0	0	0	0	0	0	0	0	0	0	0	0	0	0	0	0	0	0	0	0	0	5.09371	0	0	3.9133	0	0	0	2.40934	0	2.55367	2.80794	0	5.49149	0	0	0	0	2.57639	0	0	0	0	0
Slc25a29	ENSMUSG00000021265.3	0	4.66773	0	0	1.26787	5.17862	0	2.47086	0	0	0	0	0	0	0	0	0	0	0	0	0	3.614	2.0871	0	0	0	0	0	0	0	0	0	0	0	0	0	0	0	0	0	0	0	0	0	0	6.7107	0	0
Tnfaip2	ENSMUSG00000021281.15	0	0	0	0	0	6.99087	0	0	0	0	4.74	0	0	0	0	2.11153	0	0	4.33439	6.7269	0	0	0	0	0	0	0	0	0	0	0	0	4.46406	0	1.95077	0	0	0	0	0	6.21795	0	0	0	1.5226	0	0	0
Zfyve21	ENSMUSG00000021286.8	4.89237	0	0	4.50421	3.65367	0	0	0	0	0	0	0	0	2.60932	0	0	3.1824	0	0	2.26468	0	0	0	2.50981	0	0	2.97481	0	0	0	0	0	0	0	0	0	0	0	1.55886	5.4591	0	0	0	0	0	0	0	0
Gpr137b	ENSMUSG00000021306.11	0	0	0	0	0	0	0	0	0	0	0.881669	0	0	0	0	0	0	0	0	3.3031	0	0	0	0	4.28991	0	0	0	0	0	0	0	0	0	0	0	0	0	0	0	4.44094	0	2.00721	0	0.810668	0	0	0
Ctsl	ENSMUSG00000021477.9	0	0	6.89564	3.49127	0	0	0	3.93333	0	4.00661	2.80189	0	3.44587	0	0	5.77415	5.31531	0	0	0	4.34526	0	1.75365	0	0	0	0	0	3.85982	3.69	3.98638	3.09242	0	0	3.5722	5.89196	1.59386	0	2.6683	0	0	0	0	4.54509	1.84774	4.31413	0	5.34584
Pdlim7	ENSMUSG00000021493.15	0	0	0	7.14128	0	0	6.8396	4.36163	8.10026	0	2.52408	5.1668	0	0	0	2.8543	0	0	0	0.619097	0	0	0	0	5.46651	0	4.06714	0	4.39908	0	0	3.63597	5.66891	0	2.6524	0	3.32237	7.09624	0	0	0	5.83026	0	0	5.157	7.57982	0	5.25808
Dapk1	ENSMUSG00000021559.14	0	0	5.43073	0.902307	2.02275	0	0	5.66747	2.66578	1.87529	0	0	0	0	2.46529	0	0	2.93812	0	2.19466	0	0	0	0	1.80732	0	0	0	0	0	0	0	3.11581	0	2.98779	0	1.43123	6.73803	2.58201	0	0	4.33103	0	0	2.10503	0	0	0
Tert	ENSMUSG00000021611.9	0	0	0	0	0.918189	0	0	0	0	0	0	0	0	0	0	0	0	0	0	0	2.46421	0	0	0	0	0	0	0	0	0	0	0	0	0	0	0	0	0	0	0	0	0	0	0	0	0	0	0
Arhgef28	ENSMUSG00000021662.11	0	3.33443	0	0	0	0	3.37816	0	0	3.53865	0	0	0	0	0	0	0	0	0	0	3.92884	0	2.42595	0	3.5785	0	0	0	0	3.14615	0	0	0	0	0	3.04139	0	0	2.94304	0	0	0	4.01726	0	4.64194	2.50813	0	4.37142
Hexb	ENSMUSG00000021665.9	0	0	3.34317	0	0	0	0	3.49056	0	0	4.06844	0	2.64336	0	0	0	0	0	0	3.27244	0	0	5.46686	0	0	0	0	0	0	5.3847	0	4.8415	3.69309	5.05792	2.93697	0	2.80306	3.7404	2.90234	0	0	2.76245	0	0	4.04441	0	0	0
Plau	ENSMUSG00000021822.3	0	0	0	6.87508	0	6.47988	5.90111	0	4.6714	0	1.51331	2.49812	4.05783	6.52075	5.28489	6.20103	5.03302	7.15858	5.54573	0	0	2.93691	5.91014	4.80062	4.85039	5.23886	6.17448	2.96533	0	5.69792	4.10096	4.34479	5.2147	0	5.78722	0	4.43192	5.39133	5.72077	0	7.89666	6.33901	5.89473	5.00145	3.887	2.47571	0	5.32346
Samd4	ENSMUSG00000021838.17	0	0	0	0	0	0	0	0	0	0	0	0	0	0	4.34255	0	0	0	0	0	0	5.27298	0	0	0	0	0	0	0	0	0	0	0	0	1.95056	0	0	0	0	0	0	0	0	0	0	1.93426	0	0
Anxa11	ENSMUSG00000021866.15	4.36487	0	0	1.91205	0	5.59438	0	0	0	0	2.16409	0	1.568	2.31114	0	0	0	3.56304	0	3.51634	0	0	0	1.93198	0	3.89091	2.67985	0	0	0.79462	0	3.32516	4.53734	0	3.65106	0	3.225	0	0	5.07306	5.63029	0	0	4.54281	1.11475	4.12482	0	2.83881
Wnt5a	ENSMUSG00000021994.15	0	0	0	3.97586	0	6.42465	1.97955	3.90228	5.65461	0	2.58144	0	0	3.7157	0	5.40139	4.89763	7.90673	3.01072	2.68563	0	2.56837	3.66436	0.72362	2.98568	7.94755	0	0.955404	0	0	0	1.3903	4.5695	3.26862	0.519185	2.26152	6.00866	0	4.92905	0	0	5.81639	3.44208	3.74808	3.5767	0	0	0
Lcp1	ENSMUSG00000021998.16	7.34965	0	0	0	0	0	0	0	0	0	0	0	0	0	0	0	0	0	0	0	0	0	0	0	0	0	0	0	0	0	0	0	1.44829	0	0	0	0	0	0	0	0	0	0	0	0	0	0	0
Clu	ENSMUSG00000022037.15	0	0	0	3.02036	0	0	0	0	0	0	0	4.08807	4.56565	4.96586	7.36493	4.55623	0	4.92466	0	2.01404	2.89584	0	0	0	4.43095	0	4.81341	0	0	0	0	0	0	0	4.96115	0	4.50362	4.76367	0	0	0	4.65668	0	0	0	0	0	5.19363
Tnfrsf10b	ENSMUSG00000022074.6	0	0	0	0	0	0	0	0	0	0	0.828953	0	0	0	0	0	2.73479	0	2.84867	0	0	0	2.3216	0	2.13218	0	0	0	0	2.86515	0	0	0	0	0	0	2.61695	0	3.23305	0	0	0	0	0	0	0	0	0
Sorbs3	ENSMUSG00000022091.6	0	5.41815	0	0	0	0	0	0	0	0	0	0	0	0	0	0	0	0	0	0	0	0	0	0	0	0	0	0	0	0	0	0	0	0	0	3.73962	0	0	0	0	0	0	0	0	0	0	0	0
Dok2	ENSMUSG00000022102.13	0	0	0	0	0	0	0	0	0	0	0	0	0	0	0	0	0	0	0	0	0	0	0	0	0	0	0	0	0	0	0	0	0	0	0	0	0	0	0	0	0	0	0	0	0	0	0	0
Spry2	ENSMUSG00000022114.5	0	1.94079	0	1.80368	0.97069	0	0	0	0	0	0	0	0	2.60978	0	3.75354	0	0	0	1.41791	0	0	1.20547	5.08921	0	0	0	2.98093	5.72447	0	1.85271	0	0	0	0	3.12661	0	0	3.73166	0	0	0	0	6.08085	0	5.8069	0	4.42684
Gpr180	ENSMUSG00000022131.3	0	0	4.60665	3.50058	0	0	0	0	0	3.14753	0	0	1.55388	0	0	0	0	3.44352	0	0	0	4.19571	2.55446	1.41177	0	0	0	0	0	0	3.54933	1.24207	0	0	0	4.66422	0	0	0	5.79784	0	0	0	0	0	2.29356	0	2.76346
Sdc2	ENSMUSG00000022261.6	0	3.04445	2.45726	0	0	0	0	0	0	0	0	0	0	0	0	0	0	0	0	0	0	0	0	1.98983	0	0	0	0	0	0	0.768646	2.19826	0	0	0.504114	0	0.664031	4.41845	0	0	0	1.29566	0	0	0	4.07314	0	3.20191
Trio	ENSMUSG00000022263.10	2.06694	2.72924	0	1.96964	0.768588	3.79963	0	2.07171	3.78899	0	1.99259	2.76387	0	0	4.89251	0	1.68333	3.98621	0	0	0	3.77998	0.522733	0	3.59126	0	1.30903	4.3173	1.23615	0	1.40918	2.41832	4.87446	0	3.26067	3.13459	0.844705	5.90749	1.12461	0	4.37796	0	0	2.8467	1.76557	0	0	6.1028
Lrp12	ENSMUSG00000022305.13	0	2.74592	0	3.74907	0	0	0	0	0	6.18782	0	1.31331	0	0	0	0	0	0	0	0	2.05427	0	0	0	5.88704	5.14279	2.56511	4.60934	0	0	0	2.16211	0	0	3.19427	5.27098	2.76115	0	0	0	0	0	3.47678	0	0	2.14401	0	0
Fam49b	ENSMUSG00000022378.14	0	1.76769	0	0	0	0	0	0	0	0	3.80536	0	1.58737	4.05063	0	0	5.58428	5.10047	0	0	0	0	3.36886	3.83956	5.81612	0	4.58104	0	0	0.975588	0	3.15597	3.98253	5.19345	4.52674	0	5.03841	0	3.50814	0	0	1.85768	4.68855	0	2.51515	0	0	0
Nptxr	ENSMUSG00000022421.19	0	0	0	0	0	0	0	0	0	0	0	0	0	0	0	0	0	0	0	0	0	0	0	0	0	0	0	0	0	0	0	0	0	0	0	0	0	0	0	0	0	0	0	0	0	0	0	0
Csnk1e	ENSMUSG00000022433.19	0	0	0	0	0	0	0	0	5.85035	0	0	0	4.10848	0	6.74588	0	0	6.28132	6.5317	2.33969	0	0	3.77236	0	0	0	0	5.22689	0	0	0	4.66086	0	0	5.58899	0	3.72314	5.99833	0	6.2296	6.43836	0	0	0	3.31243	5.91847	0	7.49639
Fam118a	ENSMUSG00000022434.8	0	0	0	0	0	0	0	0	0	4.56535	0	0	0	0	0	0	0	0	0	0	0	0	0	0	0	0	0	2.11067	0	0	0	0	0	0	3.55488	0	0	0	0	0	0	0	0	0	0	0	0	0
Parvb	ENSMUSG00000022438.6	0	0	0	0	0	0	5.01778	0	0	0	0	0	0	0	0	0	0	0	0	0	0	0	0	0	0	0	0	0	0	0	0	0	0	0	0	0	0	0	0	0	0	0	0	0	0	0	0	0
Myh9	ENSMUSG00000022443.17	8.13101	6.3322	7.08512	7.69177	4.29137	8.62355	5.50412	7.96449	8.06702	7.4014	7.16188	6.45556	5.95747	6.15173	7.79867	5.05506	7.55037	8.14119	6.08452	4.85779	8.20458	5.51093	5.91547	6.5624	8.34634	7.86739	6.99297	5.83085	6.68144	6.4459	6.99753	6.51055	8.14805	5.25407	7.64144	5.00201	7.83157	7.87686	8.0039	7.50744	8.06718	7.11722	7.01144	8.24767	7.3882	6.55508	3.37372	5.61376
Slc38a2	ENSMUSG00000022462.7	4.5192	4.27511	5.19173	5.7455	3.97901	7.09571	1.74773	5.38514	6.39021	5.59695	4.1292	2.6301	3.04895	5.45196	6.26307	3.97227	5.61115	6.28748	5.57921	2.8405	3.24506	3.63895	5.32316	5.16902	5.64058	5.92573	4.09411	5.49948	5.07121	2.65598	4.04331	5.0455	6.40558	4.32484	5.03946	3.46312	5.36914	6.11722	5.31007	2.31188	6.16472	3.49269	5.31161	5.61913	4.79568	5.65095	3.69097	6.64047
Rapgef3	ENSMUSG00000022469.17	5.48324	0	0	0	0	0	0	0	0	0	0	0	0	0	0	0	0	0	0	2.47292	0	0	0	0	0	0	0	0	0	0	0	0	0	0	4.70009	0	0	0	0	0	0	0	0	0	0	0	0	0
Atp13a3	ENSMUSG00000022533.14	4.08859	0	4.08919	2.40401	0	2.52734	3.41679	2.8212	0	1.73772	0.843852	0	4.38325	1.44161	0	1.39923	1.50781	0	4.83329	0	0	0	3.11458	3.86657	1.02638	0	3.45391	0	3.80439	1.88251	0	1.15466	2.0236	0	2.79354	3.17293	2.11447	0	3.11593	0	0	0	0	0	0.773556	0	0	1.1825
Gsdmd	ENSMUSG00000022575.5	0	0	4.33418	0	0	0	0	0	0	0	0	0	0	0	0	0	0	0	0	0	0	0	0	0	0	0	0	3.27611	0	0	0	0	0	0	0	0	0	0	0	0	0	0	0	0	0	0	0	0
Ly6e	ENSMUSG00000022587.14	9.60702	6.24462	7.18537	7.0794	5.95649	9.4185	8.48077	6.31489	9.01595	6.92169	4.97067	6.1648	6.47626	7.37401	8.53419	8.92813	6.30654	6.67239	8.94525	3.97364	8.42635	4.66391	8.1866	8.44271	7.24911	9.04482	4.27051	8.88401	6.73576	6.49058	5.69183	7.37768	8.3535	6.27429	8.66743	8.87156	8.25739	8.11024	7.73945	7.45917	10.5871	7.85866	6.65162	8.30697	6.17621	8.73508	9.33577	8.87478
Ptk2	ENSMUSG00000022607.18	0	4.91948	4.35952	0	0	4.30672	0	0	0	0	0.84617	0	0	0	0	0	0	3.31471	0	1.50885	0	3.93999	3.55656	0.773883	0	0	0	0	1.61176	3.74599	0	2.66045	4.07617	0	0	6.71208	2.99154	4.26026	3.04987	0	0	1.01344	4.4488	0	2.85731	0	0	4.21203
Rabl2	ENSMUSG00000022621.16	0	2.56198	0	0	0	0	0	0	0	0	0	0	2.94545	0	0	0	0	0	0	0	0	0	2.80164	0	0	0	0	0	0	0	0	1.87409	2.96434	0	4.01692	0	0	0	3.84743	4.31033	0	3.10496	0	0	0	0	0	0
Bbx	ENSMUSG00000022641.15	0	5.04765	0	0	2.35193	3.41913	0	0.266376	3.34187	0	2.12854	0	0	0	5.67336	2.40376	1.98829	0	0	0	5.51015	0	0	2.93392	0	4.89952	0	2.02357	0	0	0	1.08857	3.45745	3.80095	3.56754	4.45788	3.73507	3.26663	0	0	0	3.45894	3.02657	2.84975	0	5.46342	0	0
Cd200	ENSMUSG00000022661.14	0	0	6.0503	0	6.32953	0	5.02103	0	0	0	0.987665	0	3.02385	0	0	4.71875	0	0	0	0	0	0	3.1411	1.90248	0	0	0	0	7.66402	0	4.86739	0	0	0	0	7.73772	0	8.36587	3.3596	0	0	0	0	6.98829	0	0	6.27023	6.69317
Gbe1	ENSMUSG00000022707.16	0	0	0	0	0.696905	0	0	0	0	3.6368	1.3646	0	0	0	0	0	0	0	0	1.06676	0	0	2.57124	0	0	0	0	0	1.64685	0	0	0	0	0	0	0	0	0	0	0	6.37101	2.15012	5.08176	0	0.671846	0	0	3.91226
Sdf2l1	ENSMUSG00000022769.9	0	0	5.25373	0	2.73908	0	0	0	0	0	0	0	0	0	0	0	0	0	0	0	0	0	0	0	3.05746	0	0	0	0	1.6566	0	3.54583	0	0	0	0	1.82649	0	0	0	0	0	0	0	1.65651	0	0	0
Pak2	ENSMUSG00000022781.8	5.17912	2.19413	1.14741	3.11362	1.74088	2.54278	1.38018	3.05538	0	0	0.421474	3.05765	1.9439	0.785325	0	3.10442	2.23784	2.16516	0	1.60526	4.99355	0	3.47038	2.83923	0	0	1.33061	2.56856	0.960734	3.10772	0.462336	2.40494	1.65822	1.89946	1.86149	0	0.727633	0.742243	2.15979	1.83864	3.15854	3.08713	2.55299	0	1.55264	0	4.4703	3.62612
Arhgap31	ENSMUSG00000022799.4	0	0	0	0	0	0	0	0	0	0	0	0	0	0	0	0	0	0	0	0	0	0	0	0	0	0	0	0	0	0	0	0	0	0	0	4.7725	0	3.12355	0	0	0	0	0	0	0	2.9004	0	0
Pdia5	ENSMUSG00000022844.8	0	0	0	0	1.24035	0	0	0	0	0	0	2.25458	0	0	0	0	0	0	0	0	0	0	0	0	0	0	0	0	0	0	0	0	0	0	0	0	0	0	0	0	0	0	0	0	0	0	0	0
Ifnar1	ENSMUSG00000022967.13	5.93327	4.73241	4.46	4.42953	3.38741	3.18483	6.16953	3.88714	0	0	0	2.27066	4.99165	0	0	4.40526	2.55752	0	0	0	7.01657	4.11248	0	3.03347	2.33051	0	0	0	0	0	2.62361	0	4.16525	0	4.1063	0	0	0	3.25187	0	0	1.29849	0	0	0	0	0	1.94042
Adcy6	ENSMUSG00000022994.9	0	0	0	0	4.30894	0	0	0	0	0	0	0	0	0	2.67105	0	0	0	0	0	0	0	0	0	0	0	0	0	0	2.56623	0	0	0	0	0	0	2.58005	0	0	0	0	0	0	0	0	5.3017	0	1.93015
Tuba1b	ENSMUSG00000023004.8	0	7.31714	7.13327	7.29281	7.78041	8.24774	6.83996	6.67651	6.24501	6.99319	6.71546	3.95193	6.00523	6.65293	0	5.75982	8.50113	7.38874	9.1129	6.92364	4.9323	0	5.24373	7.93975	8.65145	6.22369	5.58058	5.41393	0	5.62723	4.2458	6.97967	8.39196	5.88296	7.18551	5.74022	7.64914	5.875	7.74178	6.75103	7.57008	4.15206	7.29856	6.45264	6.30147	5.92914	6.90854	0
Smarcd1	ENSMUSG00000023018.5	4.2148	0	0	0	5.62319	2.96569	1.72124	0	0	0	0	4.69415	0	1.47468	0	3.71543	0	0	0	0	0	4.68669	4.54324	2.28317	0	0	0	0	0	0	0	5.02746	2.09268	4.14786	4.05056	7.89729	0	0	1.94814	5.1365	5.6471	3.65069	0	6.44251	2.88286	2.2939	5.95888	6.76325
Krt18	ENSMUSG00000023043.7	0	0	0	0	2.39331	0	0	0	0	0	0	0	0	0	4.45343	0	0	0	0	0	0	0	0	0	0	0	0	1.62735	0	0	0	0	0	0	0	0	0	0	0	0	0	0	3.09775	0	0	0	0	0
Sncg	ENSMUSG00000023064.4	0	0	0	0	0	0	0	0	0	0	0	0	0	0	0	0	0	0	0	0	0	0	0	0	0	0	0	0	0	0	0	0	3.21145	0	0	0	0	0	0	0	0	0	0	0	0	0	0	0
Ivns1abp	ENSMUSG00000023150.14	6.32433	4.7198	4.62917	3.42328	2.49067	4.80645	0	3.66631	3.49532	4.8248	3.68567	1.73328	3.36939	4.34299	0	4.01362	0	0	4.66732	3.0375	5.42197	5.50987	4.41384	3.52465	1.99817	4.47485	3.82853	1.8727	3.69199	4.50464	5.57337	3.24228	4.219	0	4.75018	3.49262	4.74233	4.25713	2.02298	5.05523	3.8716	1.85884	4.53872	3.83909	3.01847	1.91138	4.91154	1.78695
Twf2	ENSMUSG00000023277.13	5.46373	0	0	0	0	0	0	0	0	0	0	5.35219	0	3.52858	0	5.29267	5.15114	0	5.69372	3.24109	0	0	2.40933	0	0	0	0	0	0	0	0	0	0	0	5.47496	0	0	0	0	0	0	3.60619	0	0	0	0	0	0
Tmem176a	ENSMUSG00000023367.14	0	6.073	0	0	0	0	0	0	0	0	4.25378	3.66216	0	3.82393	0	0	0	0	3.06416	0	0	0	3.85397	3.81988	0	0	0	5.77318	0	1.4872	3.74521	3.85912	0	0	3.18641	0	0	3.03098	0	0	0	5.13132	0	5.6559	0	6.11448	0	0
Slc17a9	ENSMUSG00000023393.15	0	0	0	0	0	0	0	0	0	0	0	0	0	0	0	0	0	0	0	0	0	0	0	0	0	0	0	0	0	0	0	1.97601	0	0	0	0	0	0	0	0	0	0	0	0	0	0	0	0
Rab12	ENSMUSG00000023460.13	0	0	0	3.17944	0	0	0	0	0	0	3.29272	0	0	0	0	0	0	0	0	0	0	0	3.08842	2.54198	0	0	0	2.46254	0	2.08575	1.16952	0	0	0	3.35146	5.82434	3.69036	0	0	0	0	0	0	0	0	0	0	0
Tiam2	ENSMUSG00000023800.15	0	0	0	0	0	0	1.33787	0	0	0	0	0	0	0	0	0	0	0	0	0	0	0	0	0	0	0	0	0	5.40596	0	0	0	0	0	0	2.24083	1.11422	3.35586	0	0	0	0	0	0	0	0	0	0
Rps6ka2	ENSMUSG00000023809.10	0	0	0	0	0	0	0	0	0	0	0	0	0	0	0	4.02087	0	0	0	0	0	0	0	0	0	0	0	0	0	0	0	0	0	0	0	0	0	0	0	0	0	0	0	0	0	0	0	0
Ptk7	ENSMUSG00000023972.10	3.5867	6.66288	5.50474	0	4.54517	4.50939	1.54785	4.11294	4.72544	4.51088	2.64933	4.01399	4.70352	4.20856	5.51235	2.67213	3.37165	4.55663	5.76507	2.72654	5.89	0	4.51712	5.29294	4.17276	5.33787	0	4.37347	5.1482	3.42146	0	3.66696	5.81842	5.34974	5.46457	5.39971	3.64644	5.42587	4.36986	4.41603	5.84647	4.62949	2.76205	3.08668	3.82437	6.6295	4.83182	6.2216
Glp1r	ENSMUSG00000024027.8	0	0	0	0	0	0	0	0	0	0	0	0	0	0	0	0	0	0	0	0	0	0	0	0	0	0	0	0	0	0	0	0	0	0	0	0	0	0	0	0	0	0	0	0	0	0	0	0
Lbh	ENSMUSG00000024063.13	5.15379	2.86732	0	0	0	0	0	0	0	0	0	0	0	0	6.8907	0	0	0	0	0	0	0	0	0	0	0	0	0	5.06369	0	0	0	0	0	0	0	0	1.25108	0	0	0	0	0	0	0	0	0	3.26712
Prkd3	ENSMUSG00000024070.15	2.66886	0	0	1.40565	0	0	0	0.955302	0	1.87419	0	0	0	2.35785	0	3.47378	0	0	0	0	0	0	2.1253	3.58444	0	3.26602	0	0.481739	0	0	0	3.43776	1.72559	0	1.76076	3.95776	2.45422	1.81522	3.58406	0	0	0	0	0	2.55917	5.07094	0	3.56593
Pja2	ENSMUSG00000024083.16	0	3.26096	4.62704	0	3.09898	0	0	0	4.66542	2.15649	0	0	3.04979	0	0	0	0	0	0	1.92081	0	0	0	0	2.82176	0	3.48177	0	0	0.524857	2.0991	2.69541	2.39556	0	1.23694	3.63663	3.09226	2.50773	0	0	4.05806	0	0	0	0	4.66595	4.0869	1.90864
C3	ENSMUSG00000024164.15	0	0	0	0	0	0	0	0.443252	0	0	0	0	0	0	0	0	0	0	0	0	0	0	0	0	0	0	0	0	0	0	0	0	0	0	0	0	0	0	0	0	3.96197	0	0	0	0	0	0	0
Tmem204	ENSMUSG00000024168.8	0	0	0	0	0	0	0	0	0	0	0	0	0	0	0	0	0	0	0	0	0	0	0	0	0	0	0	0	0	0	0	0	0	0	0	0	0	0	0	0	0	0	0	0	0	0	0	0
Phf1	ENSMUSG00000024193.8	0	0	0	2.64116	0	0	0	0	0	0	0	3.65045	0	0	0	0	0	0	0	0	6.93741	0	0	0	0	0	0	0	0	1.1873	0	0	2.93045	0	0	0	3.31184	0	0	3.80247	0	0	0	0	0	0	0	0
Svil	ENSMUSG00000024236.18	0	4.94662	2.97749	0	0	0	4.78457	2.4433	0	5.40783	3.59636	0	0	0	5.67703	0	1.87268	0	2.17478	0	0	0	0.685645	1.22483	0	0	0	1.07829	6.47472	0	0	2.20927	0	0	3.07151	5.65454	5.0171	6.93043	5.05283	0	0	0	1.72246	0	2.19513	1.03996	5.79594	6.05782
Tpgs2	ENSMUSG00000024269.11	0	0	0	0	1.55512	0	0	0	0	0	1.84562	0	0	1.1047	0	0	2.75354	0	3.12564	0	3.27431	0	0	0	0	3.63654	0	0	0	1.50333	0	0	2.22244	0	2.65957	0	1.97867	0	0.602091	0	0	0	0	0	1.16178	0	0	0
Adamts10	ENSMUSG00000024299.17	6.42471	0	0	0	0	0	0	0	0	0	0	0	0	0	0	0	0	0	0	0	0	0	0	0	0	0	0	0	0	0	0	0	0	0	0	0	0	0	0	0	0	0	0	0	0	0	0	0
Dynap	ENSMUSG00000024512.4	0	0	0	0	0	0	0	0	0	0	0	0	0	0	0	0	0	0	0	0	0	0	0	0	0	0	0	0	0	0	0	0	0	0	0	0	0	0	0	0	0	0	0	0	0	0	0	0
Sec11c	ENSMUSG00000024516.13	6.08517	0	0	4.42767	3.57784	0	0	0	0	0	4.87142	0	4.33346	5.1125	6.67405	0	0	0	5.81088	3.8769	0	4.93106	0	0.896305	3.93029	0	3.35424	0	0	3.3986	2.5898	3.00342	2.39516	0	3.60452	0	3.16761	0	0	0	0	0	0	0	2.3299	0	0	0
Me2	ENSMUSG00000024556.4	0	0	0	3.78665	0	0	0	0	0	0	3.01202	0	0	0	0	0	0	0	0	1.85728	0	0	0	2.502	0	3.36834	0	0	0	0	0	0.839903	0	0	0	0	3.19861	0	1.46672	0	0	2.72022	0	0	3.4173	0	0	0
Prrc1	ENSMUSG00000024594.9	0	0	4.20854	0	0.83757	5.50518	0	0.800594	2.9707	0	0.918413	0	3.99488	0	0	3.02006	5.96816	0	5.29011	0	0	0	1.84371	3.94357	0	0	1.52081	0	5.8894	0	1.59524	0	1.18836	0	2.48245	0	3.57856	0	3.80517	0	0	0	0	0	1.3157	4.05042	0	4.81488
Gnaq	ENSMUSG00000024639.5	0	2.35789	0	1.87452	0	0	0	0	0	0	0.472645	0	0	0	4.14237	0	0	0	0	0	0	2.11912	3.87312	0.502878	0	0	0	0.854665	0	0	2.61775	1.04301	2.23426	2.04872	1.55156	1.88692	0	2.03688	2.55098	0	0	0	0	0	0	0	0	0
Fth1	ENSMUSG00000024661.7	8.81341	7.84393	6.87475	7.78096	5.68415	6.46343	6.69536	5.64194	5.78168	8.52892	6.85054	4.24374	4.64868	5.99698	0	6.67317	8.41258	8.06187	7.15533	8.36312	7.08334	9.32312	6.3769	7.9747	5.76071	8.33096	6.50096	5.0833	0	6.67375	5.77019	5.61835	8.01207	5.53868	6.74581	7.01181	6.83476	5.56528	7.30763	0	5.75472	5.37079	7.51958	5.90968	6.53624	7.56838	0	7.75898
Fads2	ENSMUSG00000024665.8	5.96535	0	0	0	0	0	0	0	0	0	0	0	0	0	0	0	0	0	0	0	0	0	0	0	0	0	0	0	0	0	0	0	0	0	0	0	0	0	0	0	0	0	0	0	0	0	7.41644	0
Fen1	ENSMUSG00000024742.15	0	0	0	0	1.46931	0	0	0.971975	0	0	0	2.01194	0	0	0	4.23128	0	3.85683	0	0	0	0	0	3.11881	3.29537	0	0	2.51388	0	0	0	1.5284	1.90475	0	2.33853	0	1.99665	0	3.49323	0	0	0	3.15428	0	2.23526	0	0	0
Tmem2	ENSMUSG00000024754.13	3.31841	5.41552	0	5.16989	0	5.96934	0	0	0	0	0	0	0	5.32306	3.92392	0	0	3.30019	0	0	0	0	4.85692	4.36272	4.30094	3.54521	0	4.5666	0	2.50352	2.43794	2.79997	4.18021	0	3.91009	5.4029	1.9739	3.66193	2.91917	5.68153	4.42584	0	3.47978	3.80689	1.39331	6.37201	6.76396	1.23513
Ehd1	ENSMUSG00000024772.9	0	3.61852	0	4.08441	5.91478	3.99909	3.54853	4.18661	0	0	6.24357	0	2.67268	3.78476	0	5.88524	6.75698	6.7273	5.11429	7.74997	6.68092	4.41104	3.57868	0	0	3.86906	0	0	0	6.58363	0	1.69535	4.27924	0	1.0614	0	3.72265	0	4.66148	0	0	0	0	7.55208	2.85774	0	0	0
Klc2	ENSMUSG00000024862.16	0	0	0	0	0	0	0	0	0	0	4.77515	0	0	4.78516	0	0	0	4.48504	0	0	4.17996	0	0	0	4.19061	0	0	0	0	0	0	0	0	0	2.11369	0	0	0	3.90792	0	0	0	0	0	2.1431	0	0	0
Papss2	ENSMUSG00000024899.7	0	0	0	3.86975	0	4.861	0	0	0	0	0	0	0	0	0	2.84714	0	0	0	0	0	0	2.83687	0	2.05982	3.69571	0	1.48738	0	2.92761	3.26896	0	0	0	0	0	0	0	0	0	0	0	2.44884	0	3.43148	0	0	0
Ehbp1l1	ENSMUSG00000024937.15	0	0	0	1.4498	0	4.15748	4.06816	0	0	0	3.41427	3.95673	2.85872	0	0	0	3.14247	0	3.27832	0.93757	0	0	4.76549	2.62955	0	4.35831	0	0	0	0.898202	0	2.08558	0	0	0	0	1.62751	0	1.36959	0	0	0	0	0	2.70065	0	0	0
Rcor2	ENSMUSG00000024968.14	0	0	0	0	0	0	0	0	0	0	0	2.11696	0	0	0	0	0	0	0	0	0	0	0	0	0	0	0	0	0	0	0	0	0	0	0	0	0	0	0	0	0	0	0	0	1.39963	3.06888	0	0
Vwa2	ENSMUSG00000025082.8	0	0	0	0	0.669021	2.67358	0	0	2.89356	0	1.22019	0	0	0	4.71566	2.70757	3.35483	0	0	0	0	0	0	0	3.5474	3.96347	0	0	4.16634	0	0	0	1.22648	0	1.41314	0	0	0	0	0	0	0	0	0	0	0	0	0
Bnc1	ENSMUSG00000025105.10	0	0	0	2.60512	0	2.84061	3.67323	3.96791	0	0	0	4.80086	0	4.79278	0	1.8298	3.0629	4.21025	3.53097	2.07494	4.78554	0	3.79972	3.78739	0	0	2.81522	3.02753	0	2.69081	0.607804	3.49978	3.98429	4.91289	4.98779	0	2.87302	4.4736	4.26087	0	4.96106	2.049	1.59088	0	4.74338	3.65237	6.07354	5.70324
Pycr1	ENSMUSG00000025140.15	0	0	0	0	0	0	0	0	0	0	2.29088	2.12278	0	0	0	0	0	0	0	0	0	0	4.63391	0	0	0	0	0	0	0	0	0	0	0	0	0	0	0	0	0	0	0	0	0	2.3612	0	0	0
Btrc	ENSMUSG00000025217.15	0	0	3.43087	0	1.34934	0	0	0	0	0	0	0	0	0	0	0	0	0	0	0	0	0	0	0	0	0	0	4.51149	0	1.39238	0	1.60924	0	0	0	0	0	0	1.28581	4.53807	0	0	0	0	0	0	0	0
Maged2	ENSMUSG00000025268.15	0	0	0	0	0	0	0	0	0	0	1.38537	0	2.55107	0	0	0	0	0	0	5.78084	3.11028	0	0	2.56504	0	0	0	0	0	0	0	0	0	0	0	2.5295	0	6.79159	4.22493	0	0	0	0	0	2.83135	0	0	0
Pfkfb1	ENSMUSG00000025271.13	0	0	0	0	0	5.5074	0	1.9488	0	0	3.1219	0	0	0	0	4.19416	3.91785	0	0	1.88176	0	0	0	0	0	0	0	0	0	0	0	0	0	0	0	0	1.68497	0	2.04112	0	0	0	0	0	0	0	0	0
Flnb	ENSMUSG00000025278.9	6.59769	4.9889	0	4.53709	0.971304	5.27158	2.15896	5.59768	3.37764	4.42335	5.04953	2.47921	5.90164	2.2409	1.80185	3.86385	5.02861	4.26894	4.99247	4.47457	4.32935	2.86276	4.16715	3.58169	5.52882	5.44502	5.30388	0	4.72678	2.59908	4.35528	2.79901	4.78786	3.79595	4.51458	0.89017	5.43858	3.35644	5.11673	3.97037	4.46287	4.21294	4.27074	4.34021	4.95798	2.39661	5.53146	3.66065
Prdx4	ENSMUSG00000025289.15	7.01635	3.0979	0	3.72443	4.48383	0	0	0	0	0	0	0	0	0	0	0	4.04107	0	0	0	0	0	3.38976	2.91925	3.28027	0	0	1.92026	0	0	0	2.70833	0	0	4.64676	5.58098	1.88796	4.76051	3.65231	0	0	3.72534	3.76381	0	1.66725	3.19383	0	0
Cd63	ENSMUSG00000025351.14	0	5.8053	2.9912	3.96953	5.3488	0	5.03025	3.49075	0	5.77088	3.98723	5.45429	2.76202	3.47194	4.88979	4.55681	5.69063	0	5.26166	2.92162	0	4.28598	4.36977	4.51719	5.5801	0	4.68289	4.16881	5.6945	4.4347	3.49594	4.54861	5.19873	3.95903	5.41807	5.40019	2.98004	3.70056	3.76355	0	0	4.3396	3.25225	0	4.45478	7.05196	0	4.69276
Il23a	ENSMUSG00000025383.2	0	0	0	0	0	0	0	0	0	0	0	0	0	0	0	0	0	0	0	0	0	0	0	0	0	0	0	2.63847	0	0	0	0	0	0	2.199	0	0	0	0	0	0	2.20905	0	0	0	0	0	0
Nnt	ENSMUSG00000025453.18	0	0	2.63897	0	1.24533	0	0	2.84621	3.61509	0	0	0	1.02068	1.49281	0	0	3.11185	0	0	0	0	0	1.42765	2.90585	0	0	0	0	3.18964	0	0	2.40439	0	0	0	1.80944	0	1.72068	0	3.35244	0	1.81127	0	0	0.935672	3.60171	0	2.83153
Cd151	ENSMUSG00000025510.14	0	7.15863	6.98425	6.11208	7.45502	6.90676	3.86922	7.0017	7.68213	6.54104	0	5.07222	7.27971	6.68533	5.86022	6.15772	5.1172	7.76072	8.96897	0	7.03805	7.23041	6.82836	5.27216	6.18024	7.23245	4.85414	4.33868	6.45234	7.00477	2.72196	5.98592	6.08541	5.50723	5.45001	4.5795	6.43601	7.43189	5.81667	0	9.3293	4.32421	6.62402	7.65195	4.33634	5.83677	0	6.77127
Farp1	ENSMUSG00000025555.14	0	0	0	0	0.603819	0	0	0	0	0	0	0	0	0	2.62539	1.82554	0	0	0	0	1.92176	0	3.89824	0	0	0	0	0	4.98986	0	0	0	0	0	0	4.61494	0	2.7896	0	0	0	0	0	0	0	1.36018	0	2.4099
Dock9	ENSMUSG00000025558.19	0	0	3.88554	3.87801	0	3.94496	4.00746	0.942894	2.77093	0	2.09046	0	3.75109	2.67439	2.99801	3.83526	2.73533	4.79626	3.70347	3.84503	2.39448	0	2.00237	2.01543	3.60332	2.32329	4.48307	2.08401	0	3.68196	2.44833	0.78568	2.65819	1.91374	3.8643	0	4.20549	2.19285	1.87253	1.9237	6.62888	2.0764	3.16569	0	1.48108	1.07691	2.44499	1.8338
Tmem47	ENSMUSG00000025666.16	0	0	0	0	0	0	0	0	0	0	0	0	0	0	0	0	0	0	0	0	0	0	0	0	0	0	0	0	0	0	0	0	0	0	0	0	0	0	0	0	0	0	0	0	0	0	0	0
Jade1	ENSMUSG00000025764.14	6.31663	0	3.28872	0	2.73243	2.80412	5.74311	0	0	2.86865	0	3.41338	4.44466	3.48417	6.84945	0	0	0	0	0	0	0	0	2.33215	0	0	2.04612	0.953742	0	0	0.597303	0.884905	2.0072	0	0	6.65865	4.24011	1.37091	0.682431	0	0	0	0	3.81316	0	0	0	0
Smad7	ENSMUSG00000025880.11	0	0	0	0	0	6.21097	0	0	0	0	0	3.55599	0	0	0	0	3.85783	0	0	1.76655	4.13414	0	0.931461	0	0	0	0	0	0	0	0	0	0	0	0	0	3.2143	2.02067	3.22372	0	3.92755	0	0	0	2.51192	3.94143	0	3.49479
Il18rap	ENSMUSG00000026068.11	0	0	0	0	0	0	0	0	0	0	0	0	0	0	0	0	0	0	0	0	0	0	0	0	0	0	0	0	0	0	0	0	0	0	0	0	0	0	0	0	0	0	0	0	0	0	0	0
Gls	ENSMUSG00000026103.14	0	1.59861	2.47116	0	0	0	0	2.72275	0	0	0	0	0	0	0	0	0	0	0	1.53552	0	0	3.38987	1.85435	0	0	0	3.52314	0	0	3.04901	0	0	0	0	5.26033	0	0	0	0	0	2.45609	0	0	0.986198	0	0	0
Nabp1	ENSMUSG00000026107.11	0	0	0	0	0	0	5.7799	3.83286	0	4.93866	0.856327	0	2.30368	0	0	0	0	0	3.03458	4.74764	2.72979	0	1.91249	0	0	0	2.50648	3.09064	0	0	4.69335	0	0	4.21812	0	3.95102	1.47583	0	0.976718	0	0	3.00676	0	0	1.26086	0	0	0
2021-09-02	ENSMUSG00000026276.20	0	0	0	0	5.6793	0	5.00158	0	7.39767	6.6862	4.56104	4.29138	6.17768	5.93343	0	6.49613	6.21311	0	0	4.16528	7.23918	0	2.87707	4.7112	5.23431	0	6.06903	4.94055	0	5.18269	5.59297	1.52226	6.71896	0	5.57939	0	3.39031	5.99435	4.38251	5.03327	0	0	0	7.91463	5.10964	4.413	8.50198	4.78721
Ing5	ENSMUSG00000026283.13	0	1.7603	2.43928	0	3.26453	0	0	1.80348	0	0	0	0	0	0	0	0	5.43928	0	0	2.93116	0	0	0	0.563921	1.14588	0	0	2.01789	0	0	0	3.56907	0	2.00045	0.931182	0	0	2.5736	1.88414	0	0	0	0	0	1.75531	4.19149	0	0
Steap3	ENSMUSG00000026389.16	0	4.21929	0	0	0	4.39122	0	1.2944	0	0	3.03528	0	5.51723	2.92328	6.44578	0	3.20334	0	4.12069	0	3.66487	0	5.09523	0	0	0	0	0	6.2509	3.78681	3.8985	0.875922	4.68861	0	0.691624	0	3.46907	0	4.87134	0	0	0	0	0	0	0	0	0
Tnnt2	ENSMUSG00000026414.13	0	0	0	0	0	0	0	0	0	0	0	0	0	0	0	0	0	0	0	0	2.81184	1.79295	0	0	3.48908	0	3.6519	0	0	0	0	3.36703	0	0	4.429	0	0	0	2.09396	0	3.47091	1.10846	0	0	0	3.56728	0	0
Il24	ENSMUSG00000026420.16	0	0	0	0	0	0	0	0	0	0	3.94056	0	0	0	0	0	0	6.39014	4.39926	0	0	0	0	0	0	6.94529	0	0	0	0	0	3.63228	0	0	0	0	0	0	0	0	0	0	0	0	0	0	0	0
Arl8a	ENSMUSG00000026426.10	0	2.347	0	2.05289	0	0	0	0	0	0	0	0	3.86961	0	0	0	0	0	0	0	0	0	2.73649	0	0	0	0	0	2.38025	0	4.7182	0	0	0	3.65678	0	0	0	2.03253	0	0	0	0	5.89133	0	0	0	0
Slc45a3	ENSMUSG00000026435.15	0	0	0	0	0	0	0	0	0	0	0	0	0	0	0	0	0	0	0	0	0	0	0	0	0	0	0	0	0	0	0	0	0	0	0	0	0	0	0	0	0	0	0	0	0	0	0	0
Cdk18	ENSMUSG00000026437.11	0	0	0	0	0	0	0	0	0	0	0	0	0	2.42671	0	0	0	6.78576	0	0	1.77197	0	0	4.09938	0	0	0	0	0	0	0	0	0	0	4.48014	0	0	0	0	0	0	0	0	0	0	0	0	0
Rgs16	ENSMUSG00000026475.7	0	0	0	0	0	0	0	0	0	0	0	0	0	0	0	0	0	0	0	0	0	0	0	0	0	0	0	0	0	0	0	0	0	0	0	0	0	0	0	0	0	0	0	0	0	0	0	0
Cdc42bpa	ENSMUSG00000026490.18	0	0	0	1.44269e-06	0	2.39893	0	3.37296	0	0	2.6581	0	0	0	0	0	3.5146	0	4.21801	1.20144	0	0	0	1.86631	0	3.57928	0	2.85316	0	0	3.47129	0	1.94518	5.80607	1.45854	0	3.11926	3.01858	0.995558	0	0	0	1.28792	2.92739	1.00382	4.99123	3.24431	0
Acbd3	ENSMUSG00000026499.5	0	0	0	0	0	0	0	1.33198	0	0	2.4238	0	0	0	3.5634	0	0	0	4.01172	0	0	1.89616	0	0	1.66872	0	0	0	1.44461	0	0	0.636193	0	0	1.84374	2.37823	0	0	0	0	0	1.92533	0	0	1.80419	2.768	0	0
Abl2	ENSMUSG00000026596.13	0	0.660565	0	0	1.55675	4.77351	4.12458	1.91268	0	0	0.73003	0	0.361169	0	0	0	0	1.46135	2.87004	1.8684	0	0	2.01181	0	2.00747	2.85749	2.57071	0.879761	0	0	0	1.46594	0	1.99673	4.21279	4.14672	1.66509	1.35985	0.877018	0	0	0	0	3.52738	0	3.83551	0	3.67596
Soat1	ENSMUSG00000026600.12	4.5995	0	0	0	10.8137	0	0	0	0	5.51672	0	0	0	0	0	0	0	0	0	0	0	0	0	0	0	0	3.48665	0	0	0	0	0	1.6116	0	5.5389	0	0	0	0	0	0	0	0	0	0	0	0	0
Mgst3	ENSMUSG00000026688.5	0	2.70823	3.10215	4.22851	0	6.31872	3.19017	2.09876	5.02241	5.35814	2.43656	2.73434	4.11081	2.65363	0	0	0	4.2879	4.53935	0	0	0	4.8014	4.05813	0	0	4.75356	0	0	0	0	3.58917	4.61122	0	2.35684	0	1.52173	3.62321	3.69898	0	0	2.51742	0	0	2.8687	0	0	0
Vim	ENSMUSG00000026728.9	10.1092	0	0	0	0	0	0	0	0	0	0	0	0	0	0	0	0	0	0	2.497	0	0	0	0	0	0	0	0	0	0	0	0	0	0	0	0	0	0	0	0	0	0	0	0	0	0	0	0
Pip4k2a	ENSMUSG00000026737.12	4.56404	6.2946	2.50046	0	0	0	0	0	0	0	0	0	0	3.02489	0	0	0	0	0	0	2.21181	0	0	0	0	0	0	0	0	0	0	0	1.54289	0	0.94936	0	0.711551	0	0	0	0	0	0	0	0	0	0	0
Acvr1	ENSMUSG00000026836.15	0	0	0	0	0	0	0	0.831339	5.46645	0	1.56785	0	0	0	3.64216	0	0	0	3.47886	0	0	0	2.82583	0	0	0	0	0.759611	3.07341	0	2.22934	0	0	0	0	0	0	0	0	0	0	0	0	0	0	3.80043	0	0
Col5a1	ENSMUSG00000026837.16	0	0	0	0	0	0	0	0	0	0	0	0	0	0	0	0	0	0	0	0	0	0	0	0	0	0	0	0	0	0	0	0	0	0	0	0	0	0	0	0	0	0	0	0	0	0	0	0
Gpsm1	ENSMUSG00000026930.15	0	0	0	0	0	0	0	0	0	0	0	1.56117	3.26582	0	0	0	0	0	0	0	0	0	0	0	0	0	0	0	0	0	0	0	0	0	0	0	0	5.32606	0	0	0	0	0	0	0	0	0	0
Nacc2	ENSMUSG00000026932.14	0	0	0	4.92495	0	5.90291	0	0.599441	0	0	0	0.865914	0	4.34717	0	0	1.23867	7.08253	4.18375e-05	0	0	0	0.769152	4.92718	2.63041	0	5.82721	0	0	0	1.69956	0.666721	2.88539e-06	0	0	7.10045	0	0	0	0	0	5.47374	0	0	4.99143	0	0	5.61265
Ly75	ENSMUSG00000026980.15	0	0	0	0	0	0	0	0	0	0	0	0	0	0	0	0	0	0	0	0	1.65187	0	0	0	0	3.26739	0	0	0	0.373126	0.902085	0	0	0	2.51862	3.97949	0	0	0	0	0	0	0	0	0	0	0	0
Galnt3	ENSMUSG00000026994.9	0	0	0	3.6926	0	0	0	0.617578	0	0	1.21663	1.50484	0	3.16387	4.58668	0	2.42929	0	3.47321	1.99363	0	0	0	0	3.04688	3.28353	0	0.753299	0	0	4.34074	0	0	0	2.37166	0	2.47762	0	4.09582	0	0	1.41545	3.51168	0	1.6968	0	0	4.01626
Dnajc10	ENSMUSG00000027006.13	5.42086	0	0	0	3.26512	5.07142	0	3.52317	0	0	1.40485	2.41347	1.69569	1.11771	0	2.81888	2.87932	0	3.06065	0	0	0	3.11957	1.72698	2.19077	2.86487	0	2.42784	0	3.78307	0	2.80861	0	6.2193	2.63851	0	0.600673	3.26709	2.1127	0	3.86305	4.63463	5.18471	3.83652	0	0	0	2.46316
Stk39	ENSMUSG00000027030.15	0	0	0	0	0	0	0	1.62187	0	0	0	0	0	0	0	0	0	0	0	1.61035	0	0	0	0	0	0	0	0	0	1.20394	0	1.77543	3.68172	0	0	0	1.78719	0	0.984667	0	0	0	0	0	1.03099	0	0	0
Dhrs9	ENSMUSG00000027068.6	0	0	0	0	0	0	0	0	0	0	1.97414	0	3.55206	0	0	0	0	0	0	3.9977	0	0	0	0	0	0	0	0	0	0	2.1632	0	0	0	0.768122	0	0	0	0	0	0	0	0	0	0	0	0	0
Ube2l6	ENSMUSG00000027078.14	0	0	0	0	0	0	0	0	0	0	0	0	0	0	0	0	0	0	0	0	0	0	0	0	0	0	0	0	0	0	0	0	0	0	0	0	0	0	0	3.86598	0	0	0	0	0	0	4.17106	0
Trim44	ENSMUSG00000027189.16	0	1.56658	0	0	2.19087	0	0	0.663274	0	1.77258	0	0	0	0	0	2.21475	0	2.14928	0	0	0	1.34307	1.14036	0.482777	0	0	0	0.445711	1.9856	0	0	0.414624	0	0	0.807272	4.59959	1.24148	0	0	0	0	0	1.36539	3.106	0.363864	2.05311	0	1.30722
Myef2	ENSMUSG00000027201.16	0	0	0	0	0	0	0	0	0	0	0	0	0	0	0	0	0	0	0	0	0	0	0	0	0	0	0	0	0	0	0	0	0	0	1.23493	0	0	0	0	0	0	0	0	0	0	0	0	0
Jag1	ENSMUSG00000027276.7	0	0	0	2.82617	0	3.52	2.10965	4.57718	5.64465	0	0.877001	1.05167	2.45439	1.53847	0	3.5654	1.63114	2.24601	5.01351	0	0	0	3.83669	0.523266	3.61327	3.2854	2.13635	5.41305	3.47267	0.661344	4.45981	2.42993	3.35126	5.08285	3.76732	2.34843	4.30938	4.30919	2.13458	0	4.14767	3.03194	3.66083	5.3298	3.64	0	0	5.57357
Bcl2l11	ENSMUSG00000027381.16	0	0	4.22778	1.45528	0	0	0	1.77477	0	0	0	0	0	1.25478	0	0	0	0	0	0	0	0	0	4.46278	0	0	0	0	0	0	1.80681	2.44451	0	0	0	5.6846	0	0	1.89312	0	0	4.56058	0	0	0	2.56441	0	0
Il1a	ENSMUSG00000027399.1	0	0	0	0	0	0	0	0	0	0	0	0	0	0	0	0	0	0	0	3.22292	0	0	0	0	0	0	0	0	0	0	0	0	0	0	0	0	0	0	0	0	0	0	0	0	0	0	0	0
Arfgap1	ENSMUSG00000027575.19	5.6254	3.32322	0	0	5.5576	4.98567	0	0	3.73544	0	3.87187	0	4.58938	0	0	0	0	0	4.15915	1.47101	5.63842	6.15328	3.79101	3.50125	4.37787	0	2.66365	2.50179	0	2.88923	2.4201	1.97828	0	4.88211	4.07662	3.5071	1.61306	5.88397	1.68448	4.92753	0	0	0	3.96931	0	0	3.79289	5.68562
Procr	ENSMUSG00000027611.12	0	0	0	0	0	0	0	1.7815	0	0	2.09735	0	0	2.25706	0	0	3.06497	3.77731	4.02438	0	0	0	2.57268	0	2.44973	6.13074	2.83589	3.75026	0	1.68725	2.04596	4.93082	0	5.0971	1.02588	0	0	0	2.45638	0	6.92789	5.74339	3.71569	0	3.82873	0	0	5.12123
Src	ENSMUSG00000027646.15	7.94144	4.81333	6.54953	5.51077	5.95613	4.69551	2.44876	4.01502	3.98673	0	4.45668	1.38672	0	5.15788	5.80203	2.0011	6.40007	6.39993	5.9672	3.6781	5.70205	2.76863	5.72606	1.97626	3.94844	6.4335	7.33301	6.08648	0	0	0	5.43448	6.12102	0	6.46118	1.7176	4.36666	4.48689	6.46319	7.9509	4.86546	1.91543	3.31832	0	3.81703	8.26433	0	0
Gnb4	ENSMUSG00000027669.14	0	0	0	0	0	0	0	0	0	0	0	0	0	0	0	0	0	0	0	0	0	0	0	0	0	0	0	0	0	0	0	0	0	0	0	0	0	0	0	0	0	0	0	0	0	0	0	0
Nceh1	ENSMUSG00000027698.14	0	0	0	3.99396	0	0	0	1.3703	0	0	0	0	0	0	0	0	3.16746	5.06223	0	2.11873	0	0	0	0	0	4.49216	0	0	0	0	0	0	5.06004	0	1.91529	0	0.960371	0	5.24237	2.29903	0	0	5.79138	0	0	0	0	0
Anxa5	ENSMUSG00000027712.13	0	4.25557	5.10438	5.9563	3.60105	5.83685	0	2.11765	4.16256	4.73367	3.38671	0	3.5951	5.30597	0	5.6182	4.35334	6.13266	4.61913	3.52811	0	6.01916	4.25594	4.80102	5.36717	6.6272	2.58328	3.63934	4.93091	5.63942	4.66829	2.24511	5.11666	0	5.32832	5.29294	3.30298	5.03303	2.98674	5.3632	0	4.28462	4.04076	0	2.68193	2.2292	0	4.49779
Nbea	ENSMUSG00000027799.12	0	0	0	0	0	0	0	0	0	0	0	0	0	0	0	0	0	0	0	0	0	0	0	0	0	0	0	0	0	0	0	0	0	0	0	0	0	0	0	0	0	0	0	0	0	0	0	0
Tm4sf1	ENSMUSG00000027800.14	0	0	0	0	0	0	0	1.8732	0	0	0	0	0	0	0	0	0	0	0	0	0	0	0	0	0	0	0	0	0	0	0	0	0	0	1.72469	0	0	0	0	0	0	0	0	0	0	0	0	0
Mcub	ENSMUSG00000027994.14	0	0	0	0	0	0	0	0	0	0	0	0	0	0	0	0	0	0	0	0	0	0	0	0	0	0	0	0	0	0	0	0	0	0	0	0	0	0	0	0	0	0	0	0	0	0	0	0
Ctso	ENSMUSG00000028015.3	0	0	0	0	0	0	0	0	0	0	0	0	0	0	0	0	0	0	0	0	3.16514	0	0	2.68429	0	0	0	0	2.22533	0	0	1.68402	0	0	0	0	0	6.11949	0	0	0	0	0	0	0	0	0	0
Arhgef2	ENSMUSG00000028059.16	3.95261	0	0	0	0	0	2.52251	0	0	0	2.62353	0	0	4.11125	0	0	0	5.7419	0	0	0	4.75228	3.61833	4.61699	0	0	0	0	6.20542	0	0	1.6851	3.93971	0	3.5632	7.24356	6.05901	0	0	0	0	0	0	0	4.04014	4.95501	0	7.76788
Pear1	ENSMUSG00000028073.15	4.63604	0	0	0	0	0	0	0	0	0	1.98925	0	0	0	0	0	0	0	0	0	0	0	0	0	0	0	0	0	0	0	0	0	0	0	4.22048	0	0	0	0	0	0	0	0	0	0	0	0	0
Ecm1	ENSMUSG00000028108.15	0	0	0	2.82695	0	0	0	0	0	0	0	0	0	4.62656	0	5.195	0	0	6.37056	3.40828	0	0	0	0	0	5.61022	0	0	0	0	0	6.05502	6.20469	6.39596	1.61938	0	0	0	3.72764	0	5.67103	0	0	0	2.17827	0	0	5.92189
Wls	ENSMUSG00000028173.10	0	5.18254	5.28598	4.23406	3.29366	3.65079	3.12967	1.85533	0	0	2.33202	3.20005	4.51324	0	0	3.54101	2.42743	3.17076	5.52747	1.32106	4.36652	4.63379	4.13452	3.69669	1.85298	3.37164	2.59418	2.83213	1.50047	5.3597	2.04971	3.49308	2.43615	0	4.75008	5.43919	0	2.80315	4.97083	0	0	4.2802	4.42396	0	3.36156	5.5201	6.1511	6.48598
Decr1	ENSMUSG00000028223.8	0	0	0	0	2.45145	0	0	0	0	0	0	0	0	2.58776	0	0	0	0	0	0	0	0	0	1.51639	0	0	0	1.79101	0	0.507927	0	0	0	0	0	0	0.654754	1.75584	0	0	0	0	0	0	0	4.85003	0	0
Nsmaf	ENSMUSG00000028245.15	6.52096	1.34538	0	1.53964	0.596824	0	4.45621	0	0	0	0	0	0	1.45524	5.95221	4.67376	2.29729	5.28707	0	0	3.05238	0	2.72081	4.57757	0	0	1.50768	4.29894	0	0	0	0	6.13658	0	3.01913	5.77233	1.14824	0	0	4.89179	4.39588	0	2.95167	7.80003	0	0	0	0
Ube2j1	ENSMUSG00000028277.13	0	0	0	2.97498	1.40559	0	0	2.37416	0	0	4.6862	0	4.30814	0	0	0	5.43547	0	0	1.03014	5.95007	0	2.6614	1.2254	2.78216	0	6.04397	2.90981	0	5.03406	1.93253	0	2.27322	0	3.63981	6.24164	3.14821	0	2.1087	0	0	1.90129	2.75359	0	0	0	0	0
Slc35a1	ENSMUSG00000028293.14	0	0	0	0	0.841016	0	0	0	0	0	0	0	0	0	0	0	0	0	0	0	4.69075	4.57239	1.56513	4.67522	0	0	0	0	3.48495	0	0	1.42044	0	0	0	0	2.99149	0	3.75637	0	0	0	0	0	1.30314	0	0	0
Nans	ENSMUSG00000028334.10	0	0	2.36988	5.99203	3.54998	7.54156	0	1.00725	0	0	2.3476	2.8725	2.98107	2.15001	0	0	5.00558	5.3491	4.9424	5.36251	4.75758	2.59946	2.39777	3.77336	2.93434	5.07862	0	0	0	1.90988	1.90014	3.88858	4.62743	0	5.09922	0	5.65993	0	5.7435	0	0	0	3.82913	7.28972	4.70108	0	4.22277	0
Tmeff1	ENSMUSG00000028347.14	0	0	0	0	0	0	0	0	0	0	0	0	0	0	0	0	0	0	0	0	0	0	0	0	0	0	0	0	0	0	0	0	0	0	0	0	0	0	0	0	0	0	0	0	0	0	0	0
B4galt1	ENSMUSG00000028413.13	3.9805	4.21795	2.92332	4.28117	4.60702	7.88866	6.42419	4.25856	6.08913	6.41716	2.51389	5.08805	4.64733	4.04025	4.39325	4.43683	4.5129	5.80571	5.17614	3.49854	3.50538	3.64512	5.13796	4.00654	6.13111	6.50004	4.1324	6.16461	6.15354	2.09935	4.94529	4.06314	5.36717	4.08745	4.07895	6.40414	4.19752	5.44784	4.88741	2.32974	6.07993	5.06415	5.12784	6.02145	4.61985	8.11089	5.42586	4.70424
Tesk1	ENSMUSG00000028458.12	6.24199	0	0	0	0	5.89064	0	2.44837	0	0	0	2.6334	0	0	0	5.58291	0	0	0	1.61316	4.90476	5.14658	2.94617	0	1.67041	0	0	3.12032	0	0	0	0	4.75515	0	0	1.83866	0.828736	0	3.41304	5.41305	0	3.62619	0	0	0	0	0	0
Tpm2	ENSMUSG00000028464.16	0	0	0	4.47624	3.84567	4.93119	4.91286	4.19198	7.55396	4.10931	5.70347	0	4.34538	4.09334	6.62868	0	5.32694	6.31634	4.60833	4.82729	4.91931	0	3.78902	3.05782	4.97375	0	4.43866	0	0	2.37216	4.21565	4.88682	4.71666	0	4.97713	6.15636	5.64937	6.64642	4.65063	0	4.42259	5.11923	6.26173	0	4.94556	3.16756	0	4.68568
Gne	ENSMUSG00000028479.18	0	0	0	0	0	0	0	0	0	0	0	0	0	0	0	0	0	0	0	5.85511	0	0	0	0	0	0	0	0	0	0	0	0	0	0	0	6.38637	0	0	0	0	0	0	0	0	0	0	0	0
Bnc2	ENSMUSG00000028487.18	0	2.95216	5.03591	0	3.97256	0	0	0	0	0	0	0	0	0	0	0	0	0	0	0	0	0	0	5.19311	4.06582	0	0	0	4.32104	0.591549	0	2.89106	0	0	0	6.6757	0	1.12576	0	0	0	0	0	0	1.93952	1.53573	0	1.80842
Plin2	ENSMUSG00000028494.12	4.94442	0	2.17584	0	8.50008	5.63062	0	5.71939	0	0	4.77498	0	2.01472	5.20161	0	4.49875	2.51794	5.31137	4.39861	0	0	3.51759	4.76611	0	3.03597	0	0	0	0	0	2.6356	2.84582	5.39541	0	3.87322	5.41042	1.04522	4.477	5.46224	0	5.65925	0	3.86956	5.24994	2.25663	0	0	7.23852
B4galt2	ENSMUSG00000028541.14	0	0	0	0	0	0	0	0	0	0	0	0	0	0	0	0	0	0	0	0	0	0	0	0	0	0	0	0	5.62394	0	0	0	0	0	0	0	0	0	0	0	0	0	0	0	0	0	0	0
Fggy	ENSMUSG00000028573.18	0	0	0	0	0	0	0	0	0	0	0	4.13524	0	0	0	0	0	0	0	0	0	4.41217	0	0	0	0	0	0	0	0	2.70966	0	0	0	0	4.29364	2.63189	0	3.38051	0	0	0	0	0	0	0	0	0
Ephb2	ENSMUSG00000028664.14	0	0	0	0	0	4.32197	0	0	0	0	2.36904	0	1.14472	0	0	0	0	3.26718	0	0	0	0	1.99483	0	0	5.36523	3.36148	0	3.85214	0	3.71243	0.727991	1.80408	0	1.74865	4.29608	4.46641	1.1722	1.67324	3.54346	5.54001	0	5.19018	4.01532	0	0	0	0
Phc2	ENSMUSG00000028796.17	4.53358	0	2.3922	3.37645	0	0	2.34287	0	0	0	1.23446	0	0	0	0	4.09827	0	5.78199	0	0	7.51389	0	4.4237	3.24378	2.06089	5.28103	0	0	0	0	0	1.71224	4.25782	0	1.7278	0	0	1.69604	4.2576	0	0	1.77719	5.11545	0	2.18798	3.74488	0	0
Acot7	ENSMUSG00000028937.14	0	0	0	4.97501	3.7744	0	0	0	0	0	1.59852	0	0	0	0	3.15814	3.02203	5.01249	0	1.2863	3.32977	0	3.17951	0	0	0	2.81385	0	2.56897	0	0	0	2.31911	4.93342	0	0	0	0	0	0	0	0	0	0	2.38919	0	0	0
Fam126a	ENSMUSG00000028995.14	1.81605	0	0	4.597	2.20273	0	0	4.19641	0	0	1.25766	0	0	0	0	0	2.99727	0	4.06869	0	0	0	3.32472	1.31643	2.42359	0	0	4.13532	0	0	1.15266	1.41934	2.33055	0	0	0	3.78883	0	3.33058	1.92084	0	0	2.90721	0	3.22201	0	0	3.11095
Mfn2	ENSMUSG00000029020.13	0	3.49977	6.31845	0	2.33065	3.7616	0	0	6.52408	5.91124	2.3031	1.35449	0	0	5.65452	0	5.72055	0	3.49601	0	6.21828	4.2845	4.80951	3.61014	0	0	0	4.68415	4.50379	3.56509	0	3.85141	3.04756	0	4.94612	0	1.43345	0	2.53066	0	6.71044	0	5.47942	4.7949	0	3.76121	6.58544	0
Sorcs2	ENSMUSG00000029093.14	0	0	0	3.93788	0	6.21495	0	1.54781	2.48279	1.6532	0.511536	1.01838	3.76286	1.0622	0	5.7858	4.09187	5.15156	4.32889	1.94257	2.83293	4.71946	3.43544	2.35682	2.37103	6.03376	5.65991	3.0866	0	2.71984	3.83106	2.63472	5.02144	3.73676	2.40818	5.05029	1.06371	5.20263	2.51803	0	2.77851	5.76078	0	3.57254	3.22529	4.71904	0	5.88177
Afap1	ENSMUSG00000029094.12	0	1.57069	6.10849	0	4.23294	0	0	3.96797	4.85967	0	0.458046	0	2.27955	3.10158	3.98529	2.14643	4.08381	3.96808	0	0	0	4.42963	4.25572	3.6628	0	2.12733	2.54238	0.436823	0	1.03627	5.65974	0	0	0	2.93554	4.74539	3.00713	3.96883	4.11094	3.56561	2.8177	3.18755	0	2.73711	3.37727	3.7623	0	0
Fam114a1	ENSMUSG00000029185.14	0	0	0	4.52419	0	0	0	0	0	0	3.09249	1.65372	0	0	0	4.67229	0	0	0	0	0	0	0	0	0	0	0	0	0	0	0	0	0	0	0	0	0	0	0	0	0	0	0	0	0	0	3.42647	0
Pi4k2b	ENSMUSG00000029186.12	0	0	0	1.58493	0	0	2.35512	3.36331	0	0	1.65769	0	0	0	0	0	0	0	0	0	0	2.10874	3.36064	0	0	0	5.04415	3.15592	0	0	0	0	5.43826	0	1.76409	0	1.71946	0	0.881664	0	0	0	0	0	0.722917	0	0	0
Pdgfra	ENSMUSG00000029231.15	0	0	0	0	0	0	0	0	0	0	1.46748	0	0	0	0	0	0	0	0	0	0	0	0	0	0	0	0	0	0	0	0	0	0	0	0	0	0	0	0	0	0	0	0	0	0	0	0	0
Gpat3	ENSMUSG00000029314.14	0	0	0	0	0	0	0	0	0	0	0	0	0	0	0	0	0	0	0	0	0	0	0	0	0	0	0	0	0	0	0	0	0	0	0	0	0	0	2.38087	0	0	0	0	0	0	2.59224	0	0
Antxr2	ENSMUSG00000029338.13	2.69688	0	0	4.07976	0	3.67457	0	0	3.89983	2.79094	0	3.57959	0	2.72108	0	0	0	3.28855	0	0.363487	0	2.14702	4.43706	0	0	6.84394	3.79154	4.52516	0	1.24806	0.531303	1.77881	4.17181	2.954	0	2.74287	4.3354	0	3.19151	0	4.27607	0	0	0	2.9227	3.7144	3.44439	0
Tpst2	ENSMUSG00000029344.14	6.44959	0	0	6.25237	1.47638	0	0	0	5.85286	0	2.84971	0	0	0	3.93222	0	0	0	0	0	4.80521	0	2.74394	4.73529	3.30398	3.9344	0	4.69746	0	0	4.07727	2.05378	5.45333	0	2.92324	0	2.49068	0	3.53305	0	6.13833	4.44275	3.6484	0	0	0	0	4.95283
Cxcl3	ENSMUSG00000029379.10	0	0	0	0	0	0	0	0	0	0	0	0	0	0	0	0	0	0	0	0	0	0	0	0	0	0	0	0	0	0	0	0	0	0	0	0	0	0	0	0	0	0	0	0	0	0	0	0
Cxcl1	ENSMUSG00000029380.11	0	0	0	0	0	0	0	0	0	0	0	0	0	0	5.07276	0	0	0	0	0	0	0	0	0	0	0	0	0	0	0	1.88462	0	0	3.30534	0	4.12238	0	3.40631	0	0	0	0	0	0	0	0	0	0
Tctn2	ENSMUSG00000029386.15	0	0	0	0	1.5677	0	0	0	0	0	0	0	2.14884	0	0	0	0	0	0	0	0	0	0	2.56192	0	0	0	0	0	0	0	3.08658	0	0	0	5.336	0	0	0	0	6.43292	0	0	0	0	0	0	0
G3bp2	ENSMUSG00000029405.16	0	4.15119	5.92211	1.108	1.86421	0	5.24286	4.40779	6.50714	0	0.981104	0	1.17023	2.1042	0	0	0	5.60486	0	2.08867	0	0	4.09526	5.37796	5.10771	0	0	3.2069	0	3.13189	2.13211	2.89232	1.91033	0	0	4.84795	4.20946	0	0	0	0	3.02818	0	6.26209	2.44176	3.23303	0	2.39176
Fam216a	ENSMUSG00000029463.5	0	0	0	0	1.46882	0	0	0	0	0	0	0	0	3.96645	0	0	0	0	0	0	4.39738	0	0	0	0	0	0	0	0	0	1.59901	0	0	0	1.22792	0	0	0	2.29251	0	0	0	0	0	0	2.67868	0	0
Camkk2	ENSMUSG00000029471.13	0	0	0	0	0	0	0	5.87751	5.02542	0	0	0	0	0	0	0	0	0	0	0	0	2.42336	0	5.53137	0	0	0	0	0	0	0	0	0	0	0	0	0	0	0	3.18057	0	0	0	0	2.37046	0	0	0
Mad1l1	ENSMUSG00000029554.15	0	0	0	1.99869	3.94319	4.34778	5.0831	2.63821	0	0	2.66229	3.28705	1.89331	3.38876	0	5.25214	3.74486	5.36545	4.08699	4.73701	0	5.24622	4.1293	5.46811	3.55946	0	0	0	0	0.782341	4.51982	2.83755	4.91275	3.78566	2.10942	0	3.33283	0	6.14306	0	3.99092	0	5.718	0	5.78741	0	4.86435	0
Actb	ENSMUSG00000029580.14	8.76408	6.76236	8.05074	10.7227	8.69309	11.7921	9.9242	10.1689	10.5231	8.39362	9.8986	8.37692	8.92656	9.73171	10.4766	10.1266	11.4178	11.2054	11.2183	9.55825	10.2408	9.36239	9.26952	7.88073	10.7936	11.3377	9.40813	10.0044	8.39899	8.83701	9.61892	9.85126	11.0113	9.20596	8.98075	8.5277	10.7817	10.2751	10.5988	8.73474	11.3852	9.79417	9.65139	10.6927	10.0864	8.86955	9.12643	9.07754
Fscn1	ENSMUSG00000029581.14	0	0	0	7.50778	3.7737	7.90462	3.93584	6.18204	4.98917	4.58846	5.40102	4.66135	1.6052	8.63483	6.6213	6.01139	7.04741	7.32813	7.36903	4.30766	0	6.15914	5.19026	0	6.23738	7.63944	5.99317	0	0	0	1.95962	4.43365	7.41931	0	7.75569	2.55605	7.99584	2.56713	7.67774	3.7433	6.30889	3.37035	6.40597	5.7583	7.20678	0	4.54791	0
Arpc1b	ENSMUSG00000029622.16	5.19098	0	5.69621	6.15849	6.76089	7.14394	3.81585	5.97421	4.9048	0	2.97604	6.02146	5.08537	5.9771	7.57918	5.55421	5.57909	6.23035	6.97003	0	5.02242	4.75312	6.46527	6.28915	4.05803	6.52604	5.98816	5.49053	5.52193	5.62041	5.63996	5.03608	4.88743	0	5.2341	6.20773	5.52931	7.65079	6.15716	7.14446	7.85231	5.9762	4.78243	6.88001	4.30586	7.71133	6.20134	5.26315
Tspan12	ENSMUSG00000029669.14	0	0	0	0	2.76036	0	0	0	0	0	0	0	0	0	0	0	0	0	0	0	0	0	0	0	0	0	0	0	0	0	0	0	0	0	0	0	2.51764	0	3.79623	0	0	0	0	0	0	0	0	0
Fam3c	ENSMUSG00000029672.16	0	5.00885	0	0	4.30519	0	0	0	0	0	0	0	0	0	0	0	0	0	0	1.22368	0	0	0	2.7602	0	0	0	0	2.35211	0	0	0	0	0	2.20149	4.55313	2.04356	3.47365	0	0	0	0	0	0	0	4.01194	0	0
Cux1	ENSMUSG00000029705.17	2.168	1.44112	0	2.50609	2.59361	2.89837	2.28374	1.72659	0	0	1.83874	3.49215	1.35869	1.93995	0	4.36631	1.00755	2.36952	4.91281	1.71443	0	2.63684	4.28705	3.66952	4.30626	3.85564	2.48548	0	0	2.43033	2.09565	2.67816	3.31449	0	0	4.76902	2.19012	1.86178	0.668934	3.98344	6.48988	0	3.3827	4.1454	2.11364	3.77248	0	4.21161
Agfg2	ENSMUSG00000029722.15	0	0	0	0	0	0	0	0	0	0	2.05902	0	0	0	0	2.46728	0	5.99383	0	0	5.29387	5.81113	0	0	0	4.69379	0	2.98665	0	0	0	1.85439	0	0	0	0	1.87984	0	0	0	0	0	0	0	4.17579	0	0	0
Calu	ENSMUSG00000029767.16	4.75592	4.99083	4.70254	3.65079	3.68182	7.83699	0	4.96727	4.9505	0	3.42426	4.41301	3.79569	4.93579	5.71151	4.41267	3.78124	3.76368	0	4.02132	3.2246	3.4593	3.91008	5.21143	3.08125	6.17375	4.41353	1.39668	4.46234	3.66567	1.42571	5.22354	4.33617	5.23013	3.72595	4.78997	2.95765	4.35111	5.3236	2.72075	5.37159	0	0	0	2.14431	4.56219	0	0
Fkbp9	ENSMUSG00000029781.7	0	3.44738	5.34116	0	0	0	0	0	0	0	0	1.51666	0	0	3.17269	0	2.11173	0	0	0	2.21086	0	3.68512	1.38283	0	0	0	0	3.64167	0	2.00771	1.22838	0	0	4.32401	3.38846	0	2.31039	0	0	0	2.75094	0	0	1.09949	1.59884	4.09811	0
Herc3	ENSMUSG00000029804.17	2.25322	0	0	0	0.582858	0	0	0	0	0	0	1.28164	0	0	0	0	0	0	0	0	0	0	2.27085	0	0	0	0	0	0	0	0	0	0	0	0	0	1.06001	0	1.73875	0	0	0	0	0	0	3.33479	0	0
Tmem176b	ENSMUSG00000029810.15	0	3.57866	4.02497	0	4.52718	0	0	0	0	6.99202	0	4.93169	0	5.40524	6.40572	0	0	0	0	0	0	0	2.88591	4.70208	0	5.35709	3.20638	4.06307	0	4.34686	5.14019	2.656	0	0	5.57834	6.31906	1.65868	4.61615	0	0	0	2.45452	0	0	0	5.04382	6.08038	0
Gfpt1	ENSMUSG00000029992.14	0	0	0	1.71491	0.640281	0	0	4.46696	0	0	0	1.92667	0	1.6293	0	0	0	2.9584	0	3.47542	0	0	0	0	0	5.16021	0	0.728835	0	1.62197	1.10306	0	3.23151	0	0.748027	0	0	0	0.417726	0	3.11599	0	5.42375	3.05518	0.338007	0	0	4.07751
Tgfa	ENSMUSG00000029999.14	0	4.38358	5.0082	5.3073	2.92416	4.15097	6.28136	0.486341	3.88136	0	5.98851	0	5.3628	2.06699	5.67486	0	0	4.3244	4.33635	6.53711	0	1.61559	6.03488	0	6.38782	8.04017	5.44985	3.39329	0	0.437948	2.95751	0	4.43146	2.95244	3.44325	1.44106	4.4099	0	5.268	0	3.32402	0	1.55415	0	5.27691	0	0	5.38508
Rab43	ENSMUSG00000030055.16	0	0	0	0	0	0	0	2.67318	0	0	0	0	0	0	0	0	0	0	0	0	0	0	0	0	0	0	0	0	0	1.53478	1.05198	0	0	0	0	0	0	0	0	0	0	0	0	0	0	0	0	0
Copg1	ENSMUSG00000030058.17	0	3.51936	1.44491	5.66086	4.69483	2.73289	5.4468	0.909632	6.23084	0	3.19788	0	3.99139	0	6.01721	3.12802	0	3.56618	0	3.73023	6.94532	0	3.62429	3.23538	4.70596	0	2.73885	5.15689	3.44713	3.34952	2.57596	3.24517	1.85316	4.39569	1.97699	2.19147	3.43506	3.19207	3.12512	0	7.03189	0	5.94406	5.12286	2.24153	6.21328	0	3.91715
Frmd4b	ENSMUSG00000030064.16	0	0	5.64159	0	0	0	5.57826	2.66144	7.86727	3.96099	3.47855	1.46526	3.85143	0	4.10831	6.22438	2.15139	6.69508	4.17738	3.13307	0	2.32383	0	3.97376	0	4.12972	1.95943	3.23865	0	0.770695	2.9921	0	3.93232	0	3.1937	0	3.03721	2.85449	3.24708	0	4.83611	2.8183	2.52781	0	2.40584	7.24859	0	0
Wnt7a	ENSMUSG00000030093.7	0	0	0	0	0	0	0	0	0	0	0	0	0	0	0	0	0	0	0	0	0	0	0	0	0	0	0	0	0	0	0	0	0	0	0	0	0	0	0	0	0	0	0	0	0	0	0	0
St8sia1	ENSMUSG00000030283.7	4.89864	0	0	0	0	0	0	0	0	0	0	0	0	0	0	0	0	0	0	0	0	0	0	0	0	0	0	0	0	0	0	0	0	0	0	0	0	0	0	0	0	0	0	0	0	0	0	0
Cand2	ENSMUSG00000030319.8	0	0	0	0.848158	0	0	0	0	2.58914	0	1.29113	0	0	0	0	0	0	0	0	0	0	0	0	2.49216	0	0	0	0	1.78649	0	0	0.504405	0	0	2.47664	0	0	0	1.24063	2.20212	0	0.910931	0	0	0	0	0	0
Tead4	ENSMUSG00000030353.15	0	4.72981	0	1.91765	3.74071	4.31789	6.99744	0	8.04691	0	0	0	0	1.81038	0	0	4.03644	0	3.13124	0	6.91305	0	3.69036	0	0	3.84846	2.10652	0	0	0	0	0	0	0	4.33998	0	0	0	2.86636	0	0	1.49014	0	4.82415	3.7081	1.84181	5.93284	4.24137
Sipa1l3	ENSMUSG00000030583.16	5.17293	7.45712	0	0	6.3004	4.669	0	2.21106	4.72907	4.90126	0	3.82827	5.89373	6.82129	7.10868	5.94155	2.87421	3.56407	0	1.40339	6.29311	0	3.50504	2.75464	5.19247	7.42305	5.77764	5.2062	6.89687	5.12972	5.67043	5.01335	4.08211	0	5.308	0	4.86284	8.26422	3.17256	5.67846	3.68492	4.56601	3.18536	5.77036	2.64184	4.9697	5.89816	5.7136
2200002D01Rik	ENSMUSG00000030587.5	0	0	0	0	0	0	0	0	0	0	0	0	0	0	0	0	0	0	0	1.42381	0	0	0	0	2.69571	0	0	0	0	0	0	0	0	0	3.97889	0	0	0	0	0	0	0	0	0	0	4.23943	0	0
Mfge8	ENSMUSG00000030605.15	5.80108	0	0	2.79938	0	0	0	0	0	0	0	0	0	3.53431	7.39832	0	0	0	0	0	0	0	0	0	0	0	0	1.14725	0	0	0	0	0	0	3.04681	4.46057	3.18548	5.83542	0	0	0	0	0	0	2.80408	4.92715	7.16818	6.12249
Fah	ENSMUSG00000030630.16	0	0	5.03295	0	0	0	0	0	6.68888	0	0	0	0	0	0	0	0	0	0	0	0	0	4.52974	1.54209	0	0	0	1.4098	0	0	2.15056	0	0	0	1.72551	2.7007	0	6.22973	0	0	5.78122	0	0	0	0	2.44369	0	4.35182
Pak1	ENSMUSG00000030774.13	0	2.90764	0	2.08031	0	0	0	3.48739	0	0	1.3925	4.79965	3.388	2.62667	3.42463	4.61426	6.10677	4.39664	0	0	0	0	0	0	2.46195	0	0	2.32048	0	2.82523	2.12643	1.67432	4.06819	0	5.1206	4.2662	2.94693	0	2.29353	4.97457	0	1.37169	3.27145	0	2.78809	0	5.89965	0
Tgfb1i1	ENSMUSG00000030782.16	0	0	0	0	0	0	0	0	0	0	0	0	0	0	0	0	0	0	0	0	0	0	0	0	0	0	0	0	0	0	0	0	0	0	0	0	0	0	0	0	0	0	0	0	0	0	0	0
Cdr2	ENSMUSG00000030878.11	0	0	0	0	3.90778	0	0	1.8358	0	2.82515	0	0	0	0	0	0	0	0	0	0	0	0	0	0	1.91288	0	0	0	0	0	4.685	0	2.62253	0	0	0	0.953681	0	1.00307	0	0	0	0	0	0	0	0	0
Swap70	ENSMUSG00000031015.8	4.77922	0	0	2.73702	0.595359	0	1.75552	0	4.74546	0	1.98047	0	0	0	5.34876	0	0	0	0	0	0	0	0	0	0	0	0	0	0	0.498779	0	0	0	0	0	3.03952	3.9973	2.4989	0	0	0	0	0	0	2.72933	0	0	0
Stk26	ENSMUSG00000031112.10	0	0	0	3.62935	0	0	0	0	0	0	0	0	0	2.6585	0	0	0	0	0	0	0	0	2.90434	0	0	3.64327	0	2.72334	4.20953	0	0	1.10944	0	0	1.51066	0	0	4.55796	1.41475	0	0	0	0	5.79154	0	4.53534	0	0
Praf2	ENSMUSG00000031149.7	7.15632	0	0	0	0	0	0	2.5828	0	0	0	0	1.89135	0	0	0	3.46504	0	0	0	0	0	0	3.63803	0	0	0	0	0	0	0	2.73614	0	0	2.37227	0	0	0	0	0	0	0	0	0	0	3.19492	0	0
Msn	ENSMUSG00000031207.16	7.13076	6.21688	2.2577	4.92369	3.41813	7.46734	4.10731	3.75372	6.63535	4.58445	3.68951	5.28132	4.00867	4.65157	5.68472	5.11632	4.18437	6.20348	6.36734	0.484634	6.00088	1.70853	5.51925	6.10657	5.09164	6.91429	1.73704	4.87338	5.25749	4.16036	4.21829	4.60529	5.66502	3.23538	5.79778	5.6191	4.66412	4.02455	5.1707	6.53873	7.18958	4.54999	3.97466	6.71423	4.40385	4.87236	5.90626	5.70317
Efnb1	ENSMUSG00000031217.8	0	4.95007	2.83091	3.43063	3.9693	4.6849	0	5.56328	5.52538	0	4.67378	2.99682	4.31388	4.91565	6.16127	3.11679	3.55825	4.90267	2.9654	4.53999	4.61276	0	0	5.32877	3.93239	6.82257	3.38279	3.21751	6.32123	4.275	4.6585	4.59253	5.43996	4.85835	5.41472	0	4.82884	5.61205	5.48539	0	4.6545	1.48625	5.08614	5.83031	5.28373	4.89974	4.78359	4.34314
2610002M06Rik	ENSMUSG00000031242.7	0	0	0	0	0	2.73819	0	0	0	0	0	0	0	0	0	0	0	0	5.64005	0	0	0	0	0	0	2.41198	4.10159	0	0	0	0	0	0	0	0	2.80823	1.98941	0	0	0	0	0	0	0	0.360574	0	0	1.3541
Acsl4	ENSMUSG00000031278.12	0	1.54616	4.97782	0	3.75289	3.14622	0	0	0	0	0	0	0	0	5.13494	0	0	0	0	0	3.5851	0	0	3.28945	0	0	0	0.51023	3.70378	0	0	0	0	0	1.28472	0	1.59652	6.55421	0	0	0	1.08274	0	0	0	0	0	0
Flna	ENSMUSG00000031328.15	5.84669	4.94516	1.48665	5.99938	3.28553	6.97941	6.26861	7.21248	6.50198	7.98376	4.54318	2.54825	5.03114	5.6648	6.76977	6.51071	6.02113	6.77526	5.94378	3.41329	4.20114	2.05577	3.85369	4.14724	4.47707	7.91583	4.89762	3.241	4.5335	4.16577	4.65569	5.37531	7.19304	3.86333	4.91189	6.72826	6.57796	6.22407	6.04758	3.22414	7.78681	4.70253	3.49178	5.86843	5.36971	5.19735	5.0418	7.39557
Zfp275	ENSMUSG00000031365.13	0	0	0	0	0	0	0	0	0	0	0	0	0	0	0	0	0	0	0	0	0	0	2.60955	0	1.04764	0	1.31087	0	0	0	0	0	0	0	0	0	0.735408	0	0	0	0	0	1.35524	0	0	1.63098	0	0
Ap1s2	ENSMUSG00000031367.15	5.56346	0	0	0	0	0	0	0	0	0	0	0	0	0	0	0	0	0	0	0	0	0	0	0	0	0	0	0	0	0.535206	0	0	0	0	0	0	0	0	0	0	0	0	0	0	0	0	0	0
Abcd1	ENSMUSG00000031378.14	5.15275	0	0	0	0	0	0	0	0	0	0	0	0	0	0	0	0	0	0	0	0	0	0	0	0	0	0	0	0	0	0	0	0	0	0	0	0	0	0	0	0	0	0	0	0	0	0	0
Psmd10	ENSMUSG00000031429.14	0	0	0	0	0	0	0	1.79361	0	0	1.98943	0	1.67606	3.61256	0	0	3.2057	4.8146	0	1.07347	4.21766	2.86092	0	0	0	0	3.75676	0	0	0	2.15769	2.92524	0	3.70551	2.73241	0	0	0	2.54451	3.65001	0	0	0	0	0	0	0	0
Morc4	ENSMUSG00000031434.15	0	0	0	0	1.82387	3.0415	0	4.27189	0	0	0	0	0.735914	0	0	0	0	0	0	0	0	0	0	4.65745	4.56162	3.00056	0	0	0	0	0	0	0	0	1.43239	0	3.82952	0	1.96942	0	0	1.23716	0	0	0	0	0	0
Col4a1	ENSMUSG00000031502.11	0	0	0	0	0	0	0	0	0	0	0	0	0	0	0	0	0	0	0	0	0	4.02203	0	0	0	0	0	1.62606	0	0	0	0	0	0	0	0	0	0	0	0	0	0	0	6.09541	0	0	0	0
Wwc2	ENSMUSG00000031563.8	0	2.7616	0	0	2.21125	0	0	0	0	0	0	0.824622	0	0	2.55611	0	0	0	0	0	0	1.15139	0.543359	0	2.17783	0	1.77864	0.639534	0.845326	0	2.26957	1.58493	0	1.68093	1.89015	0	1.52325	0.640015	0.674315	2.5319	0	0	0	2.66128	0.545363	1.86172	0	3.44277
Plpp5	ENSMUSG00000031570.17	0	0	0	4.61037	0	0	0	0	0	0	2.7622	3.23106	0	0	0	0	0	0	0	0	0	0	0	2.75603	0	0	0	3.44185	0	0	0	0	0	0	0	0	0	0	0	0	0	0	0	0	2.87654	0	0	0
Gsr	ENSMUSG00000031584.16	0	0	0	4.42169	2.41438	0	2.4473	5.5643	0	0	2.04615	0	0	2.53715	0	2.72836	4.51799	4.339	5.87239	0.816733	0	4.16221	0	3.80234	0	0	0	1.01116	0	1.66596	0	4.5828	3.46819	0	3.83023	0	4.38225	0	5.89912	5.95441	0	0	0	0	2.56985	0	0	0
Rbpms	ENSMUSG00000031586.17	0	3.59203	5.21709	2.99986	0	0	0	4.08293	0	0	0	4.12886	0	4.57919	5.11934	0	0	4.72003	0	2.0495	0	0	3.85611	0	0	0	0	0	0	0	2.32093	4.27405	5.18771	0	4.94404	6.35199	5.88731	4.3107	5.09412	0	0	3.91596	6.4743	0	2.92646	0	0	5.09557
Slc25a4	ENSMUSG00000031633.4	0	0	0	4.88469	3.99062	0	4.05671	2.63733	4.36629	0	4.67544	2.10439	0	4.74348	0	3.71086	4.72953	5.35483	3.87349	2.55767	0	3.52585	3.63943	5.33511	3.61488	4.60052	0	1.17788	5.74109	3.81052	2.98015	1.11358	4.23546	0	6.13588	3.22173	4.85969	4.62949	2.91842	0	0	2.69018	0	6.35402	3.73158	0	0	5.76622
Sh3rf1	ENSMUSG00000031642.9	0	3.4862	4.23175	0	0	7.10219	0	2.008	2.99324	0	0	0	0	1.74685	0	0	1.74519	0	0	0.852789	4.15213	0	1.13578	2.22922	0	0	1.59571	0	0	0	0	4.05822	1.85708	0	1.8803	3.02606	2.31537	0	2.02218	0	0	0	0	0	0.840419	5.03281	2.97855	3.85615
Adcy7	ENSMUSG00000031659.13	6.63124	0	0	1.63288	0	0	0	0	0	0	0	0	0	0	0	0	0	0	0	0	0	0	0	0	0	0	0	0.778986	1.60115	0	0	0	0	0	0	3.49008	0	4.94178	0	0	0	0	0	0	0	0	0	5.79945
St3gal2	ENSMUSG00000031749.12	0	0	0	3.45054	0	0	0	2.58435	4.00361	2.10455	0	0	0	0	0	0	2.66725	0	0	0	0	5.95346	0	0	0	3.61734	0	0	0	1.81045	0	1.36539	2.82031	0	1.888	0	2.6975	2.36833	2.96378	2.45374	0	2.12891	3.50392	0	2.65368	0	0	0
Cotl1	ENSMUSG00000031827.13	3.65661	0	0	7.12732	2.25146	9.27738	5.86475	7.28964	7.55723	4.45289	4.84292	6.02493	4.58902	7.23792	6.08203	6.17063	7.15569	7.34929	9.2445	1.34322	4.98515	3.15174	4.96388	6.84802	6.27093	8.13599	6.94644	3.80832	6.38019	0	2.85923	5.94429	7.63898	4.60554	8.4211	0	7.00703	7.27598	7.82547	5.08737	8.6661	3.16322	6.70773	5.62944	8.08425	4.52069	0	0
Mphosph6	ENSMUSG00000031843.2	0	0	0	0	1.85453	0	3.4296	2.67213	0	0	2.52559	4.60079	0	0	0	3.67089	0	0	0	0	4.21311	0	1.76449	0	0	0	0	0	0	0	0	0	2.95973	0	3.35561	0	0	0	0	0	0	3.01355	0	0	3.30679	0	0	0
Cmtm3	ENSMUSG00000031875.7	0	0	0	0	0	0	0	0	0	0	0	0	0	0	0	0	0	0	0	0	0	0	0	0	0	0	0	0	5.26192	0	0	0	0	0	0	0	0	0	0	0	0	0	0	0	0	0	0	0
Cbfb	ENSMUSG00000031885.14	3.02266	0	0	4.04622	0	0	0	0.800637	0	0	1.42444	0	1.91611	0	0	0	4.0782	0	0	0	5.16144	0	1.05899	0	0	0	0	5.44189	0	0	0	0	0	7.14119	1.7766	2.0895	0.952064	1.65131	0.987764	0	0	0	3.62587	0	0.86567	0	0	0
Psmb10	ENSMUSG00000031897.9	0	0	6.52606	0	0	0	0	0	0	0	0	0	0	0	0	4.31749	0	0	0	0	0	4.77793	4.72353	3.46492	4.55137	0	0	0	0	0	2.42163	0	0	0	0	0	2.84493	0	4.11723	0	0	0	0	0	0	4.65187	0	0
Pla2g15	ENSMUSG00000031903.7	5.24344	3.6924	0	3.24964	0	0	0	0	0	0	0	0	0	0	0	0	0	0	0	0	0	0	0	1.02082	0	0	0	0	0	0	0	0	0	0	0	0	3.05818	0	0	0	0	0	0	0	0	0	0	0
Bcar1	ENSMUSG00000031955.10	0	0	0	0	2.9814	3.16254	4.76702	0	0	0	0	4.43562	4.02928	1.87041	3.02812	0	3.44599	2.71161	0	0.764215	4.27761	3.08828	1.00636	4.50678	0	0	2.81668	0	5.02583	0	0	1.80882	4.61624	0	1.13355	3.65494	2.89807	0	0.928682	5.30254	4.26414	1.47079	0	0	3.10152	0	0	0
Aplp2	ENSMUSG00000031996.17	0	5.08002	6.22812	6.65648	5.71638	5.85828	0	4.58978	0	3.31981	1.80498	2.2033	5.14792	5.17893	6.07869	6.44048	3.00616	6.32113	4.53821	4.0904	5.4373	2.74645	3.32627	5.1604	5.6995	5.97693	4.29474	1.15721	4.76012	0.93657	4.35362	4.84302	5.76462	0	4.98049	5.12547	4.84911	5.52502	6.00341	4.17921	6.31371	4.92164	5.17052	6.09004	4.46269	4.81917	6.79995	5.44182
Ets1	ENSMUSG00000032035.16	4.51387	0	0	0	0	2.7389	0	0	0	2.80942	0.51052	0	3.36935	3.49834	4.23126	3.07031	0	4.76357	0	0	0	0	1.33975	0	1.213	0	3.98592	3.2078	0	0	0	0	0	0	0	1.29346	1.19387	0	3.7682	0	4.28474	0.953319	3.69072	0	1.07121	0	0	0
Bace1	ENSMUSG00000032086.12	0	0	0	0	1.16179	0	0	0	0	0	0	5.95001	0	0	7.32182	3.50208	0	0	0	0	2.01655	0	3.74502	1.98274	0	0	0	0	3.96783	2.53234	0	4.15612	0	0	0	0	1.18131	0	1.23182	0	0	0	0	0	0	0	0	0
Mcam	ENSMUSG00000032135.15	0	0	0	0	0	0	0	0	0	0	0	0	0	0	4.90926	0	0	0	0	0	0	0	0	0	0	0	0	0	0	0	0	0	3.33904	3.94093	4.72383	1.92204	0	0	2.68462	6.40859	0	0	0	0	0	0	0	0
Kank2	ENSMUSG00000032194.9	0	0	0	3.0704	0	0	0	0	0	0	0	0	0	0	0	0	0	0	0	0	0	0	0	0	0	0	0	0	0	0	0	3.27464	0	0	0	0	0	0	2.39942	0	0	0	0	0	0	2.52194	0	0
Cgnl1	ENSMUSG00000032232.14	0	0	3.67062	0	0	2.85109	1.85642	0	0	0	0	0	0	0	0	0	0	0	0	0	5.96993	0	0	0	0	0	0	0	0	0	0	0	2.75021	0	0.305406	3.03572	0	0	0	0	0	0	0	0	0	0	4.49671	0
Ptpn9	ENSMUSG00000032290.7	0	0	0	1.69649	2.61327	0	0	2.42691	3.2505	3.07814	4.69023	1.28165	4.00603	0	0	0	0	0	0	0	1.93151	0	3.19553	4.27247	1.35529	4.18491	0	1.37315	0	0	0	0.973362	1.34568	3.66565	1.49359	6.20316	1.99077	0	4.00801	0	3.62993	2.45037	3.00907	3.58667	2.25487	6.19727	0	1.59975
Rcn2	ENSMUSG00000032320.7	0	2.02485	3.37321	0	0	4.51535	0	2.62837	0	0	1.16686	0	1.48055	3.13338	6.79598	0	6.52896	0	5.34345	3.04705	3.14472	2.68755	0	2.6205	3.37009	0	0	4.48577	0	0	1.3073	2.43854	3.34089	0	2.68993	0	2.86105	0	3.74789	0	0	2.04365	2.97624	0	3.56394	2.36711	0	0
Pstpip1	ENSMUSG00000032322.14	0	0	0	0	0	3.86591	0	0	0	0	4.30237	0	0	0	0	0	4.3146	0	0	0	0	0	4.84164	0	0	0	0	0	0	0	0	0	0	0	0	0	0	0	0	0	0	0	0	0	0	0	0	0
Stoml1	ENSMUSG00000032333.6	0	0	0	0	0	0	0	0	0	0	0	0	0	0	0	0	0	0	0	0	0	3.55221	0	0	0	0	0	0	0	0	0	0	0	0	0	0	0	0	0	0	0	4.74643	0	0	0	0	0	2.68051
Adamts7	ENSMUSG00000032363.15	0	0	0	0	0	0	0	0	0	0	0	0	0	0	0	0	0	0	0	0	0	0	0	0	0	0	0	0	0	0	0	0	0	0	0	4.80533	0	0	0	0	0	0	0	0	0	0	0	0
Plod2	ENSMUSG00000032374.14	0	0	0	0	0	0	0	0	0	0	2.07783	0	0	0	0	0	0	0	0	0	0	0	0	0	0	0	0	0	0	0	0	0	0	0	3.23802	0	0	0	0.7395	0	4.09361	0	0	6.42087	3.1479	0	0	0
Rbpms2	ENSMUSG00000032387.15	0	0	0	0	0	0	0	0	0	0	0	0	0	0	0	0	0	0	0	0	0	0	0	0	0	0	0	0	0	0	0	0	0	0	0	0	0	0	0	0	0	0	0	0	0	0	0	0
Smad3	ENSMUSG00000032402.12	0	0	0	0	0	0	0	0	0	0	2.50667	0	3.10663	0	0	0	0	1.97824	0	1.35167	0	4.15871	0	0	4.29982	0	0	0.852982	0	0	0	0	1.97278	0	0	6.3852	4.05606	4.96549	1.57122	0	5.11994	0	0	0	1.36815	1.09126	0	6.08817
Nt5e	ENSMUSG00000032420.8	0	0	0	1.08915	3.65722	3.58905	0	1.98288	0	0	0.912923	0	0	0	0	0	0	0	0	1.17215	4.23586	0	0	0	0	3.61143	0	0	0	0	0	0	0	0	0.821795	4.24775	3.32341	0	2.24734	0	0	0	0	0	1.23875	2.60309	5.95777	3.25258
Tgfbr2	ENSMUSG00000032440.13	6.61754	2.19544	1.84495	3.84546	4.56606	6.6713	0	0.51205	6.35222	2.933	2.51222	4.22603	2.34813	4.00485	0	3.61488	4.85606	1.64474	3.01426	0	3.17407	3.38676	2.11731	0	3.2612	4.53132	1.96555	0	0	0	2.07114	4.10225	1.553	2.62117	4.39585	1.48027	3.42068	1.25961	3.94359	3.69373	3.82081	1.36333	1.63476	0	3.46202	4.39669	0	0
Map4	ENSMUSG00000032479.15	5.20834	6.08285	3.41059	3.31864	1.90827	4.49052	1.8405	4.24942	5.51965	0	2.33117	0	0.603921	2.52632	0	1.5897	3.91183	5.96172	3.55422	3.78567	7.55022	5.54175	2.22715	3.1476	2.37166	4.32691	1.96569	6.14974	3.06496	3.22858	1.89896	1.49591	3.71464	0	4.7533	3.84735	4.49468	0	4.06128	3.55926	5.47105	2.17737	5.86651	3.85732	4.36082	4.11213	0	4.53278
Ephb1	ENSMUSG00000032537.15	0	0	1.54302	0	0	0	0	0	0	0	0	0	0	0	0	0	0	0	0	1.9917	0	0	0	0	0	0	0	0	0	0	0	0	0	0	0.52881	2.74304	0	0	0	0	0	0	0	0	0	0	0	0
Srprb	ENSMUSG00000032553.14	0	0	3.46007	3.3825	2.76787	0	0	2.04296	0	0	2.75524	0	2.36731	2.21281	0	0	2.00669	0	0	3.95164	0	0	3.13259	2.42683	3.14032	2.88013	0	1.32413	0	1.7139	0.863669	3.17053	3.50476	0	1.04628	0	3.26263	0	3.24591	0	0	1.29369	3.49763	0	3.116	0	0	0
Gnai2	ENSMUSG00000032562.13	7.47839	4.75382	3.73154	5.83815	0	4.67354	0	3.64566	4.90495	0	4.59596	4.69472	4.23583	2.14809	5.23386	5.15791	5.69265	6.4172	4.75513	2.22518	6.6528	6.42401	3.85982	5.73207	6.42084	0	4.74895	4.6459	2.08944	3.94895	2.59614	3.4769	6.94389	5.70378	4.93664	5.91642	3.84421	6.20119	4.169	6.64421	6.81745	3.03178	4.54721	6.69408	2.5157	7.54781	0	6.41629
Manf	ENSMUSG00000032575.16	4.29711	0	0	2.84733	2.24816	0	5.58835	6.42779	0	0	4.25591	4.05607	6.12745	3.82864	0	0	0	0	5.9977	3.30234	0	3.64817	3.31846	4.78179	4.32422	0	0	0	4.04777	5.49689	1.99092	1.94377	2.71463	0	0	4.85995	4.98026	4.57701	4.17311	0	0	0	6.25729	0	3.35725	3.19553	0	0
Fhl3	ENSMUSG00000032643.12	0	0	0	4.08798	0	6.07028	0	0	7.69641	0	0	3.8613	0	5.19484	0	3.92828	4.3343	0	0	0	0	0	0	4.69259	3.82223	4.4262	0	0	0	0	0	4.50203	5.66828	0	0	0	5.38641	0	5.15731	5.62293	7.77583	0	4.66785	0	5.38861	0	0	0
Inppl1	ENSMUSG00000032737.13	0	1.94358	0	0	2.22615	3.86831	0	0	0	0	1.33232	3.00269	0	0	0	0	0	3.371	4.55012	0.841939	0	0	2.03968	0	0	4.49132	4.17833	1.86277	0	0	0	3.99284	0	0	2.38088	8.19455	6.58628	3.0667	5.43785	3.54637	0	1.57996	0	0	0	0	0	0
Fkbp1a	ENSMUSG00000032966.14	0	0	5.59473	5.84989	5.47798	0	4.73052	3.51429	4.60933	0	3.57721	4.05689	0	2.99938	5.304	0	3.13261	0	6.70365	2.73644	6.11145	2.85227	4.69661	4.53997	5.16915	6.93489	3.8313	3.87265	6.26835	0	5.21547	4.43541	6.04544	5.64796	4.85525	0	5.67921	0	4.59646	6.68933	6.94003	4.1633	0	6.79929	3.72002	5.03366	5.84852	5.41204
Chpf	ENSMUSG00000032997.16	0	0	0	0	0	3.35209	0	0	0	0	0	0	0	0	0	4.00635	0	4.29827	3.2549	0	0	0	0	0	3.63384	3.49828	0	1.1455	0	4.20825	3.03625	0	4.64623	0	1.24332	0	0	6.21812	0	0	0	0	0	0	2.02995	0	0	0
Pygb	ENSMUSG00000033059.7	0	0	0	1.07664	2.32501	0	1.60291	0	0	0	2.96068	2.84474	3.6768	1.32842	0	0	1.82288	5.34685	4.8247	0	5.47261	0	0.724866	3.06027	1.38103	0	0	0	4.31896	0	4.64393	4.20205	2.40419	0	0	0	3.41872	0	2.34445	2.42816	0	1.13441	3.68555	0	0	0	0	5.72725
Igf2bp2	ENSMUSG00000033581.17	0	0	0	0	0	0	4.28145	0	0	0	3.8644	0	0	0	0	0	2.24396	0	0	4.28648	0	0	0	0	0	0	0	0	0	0	0	0	4.61173	0	4.2488	0	3.18904	0	0	0	3.97824	0	2.07123	0	3.85907	0	0	0
Pxk	ENSMUSG00000033885.15	0	0	0	2.90624	3.01465	3.79663	3.78526	4.81568	3.7424	0	1.08014	2.38074	4.62243	0	0	3.5317	2.56944	0	7.52631	4.06741	3.22919	0	3.55113	0	2.76016	0	6.20687	0	3.28473	0	2.63518	3.58595	0	0	2.82745	0	5.81351	0	4.21596	0	5.06637	1.39894	6.50758	0	2.45123	1.70734	3.70909	0
Kcnk1	ENSMUSG00000033998.9	0	0	0	2.58553	3.78361	6.01928	0	0	0	0	0	0	0	4.28929	0	3.68725	3.28719	3.53874	4.17416	0	3.50737	0	3.32204	0	0	4.32538	0	0	0	0	0	0	2.95075	0	4.18087	0	2.39353	0	4.41159	0	0	0	3.05271	0	2.07156	0	0	0
Phka1	ENSMUSG00000034055.16	0	0	0	0	0	0	0	0	0	0	0	0	0	0	0	0	0	0	0	0	0	0	0	0	0	0	0	0	0	0	0	0	0	0	0	0	0	0	0	0	0	0	0	0	0	0	0	0
Poglut1	ENSMUSG00000034064.14	0	0	0	1.9331	0	3.36654	0	1.1664	5.17626	3.97594	0	0	1.01387	1.44182	0	4.28564	0	0	0	0	2.25586	0	3.28725	0	0	3.97088	0	2.98689	0	0	0.850842	1.59174	1.61749	3.51352	2.38662	3.27082	3.03033	3.02134	3.50685	2.64002	4.03696	1.29476	0	0	1.47874	3.20287	0	0
Tmed8	ENSMUSG00000034111.6	4.79049	0	0.969807	0	0	2.15033	0	0.934489	0	0	0	0	0	0	0	0	0	0	0	0	3.30277	0	0.391089	0	0	0	0	0	0	0	0	2.11547	0	0	0	0	0	0	0.647376	0	2.69599	0	0	2.66425	0	0	0	0
Irf2bpl	ENSMUSG00000034168.7	0	5.11161	5.54758	5.25804	2.58828	3.61249	0	2.20614	0	0	2.77364	0	2.20425	0	4.38464	3.32245	4.87856	4.66444	0	0	4.68826	4.53674	3.82077	5.89974	0	6.27188	4.01686	5.24783	6.05905	5.53186	2.29671	1.78707	4.02091	2.94442	1.14775	7.27583	3.46679	6.26475	2.57728	0	5.10784	5.96409	3.06536	5.0092	2.94289	7.40923	6.19513	6.74718
Hsdl1	ENSMUSG00000034189.5	0	1.55311	0	0	0	0	0	0	6.2494	0	0	0	0	0	0	0	2.71137	0	0	2.06305	0	0	1.98289	5.8526	0	0	0	0	0	0	0	0.908854	0	0	0.718524	0	4.36216	0	1.87784	0	4.99748	0	2.11827	0	0	0	0	0
Ramp1	ENSMUSG00000034353.14	0	0	0	0	0	0	0	0	0	0	0	0	0	0	0	0	0	0	0	0	0	0	0	0	0	0	0	0	0	0	0	0	0	0	0.749933	0	0	1.48651	0	0	0	0	0	0	0	0	0	0
Lif	ENSMUSG00000034394.14	0	0	0	0	0	2.88556	0	0	0	0	0	0	2.93409	0	0	0	0	0	0	0	0	0	0	0	0	0	0	0	0	0	4.64962	1.43925	0	0	0	0	0	0	0	0	0	5.23458	0	0	1.96795	0	0	0
Pja1	ENSMUSG00000034403.16	0	2.50579	0	3.43536	2.90108	5.81558	3.72171	4.7536	0	5.74234	0	3.7681	2.37857	2.66641	4.17209	0	3.32885	4.58591	0	3.62317	5.78493	3.75925	3.72244	0	5.13374	0	4.56024	0	3.83528	1.18574	4.41082	3.7488	3.5324	0	4.6605	6.25205	4.13062	0	4.37397	0	4.86383	4.4399	4.9472	6.14772	3.50897	0	0	5.10663
Caskin2	ENSMUSG00000034471.12	0	3.22056	0	4.63269	2.93811	0	3.69422	0	0	0	0.734074	3.38291	1.37203	4.65531	0	5.7145	0	0	2.4118	4.40918	4.27597	0	0	2.70755	0	0	0	0	0	0	0	2.9884	3.13839	0	4.02775	0	0	0	2.23297	0	0	4.5117	0	5.51377	0	5.82794	0	0
Kdelc2	ENSMUSG00000034487.4	0	0	0	0	0	3.44467	0	0	0	0	0	0	0	0	0	3.0697	0	0	0	0	0	0	0.77911	0	0	0	0	0	0	0	0	0	1.62002	0	2.43916	0	0	4.42818	0	2.59086	0	0	0	7.50475	0	0	0	0
Tmem5	ENSMUSG00000034620.17	6.41186	0	0	0	3.10981	7.22263	0	4.0827	0	0	0	0	0	2.2685	0	0	0	0	0	0	0	0	3.60587	5.55046	0	0	0	0	0	2.21343	0	0	0	0	4.83845	0	4.89505	0	0	4.81611	0	0	0	0	0.457929	0	7.48725	2.81258
Dbn1	ENSMUSG00000034675.17	0	0	0	0	0	0	0	0	3.92416	0	0	0	0	0	0	0	0	0	0	0	0	0	0	0	0	0	0	0	0	0	0	0	0	0	0	0	0	0	0	0	0	0	0	0	0	5.03779	0	5.69379
Sema3f	ENSMUSG00000034684.12	0	0	0	4.38276	0	5.94686	5.54744	2.89628	0	6.97829	5.8368	0	4.42815	5.15005	6.78862	0	4.17033	0	6.63282	1.87104	0	4.97428	1.05235	6.33186	4.56408	0	4.92518	0	0	5.94252	3.64265	2.1942	5.77298	4.75568	2.88042	0	5.65062	0	3.81795	0	0	0	3.33896	0	4.12916	4.60058	0	3.62656
Dgkh	ENSMUSG00000034731.11	5.27354	0	0	0	0	0	0	0	0	0	0	0	0	0	0	0	0	0	0	0	0	0	0	0	0	0	0	0	0.851354	0	0	0	0	0	0	0	0	0	0	0	0	0	0	0	0	0	0	0
Dusp5	ENSMUSG00000034765.6	3.08111	0	0	0	0	5.29895	5.66388	1.60157	0	0	2.50481	2.85271	5.64927	0	0	3.69952	0	5.74566	3.5187	3.27954	0	0	3.22126	0	3.41018	5.58687	0	0	2.9335	2.22123	2.14462	4.17995	4.60749	3.09079	4.17286	0	3.1829	0	4.74805	0	4.35182	0	5.03193	0	4.44738	0	0	3.44171
Epgn	ENSMUSG00000035020.11	0	0	3.3513	0	0	0	0	4.00887	0	0	0	0	0	0	0	0	5.64602	0	4.25671	0	0	0	0	0	0	0	0	4.65213	0	0	0	1.73317	4.49896	0	2.8426	5.11459	0	0	0	0	0	0	3.8352	0	3.22489	0	0	3.74265
Fam167a	ENSMUSG00000035095.11	0	0	4.61048	1.88159	0	5.41393	0	4.14241	5.30763	0	2.30076	3.83077	3.69744	3.15438	6.3534	4.75045	2.83838	2.21621	0	0	0	1.54268	2.35622	2.04379	1.18059	3.29393	3.28732	2.81589	6.04912	0	0	3.21504	1.75446	0	1.38907	4.77724	1.20593	4.98926	0.941252	0	5.10876	0.940725	2.69245	3.17979	2.43617	1.20518	5.89287	4.39104
Elmod2	ENSMUSG00000035151.12	0	0	0	0	2.67808	0	0	3.65775	0	4.53544	0	0	0	0	0	0	2.34703	0	0	0	3.59531	0	2.24347	0	2.06764	0	0	2.10378	0	3.82084	0	0	3.439	0	1.39723	0	0	0	0.577414	0	0	0	0	0	3.79282	0	0	4.27058
Ap2b1	ENSMUSG00000035152.14	0	6.62883	4.91864	3.90268	6.24662	0	2.53862	2.92244	4.05673	5.72489	0.883323	1.6159	5.84481	4.84335	5.58593	4.53892	0	1.99718	5.39897	4.35206	6.62581	0	4.8736	4.97498	5.09386	5.41348	0	2.56945	2.60074	3.91349	0.878312	4.11283	3.24298	0	5.44725	3.42644	4.67959	0	2.4316	6.55239	4.68151	3.87021	2.69183	6.26911	1.16899	6.45128	0	4.21694
Heatr5a	ENSMUSG00000035181.6	0	2.29167	0	4.02893	0	0	0	0	0	1.96835	1.87	0	0	0	4.94145	2.98956	2.78102	2.24118	3.82484	2.41147	0	0	0	0	0	0	0	3.1239	0	1.02272	1.97327	1.85686	0	0	1.7407	0	4.27359	0	2.81835	0	0	0	2.66432	0	0.498132	0	0	0
Tpbg	ENSMUSG00000035274.13	0	0	0	1.57577	0.767994	0	4.89117	5.47939	0	0	0	3.29967	5.73386	3.09233	0	2.46309	0	7.23971	0	0	3.41702	5.65661	4.78583	3.84188	4.72927	4.93507	2.31528	1.81006	1.70997	0	4.84123	2.81174	3.87201	4.51622	2.75531	1.91004	2.25325	5.39578	0	4.77288	5.95669	3.13884	4.68822	5.33487	1.4507	4.63983	0	6.03447
Ccl2	ENSMUSG00000035385.5	0	0	0	0	0	0	0	0	0	0	0	0	0	0	0	0	0	0	0	0	0	0	0	0	0	0	0	0	0	0	0	0	0	0	0	0	0	2.87863	0	0	0	0	0	0	0	0	0	0
Tmem98	ENSMUSG00000035413.8	0	0	5.41303	0	0	0	0	0	0	0	0	0	0	0	0	0	0	0	3.93843	0	0	0	0	0	0	0	0	0	0	0	0	0	0	0	0	6.82154	0	3.81982	0	3.92502	0	0	0	0	0	5.67846	0	0
Myo1d	ENSMUSG00000035441.14	0	2.22092	2.41564	2.29164	2.68168	3.90855	1.35959	1.64643	0	1.84833	1.84386	0	0	0	0	0	0	0	0	1.8328	0	4.74359	0	3.34831	0	3.99147	0	0	5.17662	0	0.759927	0.690757	2.6566	0	4.25948	4.56722	0	4.06849	0	0	0	0	0	3.92139	1.62662	1.14187	0	4.64509
Rcbtb1	ENSMUSG00000035469.17	6.5647	0	0	2.77017	2.95934	0	0	0	0	0	0	0	0	1.10057	0	0	3.68026	0	6.19009	0	0	0	0	5.34788	3.96495	0	3.62247	1.97839	0	0	2.87565	1.77051	3.4783	0	0	0	0	0	3.13231	0	0	5.1587	0	0	0	0	0	0
Slc25a21	ENSMUSG00000035472.14	0	0	0	0	0	0	0	0	0	0	0	0	0	0	0	0	0	0	0	0	0	0	0	0	0	0	0	0	0	0	0	0	0	0	0	0	0	0	0	0	0	0	0	0	0	0	0	0
Cdcp1	ENSMUSG00000035498.10	0	3.59046	4.3354	3.86424	2.14818	6.01702	1.96853	4.24911	6.423	4.54675	3.23443	3.9982	4.05343	2.73403	3.12881	2.28629	4.36813	5.56521	5.62503	2.22309	3.98522	5.39257	4.2339	4.89798	6.11109	5.81311	3.66582	4.02505	0	2.44755	4.63676	4.07746	5.79851	5.33781	5.11906	3.55132	5.08574	5.18277	4.65171	3.56878	3.7955	4.91669	5.2189	4.38488	4.09054	3.47705	5.15694	3.75176
Acta2	ENSMUSG00000035783.9	0	0	0	0	0	0	0	0	0	0	2.18523	0	0	0	0	0	0	0	0	0	0	0	0	0	0	0	0	0	0	0	0	0	0	0	0	0	0	2.70924	0	0	0	0	0	0	3.06342	0	0	0
Dennd5a	ENSMUSG00000035901.14	4.4663	0	0	2.90567	0	0	0	0.468765	0	0	0	0	0	0	0	0	0	0	0	0	0	0	2.83886	3.61923	0	0	0	2.09408	3.42684	0	0	0	0	0	5.07749	3.73777	0	0	0	5.7386	0	0	0	0	0	0	0	0
Ripor2	ENSMUSG00000036006.20	7.30641	0	0	0	0	0	0	0	0	0	0	0	0	0	0	0	0	0	0	0	0	0	0	0	0	0	0	0	0	0	0	0	0	0	0	0	0	0	0	0	0	0	0	0	0	0	0	0
Mgat5	ENSMUSG00000036155.13	5.56659	5.57141	5.09288	4.60988	4.83442	4.87799	0	2.12582	0	0	2.60323	0	0	0	1.90153	2.20447	2.16154	4.17494	0	3.10795	0	1.02781	2.99905	0.354901	2.14666	4.71762	2.60023	3.41906	3.28603	0	2.72087	1.64451	4.63762	0	3.58924	0	1.9269	4.47507	4.43893	4.13064	4.01456	0	0	0	2.58236	0	0	0
Prickle1	ENSMUSG00000036158.12	0	0	0	0	0	0	4.17022	0	0	0	0	0	0	0	0	0	0	0	0	0	0	0	0	0	0	0	0	0	0	0	0	2.84543	0	0	0	0	0	0	0	0	0	0	1.69059	0	0	0	0	0
Tmem258	ENSMUSG00000036372.14	0	0	0	4.7872	3.09424	0	0	0	5.64969	0	0	3.47264	0	3.81377	6.16334	0	0	0	0	2.88676	0	0	2.74877	0	0	0	4.68955	4.66718	0	3.52805	4.01849	0	0	0	0	0	3.95778	3.86434	0	0	0	0	0	0	0	0	0	0
Gadd45a	ENSMUSG00000036390.8	0	0	0	0	0	0	0	0	0	0	0	0	2.96498	0	0	0	0	0	0	0	0	0	0	0	0	0	0	0	0	0	0	0	0	0	0	0	0	0	0	0	0	0	0	0	0	0	0	0
Arhgap26	ENSMUSG00000036452.18	7.63969	0	0	0	0	2.23632	0	0	0	0	0	0	0	0	0	0	0	0	0	1.93261	0	0	0	0	0	0	0	0	0	0	0	0	0	0	0	0	0	0	0	0	0	0	0	0	0	0	0	0
Wtip	ENSMUSG00000036459.15	0	0	0	3.95553	0	0	0	0	0	0	0	0	0	0	0	0	0	3.86301	0	0	0	0	2.41073	0	0	0	0	0	0	0	0	0	0	0	0	0	1.47084	0	0	0	4.89427	0	0	0	1.7977	0	0	0
Greb1	ENSMUSG00000036523.16	0	0	0	0	0	0	0	0	0	1.42637	0	0	0	0	0	0	0	0	0	0	0	0	0	0	0	0	0	0	0	0	0	0	0	0	0	0	0	0	0	0	0	0	0	0	0	0	0	0
Ttyh3	ENSMUSG00000036565.7	0	0	0	0	0	0	3.49662	0	0	0	0	0	0	1.59592	0	1.97373	0	0	0	0	3.42252	0	0	0	0	0	4.7154	3.65604	5.67036	0	0.759769	1.73565	5.49217	0	2.46041	4.50724	0	0	0	0	0	0	0	4.97035	1.56386	4.08931	0	0
Cenpt	ENSMUSG00000036672.5	0	0	0	0	0	6.32023	0	0	0	0	0	0	0	5.08159	0	0	3.69731	0	0	0	0	0	0	1.47469	0	0	0	0	0	1.65706	0	3.40581	3.04463	0	0	0	0.694004	0	1.34738	0	4.66857	0	0	0	0	0	0	0
Cyld	ENSMUSG00000036712.15	2.60684	3.31799	0	2.67823	2.55897	0	2.83032	0	0	0	0	0	0	0	0	2.30911	0	0	0	1.79922	0	0	0.67429	2.91483	0	0	0	0	4.46349	0	0	0	0	0	0	0	2.61475	0	0	0	0	0	2.86399	0	0	0	0	0
Micall2	ENSMUSG00000036718.17	0	0	4.05957	0	0	3.97252	0	0	0	0	0	0	0	0	3.84898	0	0	0	0	0	0	0	0	0	0	0	0	0	2.84468	0	0	0	0	0	3.28172	3.78426	0	0	0	0	0	0	0	0	0	0	0	0
Cuedc2	ENSMUSG00000036748.16	0	0	4.94201	0	0	0	0	0	0	0	0	0	0	0	0	0	0	0	0	0	4.07574	0	3.42525	3.48008	0	0	0	0	4.97496	4.55982	0	3.56363	0	0	4.80201	0	2.78234	0	1.21994	0	0	3.64928	0	0	0	3.87885	0	0
Amdhd2	ENSMUSG00000036820.12	0	2.63602	0	3.34412	0	3.93295	0	3.93948	0	0	0	0	0	0	0	0	3.75108	0	0	3.65813	0	0	0	0	0	0	0	0	0	0	0	1.44105	0	0	0	2.76827	1.39068	5.71334	3.34594	0	0	2.56524	0	4.32183	1.91893	0	0	0
Neto2	ENSMUSG00000036902.11	0	0	0	0	0	0	0	0	0	0	0	0	0	0	0	0	0	0	0	0	0	0	0	0	0	0	0	0	0	0	0	0	0	0	0	0	0	0	0	0	0	0	0	0	0	0	0	0
Lrrc20	ENSMUSG00000037151.8	0	0	0	0	0	0	0	0.64841	0	0	0	0	0.954791	0	0	0	0	0	0	0	0	0	0	0	0	0	0	0	0	0	0	0	0	0	0	0	0	0	0	0	0	0	0	0	1.06632	0	0	0
Clic4	ENSMUSG00000037242.8	4.79973	5.41921	5.22873	2.94241	0	0	0	0.726645	0	0	0	0	0.771136	3.52948	7.42197	4.27293	2.48978	3.23537	0	1.76203	4.60719	2.96189	0	0.657197	2.72355	0	0	0	4.88939	0	0	1.96069	1.70725	0	1.82957	6.73521	0	6.33108	2.80788	2.78232	0	0	3.18635	3.38575	1.61935	3.63571	6.25091	1.63513
Paqr7	ENSMUSG00000037348.15	0	0	0	0	0	0	0	0	6.42148	0	0	0	0	0	6.78767	0	0	0	0	0	6.6423	0	0	0	0	0	0	0	0	0	0	0	0	0	0	0	1.6189	0	0	0	0	0	0	0	0	0	0	0
Enpp1	ENSMUSG00000037370.13	0	0	0	0	0	0	0	0	0	0	0	0	0	0	0	0	0	0	0	0	4.18282	0	0	0	0	0	0	0	0	0	0	0	0	0	2.63967	0	0	6.17904	0	0	0	0	0	0	0	0	6.44848	0
Cnnm4	ENSMUSG00000037408.10	0	0	0	0	0	0	0	1.8196	0	0	0	1.88228	0	0	0	3.13116	0	0	0	0	0	0	0	0	1.27176	0	0	4.49066	0	0	0	2.12048	3.31625	0	0	0	2.65732	0	0	0	4.83691	0	0	0	1.60461	0	2.92692	0
Zdhhc18	ENSMUSG00000037553.14	3.75198	1.30218	0	1.8965	0	0	0	0	5.9765	1.86053	2.09288	1.19487	3.74691	0	0	6.75341	0	0	0	0	1.86213	0	0	0	3.17511	0	0	2.55095	0	3.09699	0	0.563876	5.20057	0	0	0	0.962784	0	0	0	0	0	2.10818	2.90112	0.848559	0	0	4.78268
Tnfrsf23	ENSMUSG00000037613.16	0	0	0	0	0	0	0	6.06992	5.99158	0	4.83714	4.63832	0	5.6908	0	3.18501	0	6.65672	0	5.24048	0	0	0	0	0	4.00722	4.12076	2.50003	0	3.10172	0	0	2.35427	0	3.25782	0	3.56487	0	4.27219	0	0	0	0	5.76233	4.88508	0	0	0
Kcnk2	ENSMUSG00000037624.15	0	0	0	0	0	0	0	0	0	0	0	0	0	0	0	0	0	0	0	0	0	4.67561	0	0	0	0	0	0	0	0	0	0	0	0	0	0	0	0	0	0	0	0	0	0	0	0	0	0
Slc20a2	ENSMUSG00000037656.9	0	4.81265	0	2.25735	1.78596	3.01778	2.53911	1.64392	3.70241	5.57064	0	0	0	4.22809	5.76426	2.05081	3.66498	3.44811	0	0	2.15245	0	4.09493	4.48942	4.38912	0	0	3.11336	2.19741	3.27412	3.60188	5.24554	4.9543	0	1.88823	0	3.65296	0	5.86492	4.66655	0	1.23055	4.55344	3.5053	0.600292	5.86669	5.42573	4.26904
Inf2	ENSMUSG00000037679.9	0	2.81711	0	0	3.45917	2.98472	0	4.04671	0	0	1.39032	0	0	2.98725	4.16988	4.80871	0	0	4.69967	0	4.57613	5.69702	2.57882	0.877273	1.55033	4.69627	4.43256	3.67756	2.30387	4.59585	0	3.47058	4.13744	3.34996	5.12693	0	0.944463	4.39384	3.10698	0	5.45008	0	2.78292	0	0	0	6.57825	2.08174
Fermt2	ENSMUSG00000037712.16	7.922	0	0	0	0	0	0	0	0	0	0	0	0	0	0	0	0	0	0	0	0	0	0	0	0	0	0	0	0	0	0	0	0	0	0	0	0	5.4322	0	0	0	0	0	0	0	0	0	0
Ppp1r16b	ENSMUSG00000037754.13	0	0	0	0	0	0	0	0	0	0	0	0	0	0	0	0	0	0	0	0	0	0	0	0	0	0	0	0	0	0	0	0	1.34651	0	0	0	0	0	0	0	0	0	0	0	0	0	0	0
Tgm2	ENSMUSG00000037820.15	0	0	0	0	0	0	0	0	0	0	0	0	0	0	0	0	0	0	0	0	0	0	0	0	0	0	0	0	0	0	0	0	0	0	0	0	0	0	0	0	0	0	0	0	0	0	0	0
Zfp365	ENSMUSG00000037855.15	0	0	6.02062	0	0	0	0	0	0	0	0	1.48667	0	0	0	0	0	0	0	0	6.36298	0	0	0	0	0	0	0	0	0	0	0	0	0	4.35506	0	0	0	0	0	0	0	0	0	1.93195	0	0	0
Fgd3	ENSMUSG00000037946.11	3.15082	0	0	0	0	0	0	0	0	0	0	0	0	0	0	0	0	0	0	0	0	0	0	0	0	0	0	0	0	0	0	0	0	0	0	0	0	0	0	0	0	0	0	0	0	0	0	0
Igsf9	ENSMUSG00000037995.15	0	5.94818	5.14065	5.21653	1.94524	4.07398	5.23408	0	5.78411	0	0	6.04162	5.40155	0	7.16992	0	4.28045	0	0	0.541738	6.32655	0	2.75085	4.32051	2.02866	5.60619	3.15488	0	7.40183	2.27566	3.08983	0	2.63472	0	4.48349	7.2439	4.78856	7.35549	3.74243	0	0	0	0	0	2.59207	4.49435	0	0
Ccdc50	ENSMUSG00000038127.14	0	0	5.01425	2.27717	2.89952	5.57425	2.58896	5.55035	5.85074	0	3.2174	1.79925	3.34626	5.81845	0	4.80565	0	2.32068	0	0	6.56226	0	4.61379	3.32874	0	0	0	0	0	0	0	4.59239	3.95078	0	3.96007	5.6915	3.01131	3.42971	4.18826	0	0	0	0	0	3.50713	5.23017	0	3.84037
Chpf2	ENSMUSG00000038181.16	7.83323	0	0	0	3.7387	2.88049	0	1.69729	3.97694	0	0	0	3.90634	4.86468	0	3.73391	0	0	0	0	0	0	6.20168	3.62969	0	0	3.07849	1.86001	7.58856	3.22516	0	0.728257	0	0	2.73947	0	0	0	4.45342	0	0	4.45241	0	0	0	2.33628	0	3.35371
Hoxa7	ENSMUSG00000038236.8	0	0	0	0	0	0	0	1.19696	0	0	0	2.16523	0	3.83858	0	0	0	0	0	0	0	0	3.74795	0	5.53383	0	0	4.15131	2.21587	0	4.43642	5.48259	2.23884	6.86482	0	2.43734	2.60695	5.74741	0	0	0	2.75276	0	0	0	0	0	0
Cep250	ENSMUSG00000038241.16	0	0	0	0	0	0	0	0	0	0	0.891985	0	0	0	2.21978	0	0	3.95814	0	0	0	0	0	5.07543	2.10098	0	0	0	0	0	0.630511	2.31189	0	0	0	2.28187	0	0	0	5.74217	2.79394	0	0	3.13424	0	0	0	0
Fbxo25	ENSMUSG00000038365.8	0	0	0	0	0	0	0	0	0	0	0	0	0	1.83812	0	0	0	6.6888	0	0	0	0	0	4.5434	0	0	0	0	0	0	0	0	0	0	1.35039	0	0	0	0	0	4.45508	0	0	0	0	0	0	2.48192
Lasp1	ENSMUSG00000038366.15	8.38215	6.6779	5.92296	3.40592	1.1773	7.23229	0	2.52288	5.68635	4.77802	3.56066	0	3.49233	4.2518	3.74623	2.84835	2.74026	2.50829	3.60797	0.601262	6.01899	1.92926	2.22328	5.62264	5.28743	0	4.66814	4.5748	0	3.05962	0.758209	2.42897	6.59308	3.26508	5.97447	6.61422	3.84391	4.46196	2.81634	3.47257	6.48072	0	0	0	4.89426	7.42667	0	0
Gmds	ENSMUSG00000038372.14	5.52903	6.49855	0	0	0	0	0	0	0	0	0	0	0	2.25414	0	0	0	0	0	0	0	0	0	1.44801	0	0	0	0	0	0	0	0	0	0	1.0455	2.57574	3.22873	0	0	0	0	0	0	0	0	0	5.85438	0
Gcnt1	ENSMUSG00000038843.18	0	0	0	0	0	0	0	0	0	0	0	0	0	0	0	0	0	0	0	0	0	0	0	0	0	0	0	0	2.06437	0	0	0	0	0	0	0	0	0	0	0	0	0	0	0	0	4.8263	0	4.80146
Sccpdh	ENSMUSG00000038936.13	3.2491	0	0	0	4.26161	0	0	0	0	0	0	0	0	0	0	0	0	0	0	0	0	0	0	0	0	0	2.69099	0	0	0	0	0	0	0	1.48144	0	0	0	0	0	0	0	0	0	0	0	0	0
Cables2	ENSMUSG00000038990.14	0	0	0	0	0	0	0	0	0	2.52296	0	0	0	0	0	0	0	3.74823	0	0	0	0	2.65433	3.39424	0	0	0	2.5192	0	0	0	1.31234	0	0	0	1.86153	2.63368	0	0	0	0	0	0	0	1.639	0	0	0
Cpa4	ENSMUSG00000039070.5	0	0	0	0	0	0	0	0	0	0	1.36846	0	0	0	0	0	0	0	0	5.31722	0	0	0	0	0	0	0	0	0	0	0	0	1.58555	0	0	0	0	0	0	0	0	0	0	0	0	1.61862	0	0
Zfp503	ENSMUSG00000039081.10	0	0	0	0	3.60181	0	0	3.74251	0	0	0	0	0	0	0	0	2.51304	0	0	0	0	0	0	1.016	0	0	0	3.48546	0	1.89924	0	0.878042	1.84065	0	0	0	2.86606	4.99035	0	0	4.11895	0	0	0	2.31794	2.71716	0	0
L3mbtl3	ENSMUSG00000039089.15	4.69833	0	3.88693	0	0	0	0	0	0	0	0	3.32432	0	1.33785	0	0	0	0	0	0	0	4.34848	0	3.47108	2.61434	0	0	0	0	0	0	1.67328	4.78406	0	2.77001	4.54624	1.72471	0	0.87819	3.59834	5.30828	1.18491	0	0	0	0	3.00234	2.93775
Dap	ENSMUSG00000039168.15	0	4.10569	0	5.52643	5.20517	0	5.51	3.78395	0	4.47242	4.51725	2.51762	1.8168	2.69416	5.23546	3.32672	5.34786	0	0	2.84766	4.29262	5.536	5.10264	4.23764	0	6.12804	4.38952	2.27248	0	2.43612	3.44369	3.95646	4.28738	0	4.78809	4.30584	2.20313	6.67921	2.27435	4.78159	0	5.23605	2.93677	0	3.34488	2.64187	0	4.02122
Tbc1d19	ENSMUSG00000039178.9	0	0	0	4.7127	0	0	0	0	0	0	0	0	0	0	0	0	0	0	0	0	0	0	0	3.20909	0	0	0	0	0	0	0	0	5.01998	0	0	0	0	4.67664	0	0	0	0	0	0	1.38723	1.94996	0	0
Rbpj	ENSMUSG00000039191.12	3.95907	0	0	2.72196	0.78483	5.25926	0	0	5.64733	0	0	0	1.57376	0	5.34163	0	0	2.47926	0	0	2.8166	0	2.37694	1.04026	1.29362	0	0	0.880912	1.72268	0	5.26312	1.82592	0	0	4.23872	0	0	0	0.574762	0	0	1.46407	0	7.03172	0	4.76285	6.31068	5.08169
Isg20	ENSMUSG00000039236.18	0	0	0	0	0	0	0	0	0	0	0	0	0	0	0	0	0	0	0	0	0	0	0	0	0	4.68432	0	2.99432	0	0	0	0	0	0	0	0	0	0	0	0	0	0	0	0	0	0	0	0
B3galnt2	ENSMUSG00000039242.10	0	7.31957	2.11741	6.8207	4.40426	0	0	3.55745	0	0	1.9531	4.31814	0	2.4289	0	0	0	5.0065	0	0	2.8597	0	5.98796	0	0	3.70704	0	4.57175	0	0	2.38962	3.76136	1.4107	5.87871	3.33809	6.79474	0	0	3.72541	0	0	5.3121	4.03877	0	4.25878	0	0	0
BC017643	ENSMUSG00000039294.14	0	6.4141	6.27927	0	2.46567	4.55167	0	0	0	0	2.40021	0	0	0	3.53369	0	0	0	0	0	0	0	5.62269	0	2.66937	3.38688	0	4.27821	0	1.93964	5.84756	0	0	4.94342	4.68629	0	3.04451	3.74182	3.95071	0	5.80236	1.56841	0	4.17813	0	0	0	0
Slc9a8	ENSMUSG00000039463.14	0	0	0	0	0	0	0	3.31472	5.67592	3.03626	3.23094	0	0	0	3.70241	0	0	0	0	0	3.90682	0	4.44569	0	0	0	2.46136	0	0	0	0	0	0	0	1.96572	1.66013	3.02048	1.11792	0	0	0	1.80044	0	0	0	0	5.44191	3.99032
Wfs1	ENSMUSG00000039474.13	0	0	0	0	0	0	0	0	0	0	0	0	0	0	0	2.8166	0	0	0	2.32565	0	0	0	0	0	0	0	0	0	0.998933	0	0	0	0	0	0	0	0	0	0	0	0	0	0	0	0	0	0
Tnrc18	ENSMUSG00000039477.16	7.78062	1.93103	3.59491	2.21615	3.1473	4.28412	3.15015	4.35623	7.19862	2.90221	3.3929	1.82887	5.16804	0	5.52435	5.09951	4.2325	1.65103	0	1.5292	4.79349	0	3.91364	4.11521	2.47616	7.12427	0	2.93731	6.20601	3.27564	3.0411	3.41459	5.20557	9.08345	3.80982	5.04139	3.8862	5.41369	6.25448	3.45927	3.84578	4.11795	1.09031	3.19944	4.86219	4.80187	8.4223	8.16815
Alg2	ENSMUSG00000039740.6	0	0	0	1.90492	2.32139	0	0	0	0	0	0	0	0	4.28925	0	0	0	2.74078	2.97082	0	0	0	1.62659	2.36802	0	2.92892	0	0	0	0	2.93829	1.95968	1.50615	0	2.02279	0	1.9897	0	0	0	0	3.61659	0	0	0	0	0	0
Orai2	ENSMUSG00000039747.11	7.5715	0	0	4.74826	2.52616	5.67422	1.98594	3.56293	2.9153	0	1.52863	4.40527	0	0	0	1.86158	4.45379	3.108	5.79887	4.26034	4.2312	0	2.90574	2.33174	4.01575	2.57539	2.82103	3.38743	3.59199	0	0	2.2704	3.96569	5.06878	0	6.58252	1.37717	5.80437	3.50797	0	5.91589	0	2.29658	0	4.1366	4.66115	0	6.57941
Cercam	ENSMUSG00000039787.13	0	4.20107	0	0	0	0	0	0	0	0	0	4.86591	0	0	3.13623	0	0	0	0	0	0	0	0	0	0	0	0	0	1.75886	0	0	0	0	0	2.39255	0	0	2.09047	0	0	0	0	0	0	0	3.42507	0	0
2410089E03Rik	ENSMUSG00000039801.7	3.80915	2.35298	0	3.63509	0.256181	0	0	0	0	0	0	0	2.09729	0.577623	4.41899	1.09621	0	0	0	0	1.11244	0	0	1.76318	0	0	0	1.67666	0	0.711565	0	0	2.10883	0	0	0	0.270053	1.80059	0	1.38117	0	0	0.963824	0	0.431203	0	0	0
Cited2	ENSMUSG00000039910.10	5.08557	0	0	0	4.54106	0	4.6758	0	0	0	3.46414	0	3.06202	4.4064	0	3.4072	0	0	7.22602	5.56524	4.95021	0	0	5.00659	0	0	0	0	0	4.79768	2.81966	0	0	0	3.74907	0	3.27372	3.02532	2.32285	5.65122	0	2.37239	0	5.21125	0	0	4.85306	0
Spsb1	ENSMUSG00000039911.13	6.45575	0	0	2.09261	0	0	0	0	0	0	0.860181	0	4.05026	0	0	0	0	0	5.99961	3.62563	0	0	0	0	0	0	0	0	0	0	0	0	0	0	0	4.06929	2.14248	0	2.25723	0	0	0	4.6053	0	0	2.97437	0	0
Plcb4	ENSMUSG00000039943.16	0	0	0	0	3.99304	0	0	0	0	0	0	0	0	0	0	0	0	0	0	0	0	0	0	0	3.89966	0	0	4.43911	0	0	0	2.01051	0	0	0	0	0	0	0	0	0	0	0	0	0	0	0	0
Clstn1	ENSMUSG00000039953.13	0	4.35622	6.4426	0	2.69913	0	1.5809	0.550157	0	0	1.50693	0	2.50056	0	0	0	2.11298	2.65908	0	1.67823	2.00589	5.15326	0.911652	3.94414	2.87744	5.64934	1.943	3.77708	0	4.6214	2.02192	1.04254	5.21295	0	2.6438	5.71866	4.03951	4.68642	3.58679	2.87558	0	2.89501	2.69548	4.08926	2.82061	1.42786	5.07041	2.07583
Dtx4	ENSMUSG00000039982.8	0	0	0	0	0	0	0	0	0	0	0	0	0	0	2.43963	0	0	0	0	0	0	0	0	0	0	0	0	0	3.68221	0	0	0	0	0	0	4.929	0	4.44338	0	0	0	0	0	0	0	0	0	0
Disp2	ENSMUSG00000040035.14	0	0	0	3.23514	0	0	0	0	0	0	0	0	0	0	0	0	0	0	0	0	0	0	0	0	0	0	0	0	0	0	0	0	0	0	0	0	0	0	0	0	0	0	0	0	0	0	0	0
Tax1bp3	ENSMUSG00000040158.12	0	5.38716	2.92707	4.16681	1.54929	0	6.12049	4.15061	6.59661	0	4.36386	3.63359	3.89422	4.91342	4.43118	5.45897	3.78039	6.24241	5.36865	2.04665	4.57199	4.6906	2.09084	3.69835	5.04557	4.29551	5.08659	5.20532	0	2.0665	4.85959	3.36941	3.44088	0	5.16334	4.91503	2.76879	5.72697	4.1992	0	5.1303	2.31532	3.97708	0	4.18351	5.35448	0	4.24425
Tm7sf3	ENSMUSG00000040234.16	0	0	0	0	0.7037	0	0	2.20276	0	3.59887	0	0	2.84585	0	0	0	0	0	0	0	0	0	0	1.72417	0	0	0	0	0	0	0	1.56271	0	0	4.6657	0	0	5.29146	0	0	0	0	0	0	2.17847	0	0	0
Ddx58	ENSMUSG00000040296.15	0	0	0	0	0	0	0	0	4.37781	0	0	0	4.98114	0	5.90973	0	0	0	0	0	0	0	0	0	0	0	0	0	0	0	0	0	0	0	1.59349	0	0	4.82775	0	0	0	0	0	6.34153	0	4.33972	0	0
Cchcr1	ENSMUSG00000040312.14	0	0	0	0	0	0	0	0	0	0	1.16941	0	0	0	0	0	0	0	0	0	0	0	0	0	0	0	0	0	0	0	0	0	1.85636	0	0	0	0	0	0	0	0	0	2.31043	6.3953	0	0	0	0
Slc25a24	ENSMUSG00000040322.10	0	3.36016	4.48667	0	0	6.47816	0	1.83658	6.73851	2.76088	2.54946	0	4.18853	0	0	0	0	4.13286	0	2.97025	0	1.98458	1.96611	0	0	6.18884	0	0	4.3837	0	0	0	4.23229	0	1.87228	0	5.42831	0	3.09629	0	0	0	2.25111	0	5.02898	0	0	0
Fam102b	ENSMUSG00000040339.10	4.01852	0	0	0	0	2.54765	1.43182	0.67019	0	0	0	0	0	1.37908	0	0	0	0	0	0.637159	2.36081	0	0.867043	0	0	0	0	0	0	0	0	0	0	0	1.72356	0	0	0	1.32812	0	0	0	0	0	0	0	0	0
Dtx3	ENSMUSG00000040415.15	0	0	0	0	0	0	0	0	0	0	0	0	0	0	0	0	0	0	0	0	0	0	0	3.97441	0	0	0	4.92913	4.04363	3.66404	2.84928	0	2.03749	0	0	2.48316	0	2.66174	0	3.8001	0	0	0	0	3.27025	0	0	5.07817
Cfap69	ENSMUSG00000040473.15	0	0	0	0	0	0	0	0	0	0	0	0	0	0	0	0	0	0	0	0	0	0	0	0	0	0	0	0	0	0	0	0	0	0	0	0	0	0	0	0	0	0	0	0	0	0	0	0
Pck2	ENSMUSG00000040618.7	0	0	0	0	0	0	0	0	0	0	0	0	0	0	0	0	4.86156	0	0	0	0	0	0	0	3.55257	0	0	0	0	0	0	0	2.05352	0	0	0	0	0	0	0	0	3.94106	0	0	0	0	0	0
Oaz2	ENSMUSG00000040652.16	4.13671	2.98768	4.10768	0	2.78306	0	0	0	0	3.06016	0	0	0	3.75248	0	0	0	0	0	0	4.21183	0	0	2.73518	0	0	0	0	3.86988	3.89487	1.85002	0	4.13018	0	0	3.77115	0	0	1.16568	0	0	0	0	0	0	0	0	4.6796
Limd2	ENSMUSG00000040699.13	0	0	0	0	0	6.89112	0	0	0	0	4.42553	0	2.50525	2.77367	0	0	2.07063	0	0	0	0	0	2.19794	0	0	5.12061	0	0	0	0	0	0	0	0	2.45684	4.54517	0	0	3.88196	0	0	0	0	0	3.22318	6.19645	0	0
Lat2	ENSMUSG00000040751.12	0	0	0	0	0	0	0	0	0	0	0	0	0	0	0	0	0	0	0	0	0	0	0	0	0	0	0	0	0	0	0	0	0	0	0	0	0	0	0	0	0	0	0	0	0	0	0	0
Inhba	ENSMUSG00000041324.14	0	0	0	0	0	2.70273	0	0.346703	0	1.93928	0	0	0	0	2.75596	0	1.67226	0	2.56985	0	0	0	0.838536	0	0	4.21616	0	0	0	0	0	0	0	0	0.311246	0	0.417247	0.788367	0	0	0	0	0	0	0.366897	0	0	0
Serpina3h	ENSMUSG00000041449.16	0	8.63905	8.86835	4.76584	4.93546	5.46604	9.33631	1.43362	7.03779	6.90084	6.35207	6.49626	8.20662	3.63613	9.04889	7.09157	5.93961	7.10146	8.45118	4.1328	8.25334	9.0247	7.10655	7.53459	6.68552	6.21566	7.21206	9.27511	9.38905	7.3664	7.9487	6.98129	5.64366	4.77026	5.03492	8.9601	6.08656	8.43628	3.89455	7.88127	8.13777	7.32904	3.99546	8.46263	6.32052	9.07976	7.91798	7.9682
Serpina3g	ENSMUSG00000041481.17	0	0	3.5951	0	0	0	3.62879	0	4.05179	0	1.8526	0	3.26636	0	7.09857	0	0	0	0	0	0	4.76063	1.87343	2.32749	0	0	2.41866	2.14008	3.36587	2.46918	2.15736	0	0	0	0	0	1.07847	0	0	0	0	0	0	0	0	0	0	0
Tmtc4	ENSMUSG00000041594.18	0	0	0	5.62318	0.829679	3.76631	0	1.9822	0	4.31915	0	0	0	0	0	0	0	0	0	0	0	0	0	4.10715	0	0	0	0	0	0	2.28061	1.35544	0	0	0	0	0	0	0	2.58364	0	0	0	0	0	7.12367	0	4.62128
Ggact	ENSMUSG00000041625.15	0	0	0	0	0	0	0	0	0	0	0	0	0	0	0	0	0	0	0	0	0	0	0	0.676614	0	0	0	0	0	0	0	2.84473	0	0	0	0	0	2.40869	0	0	0	0	0	0	0	5.06874	6.4704	0
Enc1	ENSMUSG00000041773.8	0	0	0	0	2.3039	0	0	0	0	0	0	0	0	0	0	0	0	0	0	2.81275	0	1.49137	0	0	0	0	0	0	0	0	0	0	0	0	0	0	0	0	0	0	0	0	1.47403	0	0	0	0	2.14894
Ptpre	ENSMUSG00000041836.10	6.99473	2.18777	5.04557	1.90874	0	4.94724	0	0	2.86966	0	1.22494	0	0	2.76186	0	4.14596	2.66073	0	0	2.57019	0	2.5791	0.594594	1.84982	0	0	2.44996	0	0	0	0	0	3.98787	0	0.398875	1.39168	0	6.40642	0	0	3.21177	0	0	0	0.929551	6.10251	3.92955	3.04556
Wipi1	ENSMUSG00000041895.15	5.41461	0	0	0	0	4.9111	0	3.72187	0	4.07336	1.19959	0	0	0	4.62279	3.47277	3.41736	0	0	4.45337	0	0	2.49102	1.23951	0	0	4.62008	3.92756	0	0	0	2.7945	3.58608	0	4.77377	5.00233	2.77718	3.09617	1.8159	0	0	1.82503	0	0	1.01972	4.89409	4.75263	5.63511
S100a10	ENSMUSG00000041959.14	0	3.94169	5.63847	6.31635	4.04505	0	4.26134	5.71296	6.18892	5.0374	2.84942	3.77003	0	6.74815	0	0	5.18902	5.4329	6.67444	0	5.67032	0	5.84075	4.95411	5.39904	0	0	3.52766	0	3.18275	2.66152	3.18489	6.88653	0	5.88157	4.10882	4.92196	6.41474	4.79173	0	0	5.37061	4.36286	7.50523	6.47263	6.60707	0	5.20268
Wdr60	ENSMUSG00000042050.8	0	0	0	0	0	0	0	0	0	0	0	0	0	0	0	0	0	0	0	0	0	0	0	0	0	0	0	0	0	0	0	0	0	0	0.535308	0	0	0	1.7812	0	0	0	0	0	0	1.4987	0	3.38803
Arsb	ENSMUSG00000042082.7	0	0	0	0	0	0	0	0	0	0	0	0	0	0	0	0	0	0	0	0	0	0	0	0	0	0	0	0	0	0	0	0	0	0	0	0	0	0	0	0	0	0	0	0	0	0	0	0
Klhdc8a	ENSMUSG00000042115.4	0	0	1.53075	0	0	0	3.43007	0	0	0	0	0	0	0	0	0	0	0	0	0	0	0	0	0	0	0	0	0	0	0	0	0	0	0	0	0	0	0	0	0	0	0	0	0	0	0	0	0
Vwa1	ENSMUSG00000042116.3	0	0	0	0	0	0	5.23647	0	0	0	0	2.11289	0	0	0	0	0	0	0	0	0	0	0.779591	0	3.46775	0	2.45522	0	0	0	0	0	0	3.69293	0	0	2.78487	0	1.18553	0	0	0	0	0	0	0	0	0
Zfand4	ENSMUSG00000042213.17	0	0	0	0	0	0	0	0	0	0	0	0	0	0	0	0	0	3.36373	0	0	0	0	0	0	0	0	0	0	0	0	0	2.57223	0	0	0	0	1.3323	0	0	0	0	0	0	0	0	0	0	0
Lyn	ENSMUSG00000042228.14	0	0	0	4.58579	0	4.18425	0	0	0	0	0	0	0	0	0	0	0	5.79424	6.05468	1.99649	0	0	0	0	0	0	0	0	0	0	0	0	0	0	0	0	2.70918	0	2.31316	0	0	0	0	0	0	0	0	0
Tmc7	ENSMUSG00000042246.5	0	0	0	0	0	0	0	0	0	0	0	0	0	0	0	0	0	0	0	0.428738	0	0	0	0	0	0	0	0	0	0	0	0	0	0	0	1.34704	0	0	0	0	0	0	0	3.42207	0	0	0	0
Mkl1	ENSMUSG00000042292.17	0	5.61347	1.57522	1.68984	5.18097	4.16184	5.33732	0.54458	5.88909	0	5.34078	3.84457	5.75553	0	5.07908	3.65604	5.77495	3.15509	4.84169	0.535943	0	5.17445	3.03331	2.10443	2.87202	0	0	0	0	4.02213	2.44233	1.86973	5.20647	5.76565	3.55614	6.94275	5.10585	7.58399	4.3481	4.04477	0	4.64849	3.48088	5.70929	5.2622	0	6.4808	4.54632
Ikbke	ENSMUSG00000042349.13	4.36067	0	0	1.28796	0	0	3.54832	0	0	0	1.94607	3.65393	1.026	1.57348	0	0	3.27395	3.59422	0	0	0	4.56907	3.63939	0	2.21647	0	0	0	0	0.640647	3.12442	0.69483	0	0	3.84674	0	4.50747	0	2.33355	0	0	1.34898	0	0	1.13006	2.43989	3.47214	0
Gjb3	ENSMUSG00000042367.12	0	4.90282	0	2.66836	5.46829	0	0	1.23333	5.61489	0	0	0	4.30192	0	0	0	0	0	0	0	6.91835	2.97596	5.3943	4.40944	0	3.7241	0	0	4.95281	3.89085	1.43355	2.07539	2.91261	0	0	2.76564	0	4.78286	0	3.75982	5.80761	3.3326	0	5.3139	1.1662	0	0	0
Pbxip1	ENSMUSG00000042613.9	3.36111	3.36996	0	0	1.7912	0	0	2.67715	0	0	0	1.83064	0	0	0	0	0	0	3.71662	0	0	0	0	0	0	0	0	2.56581	0	0	0	2.58939	0	0	0	0	0	0	0	0	0	2.79577	0	0	0	1.94748	0	0
Itpr3	ENSMUSG00000042644.9	6.41756	0.82956	3.37634	2.56638	0.337048	4.26407	0	3.53091	4.98082	2.44381	3.00558	3.99711	3.86983	3.41145	5.20596	3.27737	1.68377	2.20044	4.74606	0.275153	3.79033	4.67466	5.09899	5.5983	2.59412	4.85829	4.26834	2.50521	4.70206	5.40675	4.33048	3.45249	4.25601	1.43295	0.245622	4.34036	0.585431	0.585364	2.92155	4.17319	0	4.06685	1.91625	3.57029	2.45124	3.38909	6.09165	6.19525
Commd10	ENSMUSG00000042705.9	6.54598	2.4207	0	0	3.06899	5.34062	4.55361	5.64298	0	0	3.08463	3.4082	4.00801	0	0	6.52724	5.42385	5.77547	0	0	4.93284	0	2.18598	0	0	0	0	0	0	0	0	4.04747	3.93533	0	5.01092	0	6.72554	5.84962	2.89429	0	0	2.85498	6.09133	0	4.97315	0	0	7.15691
Ttc9	ENSMUSG00000042734.6	0	0	0	0	0	0	0	0	0	0	0	0	0	0	0	0	0	0	0	1.06887	0	0	0	0	0	0	0	0	0	0	0	0	2.13229	0	0	0	1.08957	0	0	0	0	0	2.62117	4.5759	0	0	0	0
Krtcap2	ENSMUSG00000042747.12	5.58116	0	0	0	5.36895	0	4.93239	3.88918	0	0	0	5.44397	0	4.72528	4.99833	0	0	0	0	3.13557	5.39137	5.06951	0	3.60937	4.55156	0	0	2.39586	0	2.91276	0	3.132	4.55579	4.39888	2.47216	6.23134	2.30238	0	3.28545	0	0	0	0	0	2.59597	4.21787	0	0
Lgr6	ENSMUSG00000042793.13	0	6.68566	3.6408	0	2.40875	0	0	0	0	0	0	0	0	0	0	0	0	0	0	0	4.47396	0	0	5.28308	0	0	0	3.20713	0	0	0	0	0	0	0	6.15689	0	0	0	3.8076	0	0	2.13148	3.91944	0	6.75331	3.78804	6.52937
Serpinb6b	ENSMUSG00000042842.11	6.24013	0	0	0	0	0	0	0	0	0	0	0	0	0	0	0	0	0	0	0	0	0	0	0	0	0	0	0	0	0	0	0	0	0	0	0	0	0	0	0	0	0	0	0	0	0	0	0
Aida	ENSMUSG00000042901.10	0	0	0	3.19154	0	0	0	0	0	0	0	0	0	1.78675	0	0	0	0	0	0	1.95731	0	0	2.50944	0	0	0	0	0	2.41441	2.94297	0	0	0	0	0	0	0	0	0	4.97811	0	0	0	0	2.60794	0	0
Synpo	ENSMUSG00000043079.17	0	6.5741	4.04724	0	0	0	6.43606	0	0	0	0.731163	5.61958	0	0	0	3.65414	0	0	2.40771	0	0	0	0	5.10481	0	0	0	0	0	0	0	0	0	0	0	4.04445	0.635678	0	0	2.51428	0	0	0	0	0	3.2169	7.69358	1.81992
Mmp1a	ENSMUSG00000043089.6	0	0	0	0	0	0	0	0	0	0	0	0	0	0	0	0	0	0	0	0	0	0	0	0	0	0	0	0	0	0	0	0	0	0	0	0	0	0	0	0	0	0	0	0	0	0	0	0
Fbrsl1	ENSMUSG00000043323.17	0	0	0	1.36532	2.3093	3.20119	0	3.70733	0	0	3.47436	0	4.51057	0	0	4.61609	0	0	3.34717	0	3.57983	0	4.14628	3.81978	0	0	4.8764	1.44576	0	0	0	2.14463	0	0	5.4532	6.77119	0	6.98022	2.30833	0	5.03355	6.22614	4.31972	0	3.29262	0	3.93127	4.93914
Orai3	ENSMUSG00000043964.14	0	0	6.99169	0	0	0	0	0	0	0	0	2.77341	0	0	0	0	0	0	6.252	0	0	0	0	0	0	0	0	0	0	0	0	0	0	0	4.14146	0	3.26874	0	0	0	0	0	0	0	0	0	0	0
Cep164	ENSMUSG00000043987.18	0	5.61063	1.53087	0.933221	0.537346	0	5.80064	0	2.77691	0	0	0	1.31787	0	0	5.61301	3.03089	0	0	0.51296	2.76284	0	4.36319	5.36602	4.90308	2.44075	1.60378	0	0	0	4.14716	3.35573	2.67363	4.91759	0	6.16367	2.01834	2.09464	2.29847	2.40095	6.41013	0	0	0	0	5.61323	0	0
Fmn1	ENSMUSG00000044042.19	2.22794	0	0	0	0	0	0	0	0	0	0	0	0	0	5.65087	3.20481	0	3.57993	0	0	4.2316	0	0	0	0	0	0	2.11211	0	0	0	2.20277	0	0	1.1191	0	1.37097	1.92841	1.67531	0	0	0	0	0	0	0	0	0
Ctla2a	ENSMUSG00000044258.10	6.63364	0	0	0	0	0	0	0	0	0	0	0	0	0	0	0	0	0	0	0	0	0	0	0	0	0	0	0	0	0	0	0	0	0	0	0	0	0	0	0	0	0	0	0	0	0	0	0
Cnr1	ENSMUSG00000044288.6	0	0	0	0	0	0	1.43679	0	0	0	0	0	0	0	0	0	0	0	0	0	0	0	0	0	0	0	0	0	0	0	0	0.387265	0	0	0	0	0	0	0	0	0	0	0	0	0	0	0	0
Cdkn2a	ENSMUSG00000044303.6	0	0	4.0772	0	0	0	6.08899	0	0	0	3.63982	0	0	0	0	0	0	0	0	0	0	0	2.65031	0	3.93864	0	0	3.87293	0	0	0	0	3.63251	0	3.79137	0	3.26639	0	2.60303	0	0	0	0	0	2.26613	0	0	0
Trp53i13	ENSMUSG00000044328.13	0	0	0	0	0	0	0	0	5.48962	0	4.17991	5.9016	0	0	0	0	0	0	0	0	0	0	0	0	0	0	0	0	0	0	0	0	0	0	0	0	0	0	0	0	0	0	0	0	0	0	0	0
Ackr3	ENSMUSG00000044337.5	0	1.54419	3.66478	3.34674	0	3.06278	0	0	0	0	3.26642	0	0.985237	0	0	2.21125	0	0	0	4.44167	0	5.95527	4.0913	0.826427	2.25749	0	0	3.44235	0	4.38948	4.79276	0.723883	2.16233	3.34178	0	0	2.32702	0	3.37167	0	0	2.71152	0	3.58933	0.648329	3.70004	0	0
Rin3	ENSMUSG00000044456.16	3.1063	4.6691	0	0	0	0	0	0	0	0	0	0	0	0	0	0	0	0	0	0	0	0	0	0	0	0	0	0	0	0	0	0	0	0	1.72	0	0	0	0	0	0	0	0	0	0	0	5.3926	0
Tnfaip8l1	ENSMUSG00000044469.8	4.19511	0	0	0	0	0	4.64894	0	0	0	0	0	0	0	0	0	0	0	0	0	0	0	0	0	4.26396	0	0	0	0	0	0	0	2.84105	0	0	0	0.904846	0	0	0	0	0	0	0	0	0	0	0
Lncpint	ENSMUSG00000044471.12	6.06078	0	0	0	0	0	0	0	0	0	0	0	0	0	0	0	0	0	0	0	0	0	0	4.18211	0	0	0	0	0	0	0	0	0	0	0	5.00868	0	0	0	0	0	0	0	0	0	0	0	5.61651
Dmd	ENSMUSG00000045103.18	0	0	0	0	2.27149	0	0	0	0	0	0	0	0	0	0	0	0	0	0	0	0	0	4.66241	0	0	0	0	0	0	0	0	0	0	0	0	0	0	0	3.03082	0	0	0	0	0	0	5.45672	5.94401	0
Dpy19l4	ENSMUSG00000045205.16	0	0	4.0424	3.57592	2.6966	0	0	0	0	0	0	0.983424	0	0	0	4.08494	0	4.03454	2.78882	0	0	2.845	0	2.01101	4.01342	0	0	0	0	0	1.61863	1.24007	0	0	1.20494	0	2.99864	1.99967	1.34208	0	3.54392	0	0	0	0	1.14654	0	2.5372
Proser2	ENSMUSG00000045319.13	0	0	2.72689	4.30675	0	0	5.53082	1.27362	0	0	1.61409	0	0	0	0	0	0	0	0	3.02153	0	0	0	0	5.03968	0	2.69711	0	0	0	0	0	4.06354	0	1.97904	0	0	0	2.7772	0	0	2.14907	0	0	3.94461	3.56525	0	0
Sh2d5	ENSMUSG00000045349.15	0	2.39965	0	2.92873	0	7.22764	3.07718	5.32317	3.19401	0	3.57907	3.1002	0	6.61409	0	3.51672	6.92985	5.60115	4.81605	6.3246	0	0	3.45237	0	3.10231	6.98997	0	2.76938	0	0	4.7765	0	5.62779	0	3.28728	0	4.02232	0	4.77606	0	7.06961	0	2.60623	0	3.39772	0	0	0
Epcam	ENSMUSG00000045394.9	0	5.21769	5.36662	0	2.35345	0	0	4.62073	6.28361	0	0	0	6.7867	4.30709	5.74676	3.3112	0	6.36033	4.34895	3.22213	5.82139	0	3.9315	3.8791	0	0	0	3.93009	4.7484	0	3.66969	0	3.90772	0	4.10153	4.44026	2.46048	5.50333	0	7.22184	0	0	0	0	2.49154	4.92888	0	2.95048
Ifitm10	ENSMUSG00000045777.14	0	0	0	0	0	0	0	0	0	0	0	0	0	3.30851	0	0	0	0	0	0	0	0	0	2.65116	0	0	0	0	0	2.40694	0	2.37589	0	0	0	0	3.50326	0	0	0	5.87724	0	3.76972	0	0	0	0	0
Serpinb9	ENSMUSG00000045827.10	0	0	0	0	0	0	0	0	0	0	0	0	0	0	3.38574	0	0	0	0	0	0	0	0	0	0	0	0	0	0	0	0	0	0	0	0	0	0.645331	0	0.69236	0	0	0	0	0	0	0	0	0
Slitrk6	ENSMUSG00000045871.5	0	0	0	1.71183	0	3.09635	1.81459	0	0	0	1.54105	0	2.8641	1.6206	0	0	0	0	0	0	0	0	0	1.00391	0	0	0	1.00781	1.91417	0	0	1.44107	0	0	1.7561	0	1.54174	0	0	0	3.7718	0	0	0	1.59563	0	0	0
Tmem229b	ENSMUSG00000046157.13	0	0	0	0	2.7613	0	4.37707	0	0	0	0	1.30759	0	0	0	0	0	0	0	0	0	0	0	0	0	0	0	0	0	0	0	0	0	0	0.830537	0	0.609578	0	0	0	0	0	0	0	0	0	0	0
Plaur	ENSMUSG00000046223.10	0	0	0	0	0	0	0	0	0	0	0	0	0	0	0	0	0	0	4.67015	0	0	0	0	0	0	0	0	0	0	0	0	0	0	0	3.80852	0	0	0	0	0	0	0	0	0	0	0	0	0
Cox17	ENSMUSG00000046516.10	0	4.70368	0	0	5.01302	0	0	0	0	0	0	0	0	1.86134	0	0	0	0	0	0	0	0	0	0	0	0	0	0	0	2.95037	0	0	0	0	0	0	0	0	0	0	0	4.33715	0	0	0	0	0	0
Zfp518b	ENSMUSG00000046572.10	0	0	0	0	0	0	0	0	0	0	0	0	0	0	0	0	0	0	0	0	0	0	0	0	0	0	0	0	0	0	0	0	0	5.57537	0	0	0	0	4.83254	0	0	0	0	0	1.22204	3.51708	0	0
Gm5424	ENSMUSG00000046687.6	0	0	0	0	1.90063	0	0	0	0	3.79774	2.16521	0	0	4.06488	0	0	0	5.12706	0	0	0	0	0	2.34462	0	0	0	0	0	0	0	1.79649	0	0	2.90459	0	3.25718	0	0	4.88985	0	0	0	0	0	0	0	0
Hmga1	ENSMUSG00000046711.16	0	8.6225	6.90771	8.52814	7.46035	10.1816	6.39945	7.79397	7.94901	8.88415	8.11585	7.40837	5.49984	8.58546	7.87799	7.639	9.49811	8.35018	8.14713	5.47088	10.1004	7.0846	7.89596	7.65976	7.76912	9.5905	6.49251	8.32096	6.10947	8.27663	7.1673	8.00632	8.69344	5.24602	9.51565	8.25179	7.9859	8.01938	7.82267	7.78248	10.4572	7.41634	8.56662	7.24561	6.79951	8.8159	0	7.58856
3110062M04Rik	ENSMUSG00000046806.13	0	0	0	0	0	2.93538	0	0.674275	0	0	0	0	0	0	0	3.00086	1.9052	0	0	0	0	0	0	2.29342	0	0	0	0	0	0	0	0	0	0	1.80695	0	0.666292	0	1.46946	0	0	0	0	0	0	0	0	0
Atxn1	ENSMUSG00000046876.16	0	1.51964	0	0	0.731069	4.60114	2.471	3.70235	0	0	1.59064	0	2.38647	0	2.74145	3.99013	0	3.80053	2.61719	0	1.14935	1.89354	3.29001	2.61008	2.61706	1.70604	4.69096	2.4693	0	3.14394	1.28882	2.06399	3.27443	0	4.27501	0.809965	3.64054	5.81278	4.01272	3.00737	4.24528	3.77107	1.50198	0	1.0415	4.73528	0	0
Nqo2	ENSMUSG00000046949.16	0	0	0	2.61837	0	0	0	0	0	0	0	0	0	0	0	0	0	0	0	0	0	0	2.55461	0	0	0	0	0	0	0	0	0	0	0	0	0	0	2.89666	0	0	0	0	0	0	0	0	0	0
Tmem164	ENSMUSG00000047045.17	0	2.45309	0	3.08097	4.05813	0	0	1.33514	0	0	0	3.85529	0	0	0	0	0	2.33967	0	0	2.68884	0	1.71328	0	0	0	0	0.622378	0	1.59581	0	1.22848	2.32058	0	0	0	1.77088	0	0	0	0	0	0	0	2.56469	0	0	0
Dusp18	ENSMUSG00000047205.12	0	0	0	0	4.47199	0	0	0	0	0	0	0	0	0	0	0	0	0	0	0	0	0	0.979912	0	0	0	0	0	0	0	0	0	0	0	2.92673	0	0	0	0	0	0	0	0	0	0	0	0	0
Gap43	ENSMUSG00000047261.9	0	0	0	0	0	0	0	0	0	0	0	0	0	0	0	0	0	0	0	0	0	0	0	0	0	0	0	0	0	0	0	0	0	0	0	0	0	0	0	0	0	0	0	0	0	0	0	0
AI837181	ENSMUSG00000047423.10	0	0	0	0	3.41891	0	0	0	0	0	0	0	0	0	0	0	3.05089	3.60968	0	0	4.93466	3.20032	0	1.71629	0	0	0	0	0	0	3.19528	1.49995	2.37584	0	4.45337	0	0	5.02515	0	5.65399	0	3.62794	0	0	0	0	0	0
Lxn	ENSMUSG00000047557.2	0	0	4.845	0	0	0	0	0	0	0	2.62703	3.7413	2.71168	0	6.80546	0	0	0	0	3.37474	0	0	0	0	3.72944	0	0	0	0	1.71311	0	3.10706	0	0	2.87129	0	0	0	3.65718	0	0	0	0	0	0	3.12371	0	0
Flrt1	ENSMUSG00000047787.8	0	0	0	0	0	0	0	0	0	0	0	0	1.38301	0	0	0	0	0	0	0	0	0	0	0	0	0	0	0	0	0	0	0	0	0	0	0	0	0	0	0	0	0	0	0	0	0	0	0
Marcksl1	ENSMUSG00000047945.6	3.6836	0	0	2.32426	1.59764	6.53844	0	2.63654	0	0	3.94555	0	0	2.80602	0	6.0384	3.35221	4.06985	4.31597	1.4264	0	0	0	0	0	4.36526	0	0	0	1.35982	3.85686	2.27322	2.63965	5.32541	5.13333	4.30637	2.31408	5.32139	2.93253	0	5.1434	0	4.52082	0	2.13425	6.91466	0	3.30847
Mlec	ENSMUSG00000048578.11	0	0	4.08411	0.750545	6.37886	2.29675	0	4.24592	7.10498	3.25604	3.98803	0	2.88489	0	0	6.51742	4.62284	0	2.91528	4.75318	3.77629	0	3.24913	5.74065	4.11374	4.60843	0	1.2931	2.31087	5.49369	4.10325	1.25095	1.8925	1.7358	6.05535	0	3.39969	1.21812	5.17795	0	4.30851	1.93049	3.99973	6.42637	1.95705	2.32493	0	0
Myof	ENSMUSG00000048612.16	0	0	0	3.19961	0	5.34203	2.00247	2.76545	4.93455	6.15943	2.97509	0	3.61488	2.38242	0	3.04785	4.7777	4.87458	3.16783	2.57317	3.45172	5.5278	3.39432	2.21089	3.89417	3.63652	3.70006	3.61977	5.53412	4.73399	0	4.73476	4.59999	6.18299	4.75304	1.74585	4.23122	0	3.16391	6.14168	5.09453	1.61574	3.59024	5.39406	3.11801	4.64674	5.29271	0
Ctxn1	ENSMUSG00000048644.8	0	0	0	0	0	0	0	0	0	0	0	0	0	0	0	0	0	0	0	0	0	0	0	0	0	0	0	0	0	0	0	0	0	0	0	0	0	0	0	0	0	0	0	5.31108	0	4.65004	0	5.58844
Pthlh	ENSMUSG00000048776.8	0	0	0	0	0	0	0	0	0	0	0	3.3282	0	0	0	0	0	0	5.29688	1.8112	6.16725	0	1.85974	0	0	4.77775	0	0	0	0	0	0	0	0	0	0	0	0	0	0	0	0	3.49158	0	3.12971	4.52075	4.74397	0
Fkrp	ENSMUSG00000048920.8	0	0	0	0	0	0	0	0	0	0	2.92495	0	0	3.47602	0	0	0	0	6.22098	0	0	0	2.62704	0	3.39801	0	3.83097	0	2.01319	0	1.1501	0	0	0	0	0	3.55232	0	0	0	0	0	0	4.18978	0	0	0	0
Sorl1	ENSMUSG00000049313.8	5.29373	1.39136	0.748702	0	0	2.50775	0	0	3.65506	0	1.95714	0	0	0	0	0	0	0	1.58491	3.06136	0	0	0	0.905908	0.645087	2.30967	0	0	0	0	0	1.40228	1.04425	0	0	3.45101	3.08701	1.0749	0	0	0	0	0	0	0	0	0	0.830285
Krt8	ENSMUSG00000049382.10	0	0	0	0	0	0	0	0	0	0	0	0	0	2.45804	0	0	0	0	0	0	0	0	0	0	0	0	0	0	0	0	0	1.29184	0	0	0	0	0	0	0	0	0	0	0	0	0	0	0	0
Gemin4	ENSMUSG00000049396.6	0	0	0	2.54349	0	0	0	0	0	0	0	0	0	0	0	2.0951	2.70512	0	0	0	3.26154	0	2.38766	3.45039	0	0	0	0	0	0	1.22455	0	0	0	0	0	2.70725	0	1.82819	0	0	0	0	0	1.12437	0	0	0
Htr1b	ENSMUSG00000049511.5	0	0	0	3.03183	0	5.35156	0	0	0	0	3.33338	0	0	1.60455	0	0	5.01964	2.55242	3.6682	2.89416	0	0	0	0	4.43869	4.20583	0	0	0	0	0	0.824947	3.35436	0	0	0	0	0	0	0	5.43023	0	0	0	3.59062	0	0	0
Sall2	ENSMUSG00000049532.11	0	0	0	0	0	0	0	0	0	0	0	0	0	0	0	0	0	0	0	0	0	0	0	0	0	0	0	1.35243	0	0	0	0	0	0	0	0	0	0	0	0	0	0	0	0	0	0	0	0
Fam109b	ENSMUSG00000049687.5	0	0	0	0	0	0	0	0	0	0	0	0	0	0	0	0	0	0	0	0	0	0	0	0	0	0	0	0	0	0	0	0	0	0	0	0	0	0	0	0	0	0	0	0	0	0	0	0
Ubqln2	ENSMUSG00000050148.9	5.75657	0	0	0	0	0	0	2.04341	0	0	2.81546	1.6558	4.39985	4.01098	3.58567	0	3.39567	5.43714	0	0	0	0	1.90234	4.45531	3.22018	0	3.09571	0	0	0.620828	3.6915	1.90169	3.77058	0	4.93106	2.71236	1.32862	3.63191	0.885862	0	0	3.17035	5.48607	5.081	3.14199	0	3.57301	0
Eva1b	ENSMUSG00000050212.4	0	0	0	0	0	0	0	2.65479	0	0	2.79727	0	0	0	0	0	0	0	0	0	0	0	0	0	0	0	0	0	0	0	0	0	0	0	0	0	0	0	0	0	0	0	0	0	0	0	0	0
Hic2	ENSMUSG00000050240.16	0	0	0	0	0	0	1.18374	0	0	0	0	0	0	0	0	0	0	0	0	0	0	0	0	0	0	0	0	0	0	0	0	0	1.54736	0	0.680873	0	0	0	0	0	0	0	0	0	0.365676	0	0	0
2021-09-06	ENSMUSG00000050379.15	2.07422	0	4.26644	0	0	0	0	0	0	4.66659	0	2.99135	0	2.20216	0	0	0	0	5.41452	0	0	0	0	0	0	0	0	0	0	0	0	0	0	0	3.13537	0	0.936444	0	0	0	0	0	0	0	0	0	0	0
Gdpgp1	ENSMUSG00000050973.11	0	0	0	0	0	0	0	0	0	0	0	0	0	0	0	0	0	0	0	0	0	0	0	0	0	0	0	0	0	0	0	0.561498	0	2.26019	0	0	0	0	1.62729	0	0	0	0	0	0	0	0	0
Zfp52	ENSMUSG00000051341.6	0	0	0	0	0	0	0	0	0	0	0	0	0	0	0	0	0	0	0	0	0	0	0	0	3.52254	0	0	0	0	2.18334	1.21787	1.53695	0	0	3.15118	0	1.6118	0	0	0	0	0	0	0	0	0	0	2.056
Plekhm3	ENSMUSG00000051344.13	3.43352	0	4.42058	1.78885	0	0	0	4.98545	0	0	1.94844	0	0	1.64376	0	3.35975	1.12943	0	3.40948	0	0	0	0	4.66671	0	0	0	0	0	0	1.03128	0	0	0	1.89143	4.07319	0	0	0	0	0	0	0	6.2401	0	0	0	2.1747
Ywhag	ENSMUSG00000051391.9	0	5.76354	6.33874	6.06658	5.58467	8.5144	6.02111	5.60455	7.42811	0	5.47698	5.99455	3.18075	6.04231	6.72227	4.77737	7.36532	7.25835	8.18287	3.70035	3.48905	5.67273	5.7037	3.37252	5.92992	7.53629	6.25698	6.25175	6.14357	4.38417	4.4296	4.68463	6.54272	4.50933	5.3193	5.69939	6.86276	1.97303	6.80556	6.2968	8.11522	4.05593	4.83465	7.7049	6.83545	6.86188	0	7.1737
Dcun1d4	ENSMUSG00000051674.15	0	0	0	0	0	0	0	0	0	0	0	0	0	0	0	0	0	0	0	0	0	0	0	0.618982	5.86873	0	0	0	0	0.447041	0	0.542741	0	0	0	0	0	2.61917	0	0	0	1.69494	0	0	1.6107	0	0	0
2021-03-08	ENSMUSG00000051855.15	0	0	0	0	0	0	0	0	0	0	0	0	0	0	0	0	0	0	0	4.97191	0	0	0	0	0	0	0	0	1.6899	0	0	0	0	0	0	0	0	0	0	0	0	0	0	4.32152	0	0	0	0
Mest	ENSMUSG00000052331.14	2.93472	0	0	0	0	0	0	0	0	0	0	0	0	0	0	0	0	0	0	0	0	0	0	0	0	0	0	0	0	0	0	2.4245	0	0	0	0	0	3.39426	0	0	0	0	0	0	0	0	0	0
Ankrd44	ENSMUSG00000052512.17	0	2.34298	0	3.89075	2.93342	5.72138	2.57346	2.00472	0	0	0.454718	5.08376	0	0	0	0	2.39875	0	6.77961	1.21344	0	0	0.346553	2.60369	0	1.99784	2.5641	0	0	0	0.446968	3.58825	2.47909	0	3.98958	4.69425	0.290121	3.53989	1.29787	0	0	0.971857	3.44904	0	1.33096	5.86202	0	4.22821
Nav2	ENSMUSG00000052563.13	0	0	0	0	0	0	0	0	0	0	0	0	0	0	0	0	0	0	0	0	0	0	2.57999	3.73844	0	4.97541	0	0	0	0	0	3.03383	0	0	0	0	0	0	0	0	0	0	0	0	0	0	0	0
D930048N14Rik	ENSMUSG00000052609.9	3.82758	0	0	3.57356	2.87038	0	2.02206	1.7907	0	0	0.58287	0	0	0	4.35503	0	3.84836	3.61479	0	1.98203	4.20252	0	0	2.69329	4.48534	0	0	0	0	3.71754	3.31073	0.673523	4.2695	3.89403	2.23812	0	0	0	5.09608	4.047	0	2.44851	3.18985	6.05008	3.90585	0	0	0
Plekhg3	ENSMUSG00000053062.16	0	0	0	0	0	0	0	0	0	0	0	0	0	0	0	0	0	0	0	0	0	0	0	0	0	0	0	0	0	0	0	0	0	0	0	0	0	0	0	0	0	0	0	5.40094	0	0	2.73594	0
Jam2	ENSMUSG00000053137.7	0	0	2.77697	0	0	0	0	0	0	0	2.69152	0	0	0	0	0	0	0	0	0	0	0	0	0	0	0	0	0	0	0	0	0	0	0	0	0	0	0	0	0	0	0	0	0	0	0	0	0
Mapk11	ENSMUSG00000053317.11	0	0	0	5.59613	5.82403	0	4.64296	4.93521	0	6.137	4.81122	5.16121	5.41176	6.1825	0	0	0	0	0	4.35532	0	0	4.83077	4.39198	6.145	6.92594	5.60112	3.9746	5.24124	3.87574	0	2.69531	6.67649	0	4.46349	0	6.64879	0	3.82745	0	0	5.29753	6.18762	0	4.02917	5.20121	0	5.78926
Sec61b	ENSMUSG00000053604.5	0	0	0	0	3.21825	0	0	0	0	0	0	0	1.65382	1.73076	0	0	0	0	0	0	0	5.70271	0	0	0	0	0	0	0	0	0	0	0	0	0	0	0	0	3.18655	0	0	0	0	0	0	0	0	0
Rpia	ENSMUSG00000053931.11	0	0	0	0	0	0	0	0	0	0	3.6367	0	0	0	0	0	0	0	0	5.19458	0	0	0	0	0	0	2.56411	0	0	0	0	0	0	0	1.72426	0	0	0	0	0	0	0	0	0	2.82544	0	0	0
Cnn3	ENSMUSG00000054027.8	4.67254	0	0	0	0	0	0	0	0	0	0	0	0	0	2.21173	2.15485	1.9916	0	0	0	0	0	0	0	0	0	1.38595	0	0	0	0	1.40207	0.89747	0	0	1.1298	0	0	0.766332	0	0	0	0	0	0	0	0	0
Nt5dc3	ENSMUSG00000054150.12	3.89784	0	0	0	0	0	0	0	0	0	2.2919	0	0	0	4.25701	0	0	0	0	3.62756	3.46541	0	0	0	0	0	0	0	0	0	0	0	2.15019	0	0	0	0.502081	0	0	0	3.66355	0	0	0	0	0	0	0
Syne3	ENSMUSG00000054321.7	2.73687	0	0	2.24509	0.429399	0	0	0	0	0	0	0	0	0	0	0	2.49423	0	3.53859	0	0	0	0.93108	2.88837	0	0	0	0	0	0.366891	0	2.09364	1.84176	0	1.92757	1.25813	0.474371	2.53098	0	0	0	1.51518	3.69895	0	1.20679	0	0	0
Taf4b	ENSMUSG00000054364.5	0	0	4.51735	5.31379	0	3.89445	6.38995	5.1815	0	3.10136	3.22347	2.08393	2.61163	0	8.40863	4.66235	0	3.40501	4.58665	5.45527	5.16358	0	0	1.27156	3.98717	0	3.46903	7.50835	2.97038	2.48924	1.24979	4.71251	0	4.76452	3.25945	6.89944	2.18489	5.01559	3.69802	0	0	2.70656	0	0	6.6361	0	4.36559	5.13357
Rhob	ENSMUSG00000054519.8	0	0	1.63513	0	0	3.23538	0	0	0	0	0	0	0	0	0	0	0	0	0	1.1952	0	0	0	0	0	0	0	0.676682	0	0	0	0	0	0	0.865159	0	0	3.89473	0	0	0	0	0	0	0	0	0	0
Zfp867	ENSMUSG00000054580.14	0	0	0	0	0	0	0	0	0	0	0	0	0	0	0	0	0	0	0	0	0	0	0	0	0	0	0	0	3.55106	0	0	0	0	0	0	0	0	0	0	0	0	0	0	0	0	0	0	0
Pla2r1	ENSMUSG00000055485.6	0	3.98399	0	0	0	0	3.39777	0	0	0	0	0	0	0	5.15438	0	0	0	0	0	0	1.94881	0	3.10279	0	4.0237	0	0	2.27413	0	0	0	0.859299	0	0	2.12088	0	0	0	3.34366	0	0.780853	0	0	0	1.01246	0	4.49076
Soga1	ENSMUSG00000055723.6	0	0	0	3.16369	0	0	0	2.40408	0	0	0	2.77268	0	3.42094	0	0	0	0	0	0	0	0	1.77367	0	0	0	0	0	0	1.32554	3.98449	1.51097	2.24624	0	0	0	0	0	1.09507	0	5.89111	0	0	0	0.910905	0	0	0
Rras2	ENSMUSG00000055926.3	0	0	0	0	0	0	0	0	0	0	0	0	0	0	0	0	0	0	0	0.691513	0	0	0	0	0	4.86322	0	0	0	0	0	0	0	0	0	0	0	0	0	0	0	0	0	0	0	0	0	0
Gm14137	ENSMUSG00000056121.16	0	0	0	0	1.45618	0	0	0	0	0	1.60358	0	0	0	0	0	3.18	3.85826	0	0	0	0	0	1.95571	0	0	0	0	0	0	1.51022	2.14017	2.47299	0	3.37062	2.76307	0	1.10328	0	2.45937	5.02857	3.67159	0	0	2.00884	0	0	0
Fez2	ENSMUSG00000056131.13	0	0	0	0	0	0	0	1.73634	0	0	0	1.9993	3.41313	2.88771	0	3.74796	0	0	0	0	0	0	2.30727	2.304	0	0	0	2.21381	0	0	0	0	2.67616	0	2.42032	0	1.99247	0	0	3.26443	4.57074	0	2.51846	0	0	0	0	0
Pgm3	ENSMUSG00000056457.6	0	0	0	0	0	0	0	0	0	0	0	0	0	0	0	0	0	0	0	0	0	0	0	0	0	0	0	0	0	0	0	0	0	0	0	0	0	0	0	0	0	0	0	0	0	0	0	0
Prl2c3	ENSMUSG00000056758.14	0	0	0	0	0	0	0	0	0	0	0	0	0	0	3.49572	0	0	0	0	0	0	0	0	0	0	0	0	0	0	0	0	0	0	0	0.578938	0	0	0	0	0	0	0	0	0	0	0	3.32641	0
Hmga2	ENSMUSG00000056832.14	0	0	0	0	0	0	0	0	0	0	0	0	0	0	0	0	0	0	0	0	0	0	0	0	0	0	0	0	0	0	0	0	0	0	0.722192	0	0	0	0	0	0	0	0	0	0	0	0	0
Ttc26	ENSMUSG00000056888.11	0	0	0	0	0	0	0	0	0	0	0	0	0	0	0	0	0	0	0	0	0	0	0	0	0	0	0	0	0	0	0	0	0	0	0	0	0	0	0	0	0	0	0	0	0	0	0	0
Glipr1	ENSMUSG00000057074.6	0	0	0	0	0	0	0	0	0	0	0	0	0	0	0	0	0	0	0	0	0	0	0	0	0	0	0	0	0	0	0	0	0	0	0	0	0	0	0	0	0	0	0	0	0	0	0	0
Ces1g	ENSMUSG00000057329.7	0	1.32428	2.40218	0	0	0	0	0	0	0	0	0	0	0	0	0	0	0	0	0	0	0	0.415369	0	0	0	0	0	0	0	0	0	0	0	0.640928	0	0	1.12848	0	0	0	0	0	0	0	0	0	2.89137
Bcl2	ENSMUSG00000057346.12	3.77323	0	0	0	0	0	0	0	0	0	0	0	0	0	0	0	0	0	0	0	0	0	0	0	0	0	0	0	0	0	0	0	0	0	0	0	0	0	0	0	0	0	0	0	0	0	0	0
Apol9a	ENSMUSG00000057363.12	0	0	0	4.16794	0	0	0	0	0	0	0	0	0	0	0	0	0	0	0	3.43461	0	0	0	0	4.87525	0	0	0	0	0.963063	0	3.40677	0	0	1.88052	0	2.99205	0	2.63692	0	0	0	0	4.87562	3.44906	0	0	6.46028
Uxs1	ENSMUSG00000057722.17	0	0	0	0	0	0	0	0	0	0	0	0	0	0	0	0	0	0	0	0	0	0	0	0	0	0	0	0	0	0	0	0	0	0	0	0	0	0	0	0	0	0	0	0	3.62104	0	0	0
Lepr	ENSMUSG00000057778.14	0	0	0	0	0	0	0	0	0	0	0	0	0	0	0	0	0	0	0	0	0	0	0	1.03058	0	0	0	0.949079	0	0	0	2.42623	0	0	0	0	0	0	0	0	0	0	0	0	0	0	0	0
Cyb5d2	ENSMUSG00000058056.16	5.20817	0	0	4.89559	0	5.42989	5.64106	2.57391	5.13918	4.38804	2.44928	5.84624	0	3.54266	6.33161	2.84242	0	7.07356	0	2.90157	2.85112	0	2.14478	0	3.25097	2.79686	2.99075	2.39353	2.9475	0	0	3.78112	2.05732	2.37073	1.42665	0	3.4338	3.78563	5.15494	3.92155	5.08006	2.56068	4.44647	0	5.41661	5.84935	0	4.01804
Palld	ENSMUSG00000058427.10	0	0	0	0	0	0	0	0	0	0	0	0	0	0	0	0	0	0	0	0	0	0	0	0	0	0	0	0	0	0	0	0	0	0	0	0	0	0	0	0	0	0	0	0	0	0	0	0
Cxcl2	ENSMUSG00000058793.14	6.20158	0	0	3.88983	2.08291	0	0	0	3.32474	0	1.56745	0	2.13511	1.69217	0	2.04867	5.1551	0	0	0.239112	1.76197	0	3.4519	0.615183	0	0	0	3.61307	0	0	2.76603	0	0	5.70437	0	0	2.75179	2.1605	0.293009	2.02412	0	0.533996	0	0	0	4.49388	0	0
Cds2	ENSMUSG00000059263.9	0	3.3009	0	0	4.24353	3.67307	1.55428	0.467372	3.06875	0	2.28134	0	2.88101	2.7347	3.41806	2.59774	2.47597	2.99583	0	2.31244	5.88644	4.31533	1.61691	2.93239	3.53939	0	2.73408	3.21557	4.33494	0.652365	2.59416	1.14831	3.92463	0	1.39213	2.86348	0	4.66968	1.91769	0	4.35825	1.15454	2.84078	0	0.454707	4.35907	4.25004	0
Usp47	ENSMUSG00000059555.6	5.79061	0	0	0	0.780645	2.9475	0	0.676369	0	2.25902	0.841769	2.23967	3.4386	4.51419	0	0	0	5.25765	2.71609	0	5.08618	0	0.872134	3.69553	5.73614	2.81582	3.4425	5.5568	0	0	3.46431	0	0	0	0	0	6.05356	0	0.796073	0	5.72822	5.63761	2.54115	0	1.94808	0	4.40104	0
Tor4a	ENSMUSG00000059713.12	0	0	0	0.829216	0	0	1.3254	1.42209	0	0	0	3.91993	0	0	0	0	0	5.44887	0	0.393036	0	0	0	0	0	0	0	0	0	0	0	0	3.66491	0	0.885436	0	0	0	0	2.75065	0	0	0	0	4.28024	0	0	0
Rcan3	ENSMUSG00000059970.7	0	0	0	0	0	0	5.28376	0	0	0	0	4.14802	0	0	0	0	0	0	0	0	0	0	0	0	0	0	0	0	0	0	2.99507	0	0	3.22637	0	0	0	0	0	0	0	1.89436	0	0	0	0	0	0
Hspa2	ENSMUSG00000060090.16	5.54856	0	3.68447	0	0	0	3.1012	3.26331	0	0	0	0	0	0	4.60779	3.35094	0	0	0	0	3.35569	0	0	2.82058	0	0	0	0	0	0	0	2.94862	2.61238	0	1.17103	5.26525	0	0	1.51715	0	0	0	0	0	0	0	0	4.57573
Rp2	ENSMUSG00000060147.15	5.98503	4.87913	0	4.75681	2.00537	0	5.81833	5.66226	6.64655	0	5.71982	0	6.218	3.76333	4.43156	4.56798	5.44035	5.9383	5.78668	5.76544	3.62045	0	5.61457	4.70758	3.49508	4.19961	3.82216	0	4.28274	4.16024	5.48689	3.42903	4.6437	3.68074	5.19412	5.79714	4.60126	4.35539	5.77625	4.93301	6.07809	6.55369	6.77229	7.67454	4.02019	6.23445	0	0
Serpinb6a	ENSMUSG00000060206.11	0	0	0	0	3.47673	1.89703	1.47669	0.448666	0	0	0	0	0.379924	5.05415	0	0	1.69316	0	0	0.879816	3.80025	0	0	0	0	0	0	0	0	0.831379	3.33503	0	2.68751	0	2.19969	0	1.41599	0.873141	1.46916	0	0	0	0	0	0	0	4.23281	0
Zfp462	ENSMUSG00000060260.13	0	0	0	0	0.782047	0	0	0.836067	0	0	1.65745	0	0	0	0	0	0	0	0	0	5.70709	0	0	1.70798	0	0	0	0	0	0	0	0	1.70012	2.83606	1.22124	0	0	0	0	0	0	1.57255	0	0	3.1122	0	0	0
Pwwp2b	ENSMUSG00000060568.14	0	0	0	1.60622	0	0	0	0.904126	0	0	0	0	0	0	0	0	0	0	0	2.23273	0	0	0	0	0	4.44006	0	0	0	0	0	0	0	0	0	0	0	0	0	0	0	0	0	0	1.18774	0	0	0
Fam78b	ENSMUSG00000060594.6	0	0	0	0	0	0	0	0	0	0	0	0	0	0	0	0	0	0	0	0	0	0	0	0	0	0	0	0	0	0	0	0	0	0	0	0	0	0	0	0	0	0	0	0	0	0	0	0
Layn	ENSMUSG00000060935.6	0	0	0	0	0	0	0	3.97937	0	0	0	0	0	0	0	0	0	5.54875	0	0	0	0	0	0	0	0	0	0	0	0	0	0	0	0	0	0	0	0	0	0	0	0	0	0	2.19162	0	0	0
Tmem263	ENSMUSG00000061731.9	5.19992	0	2.44575	5.14931	2.75269	0	3.46047	0	2.71883	0	1.31755	0	4.91837	3.48101	3.34001	4.83906	2.91797	5.62875	0	0	0	0	4.66922	3.8212	2.27682	5.42365	0	4.80402	0	5.47015	5.45003	1.16806	3.6408	0	0	2.455	3.66993	0.657277	2.00494	0	0	0	0	0	1.72229	3.63023	0	0
Ext1	ENSMUSG00000062590.13	6.63441	0	0	0	0	0	0	0	0	0	0	0	4.63919	0	0	0	0	0	0	0	1.85499	0	0	3.47071	0	0	0	0	0	0	0	0	0	0	1.01826	0	0	0	0	0	0	0	0	0	0.61444	0	0	0
Armc9	ENSMUSG00000062937.7	0	0	0	3.8359	0	4.65407	2.28256	0	4.96347	0	0	0	0	2.30844	0	2.56316	0	4.20831	0	0	3.39791	0	1.97377	1.92636	3.18242	0	0	0	0	0	0	1.3698	1.87494	0	3.33369	0	3.08236	0	3.18382	0	4.38653	1.53149	3.17219	0	1.27754	2.62086	0	0
Mtap	ENSMUSG00000063253.11	0	0	0	0	2.66602	0	0	0	0	0	0	0	0	6.40733	0	0	0	0	0	0	0	0	0	0	0	0	0	1.3093	0	0	0	0	0	0	4.46039	5.54052	0	0	4.06753	0	0	0	0	0	3.73293	0	0	0
Scoc	ENSMUSG00000063354.7	0	0	0	0	0	0	0	0	0	0	0	0	0	0	0	0	0	0	0	0	0	0	0	0	0	0	0	0	0	0	0	0	0	0	0	0	0	0	0	0	0	0	0	0	0	0	0	0
Slc39a4	ENSMUSG00000063506.14	0	0	0	0	0	0	0	0	4.14927	0	2.21716	0	1.60759	0	0	0	0	0	0	0	0	0	0	0	0	0	0	0	0	0	0	0	0	0	0	0	4.99258	0	0	0	0	0	0	0	4.64331	0	0	0
Arhgap22	ENSMUSG00000064080.12	0	0	0	4.80469	0	2.36884	0	3.38702	3.99811	1.77572	0.991109	2.14361	0.690879	1.85097	3.12871	0	0	1.96818	4.84747	0	0	0	2.49837	0	0	4.31085	0	0	0	0	1.26544	0	5.48741	0	6.09162	5.68748	4.62617	4.73324	5.22241	2.22074	4.31561	0	0	0	3.90971	5.7749	0	2.78209
Fbln2	ENSMUSG00000064210.7	0	6.99593	7.14776	0	4.56506	0	0	0	6.49527	3.45782	3.18868	0	3.25888	3.21639	0	0	2.08606	2.78923	3.02268	2.0665	0	4.20602	2.93786	3.35323	0	0	1.41827	0	3.01624	0	0	0	3.97739	0	0.934018	6.42327	3.38147	6.08846	0.564988	0	6.8795	2.32217	0	0	2.14648	4.3625	6.18112	3.75056
Ano6	ENSMUSG00000064262.7	0	0	0	0	0	0	0	0	0	0	0	0	0	0	0	0	0	0	0	0	0	0	0	0	0	0	0	0	0	0	0	0	0	0	0	0	0	0	0	0	0	0	3.22037	0	0	0	0	0
Gimap8	ENSMUSG00000066357.6	5.10786	0	5.52368	0	3.58742	2.5184	0	2.49125	0	0	0	0	0	3.0102	3.82464	1.68381	1.58875	0	3.15138	0	2.69105	0	3.2114	2.67374	2.67621	4.16702	0	0	0	0	0	1.06574	0	0	3.96334	1.48039	0	1.93275	1.35663	4.05203	0	1.01734	0	0	3.11081	0	0	0
Wdr6	ENSMUSG00000066877.11	0	0	0	4.16685	2.43134	0	0	0	0	0	1.01816	0	0	0	0	0	0	0	0	1.31445	0	0	1.09051	0	0	0	0	0	0	0	1.08519	1.85907	0	0	1.59049	0	3.07736	0	0	0	0	3.32271	2.36155	0	0	0	0	0
Nck2	ENSMUSG00000067786.16	0	0	0	0	0	0	0	0	0	0	0	0	0	0	0	0	0	0	7.22713	3.10429	0	0	0	0	0	0	0	0	0	0	0	0	0	0	0	0	0	0	0	0	0	0	6.03654	0	0	0	0	0
Nnat	ENSMUSG00000068196.5	0	0	0	0	0	0	0	0	0	0	0	2.52177	0	0	0	0	0	0	0	0	0	0	0	0	0	0	0	0	0	0	0	0	0	0	0	0	0	0	0	0	0	0	0	0	0	0	0	0
Col8a1	ENSMUSG00000068335.6	0	0	0	0	0	0	0	0	0	0	0	0	0	0	0	0	0	0	0	0	0	0	0	0	0	0	0	0	0	0	0	0	0	0	0	0	2.81209	0	0	3.7579	0	0	2.58578	0	0	0	0	0
Dok1	ENSMUSG00000068566.12	5.5603	2.1277	3.71598	1.20844	1.70295	7.40487	0	4.56611	4.78734	0	4.19977	1.9646	0	2.50715	5.99011	2.93809	5.46169	7.91283	5.585	5.06736	0	0	0	0	2.01771	5.05839	5.04657	4.47139	0	0	0.619544	1.07064	6.28329	4.50448	1.38368	2.37828	5.03005	3.95995	6.94697	0	0	0	4.62815	0	3.66455	2.13145	0	0
Myadm	ENSMUSG00000070044.15	0	0	0	0	0	0	0	0	0	0	0	0	0	0	0	0	0	0	0	0	0	0	0	0	0	0	0	0	0	0	0	0	0	0	0	0	0	0	0.986028	0	0	0	0	0	0	0	0	0
Fam149a	ENSMUSG00000070047.14	0	3.19632	3.76868	4.15456	1.71861	5.79718	0.637478	3.80161	4.20418	4.02296	0.608224	2.9834	4.20238	5.29773	5.16622	3.20045	5.16629	3.45962	4.46189	2.71727	4.3369	1.85002	5.43564	3.81756	4.1161	5.18256	3.92971	3.87778	3.34028	1.30719	2.8632	3.1606	4.08319	3.37223	4.81799	2.21014	3.30177	4.35766	4.84264	4.19573	6.53134	4.37176	2.79406	7.30388	4.12138	3.80175	4.17105	5.75661
Fat1	ENSMUSG00000070348.5	0	5.88048	0	6.9794	0	6.57773	3.34459	5.14508	5.5293	5.4969	4.80347	6.42668	1.45581	5.68142	0	5.26693	7.05277	6.63489	7.92509	2.07472	2.10886	0	6.86774	5.82632	5.67626	6.66764	3.39035	4.99284	0	1.01233	1.92551	6.46932	5.79473	8.34781	6.91011	0	6.47918	3.94544	7.38663	4.39488	5.18677	2.63342	6.62516	8.31041	5.34279	3.78189	3.15529	4.10799
Ccnd1	ENSMUSG00000070858.12	0	0	0	0	0	0	0	0	0	0	0	0	0	0	0	0	0	0	0	0	0	0	4.3249	0	0	0	0	0	0	0	0	0	0	0	0	0	0	0	0	0	0	0	0	0	0	0	0	0
Gm1673	ENSMUSG00000070871.10	0	0	0	3.08624	0	0	0	5.4969	0	0	0	0	4.32372	0	0	0	0	0	0	0	4.66126	0	0	0	0	4.5678	0	0	0	0	0	3.60347	0	0	3.06843	0	0	0	0	0	0	0	0	0	0.649236	0	0	0
Ccnyl1	ENSMUSG00000071180.5	0	0	0	0	0	0	0	3.4406	0	0	1.88808	3.06486	0	0	4.49726	0	0	0	0	0	2.98211	0	0	2.59121	0	0	0	0	0	0	0	0	0	0	4.42071	0	2.03008	0	2.1593	0	0	3.89609	0	0	2.19793	0	0	0
Smim15	ENSMUSG00000071379.2	0	0	0	0	2.77484	0	0	3.13274	5.58361	0	2.62312	0	0	0	5.25331	0	0	4.83425	0	0	0	0	0	0	0	0	2.78379	4.41628	0	0	0	1.96894	0	0	4.0071	0	3.70293	0	0	0	0	3.22813	0	0	2.57633	0	0	0
Hpcal1	ENSMUSG00000071547.4	0	0	0	4.25782	0	5.71984	0	5.07849	0	5.44766	4.44859	2.42044	0	5.59288	0	0	4.4024	5.08917	4.9174	0	5.29027	4.16741	2.06155	0	0	0	0	3.27985	5.81316	0	0	4.20484	3.67692	0	4.53128	3.42873	3.75441	0	3.98272	4.52012	5.40668	2.11709	3.86037	0	4.85032	5.35093	0	0
Nt5dc2	ENSMUSG00000072235.6	0	4.7887	0	5.0151	3.67818	0	5.9698	5.31035	5.57844	4.37279	4.00601	0	4.45081	4.4957	0	4.87683	5.948	5.65853	5.08331	6.63873	0	4.88443	4.39154	4.28792	5.5572	5.81276	4.47326	3.97953	4.21269	2.64534	0	2.76672	5.90045	0	4.95156	7.43019	5.18314	4.49236	6.47193	0	6.28106	4.36935	5.42078	5.3059	5.16863	3.58397	4.21079	7.36065
Tuba1a	ENSMUSG00000072623.6	0	0	0	0	0	0	0	0	0	0	0	0	0	0	0	0	0	0	0	0	0	0	0	0	0	0	0	0	0	0	0	0	0	0	0	0	0	1.01694	0	0	0	0	0	0	0	0	0	0
Zfp9	ENSMUSG00000073002.9	0	0	0	0	0	0	0	0	0	0	0	0	0	0	0	0	0	0	0	0	0	0	0	0	0	0	0	0	0	0	0	0	0	0	0	0	0	0	0	0	0	0	0	0	0	0	0	0
Vamp5	ENSMUSG00000073274.4	0	0	0	0	0	0	0	0.412646	0	0	0	0	2.58884	0	3.4346	0	0	0	0	0	0	0	0	0	0	0	0	0	0	0	0	0	0	0	0	0	0	0	0	2.34369	0	0	2.7435	0	0	0	0	0
Gm14636	ENSMUSG00000073664.11	0	0	4.06184	0	0.512329	0	0	0	0	0	0.585756	1.06041	0	0.34409	3.64203	0	0	4.18676	0	0	0	0	0	1.25033	0	0	0	0.188558	1.90612	0	0	0.819826	0	0	0	0	2.20404	4.4378	2.04777	0	0	0	0	0	0	1.89178	0	0
Nbeal1	ENSMUSG00000073755.4	0	4.59897	0	0	1.27789	0	0	0	0	0	0	0	0	0	0	0	0	0	0	0	0	0	0	0	0	0	0	0	0	0	0	0	0	0	0	0	0	0	0	0	0	0	0	0	0	0	5.82201	0
5730409E04Rik	ENSMUSG00000074170.5	0	0	0	0	0	0	0	0	0	0	0	0	0	0	0	0	0	0	0	0	0	0	0	0	0	0	0	0	0	0	0	0	0	0	0	0	0	0	0	0	0	0	0	0	0	0	6.40121	0
Plekhf1	ENSMUSG00000074305.9	2.37427	0	0	0	0.916714	2.99026	0	2.02802	2.49797	1.59685	2.58861	0	0.519482	3.47169	2.22095	0	2.98168	3.76846	2.8863	3.14713	0	0	0	0	0	4.4576	1.17492	0	2.82534	0	0	0.376077	0.88842	0	2.28163	0	0	0.579703	2.4157	0	2.83055	2.63861	3.97794	2.77866	1.69915	4.05478	0	3.37409
Peak1	ENSMUSG00000074361.11	0	0	0	0	0	0	0	0	0	0	1.18887	0	0	0	0	0	0	0	0	0	0	0	0	0	0	0	0	0	0	0	0	0	0	0	0	0	0	0	0	0	0	0	0	0	0	0	0	0
C5ar2	ENSMUSG00000074364.6	0	7.01254	5.5249	2.15551	3.48553	5.47985	0	2.67248	0	3.18538	0	3.54666	0.711576	4.55067	0	3.8872	2.31616	4.15949	3.71237	0.452072	6.81178	6.09052	3.77409	4.18676	1.79925	4.93229	0	0.940585	7.90771	0.76669	4.62429	3.57488	3.62208	4.95417	3.58534	0	5.49609	5.57642	3.2495	0	4.01326	0	2.14104	3.01424	1.08248	1.20348	0	4.30278
Ehd2	ENSMUSG00000074480.4	0	0	0	0	1.65141	0	0	0	0	0	0	0	0	0	0	0	0	0	0	0	0	0	0	0	0	0	0	0	0	0	0	0	0	0	0	3.56749	0	0	0	0	0	0	0	0	0	0	0	0
Mex3a	ENSMUSG00000074577.9	0	0	0	0	0	0	0	0	0	0	0	0	0	0	0	0	2.07354	0	0	0	0	0	0.931934	0	0	0	0	0	0	0	0	0	0	0	0	0	0	0	0	0	0	0	0	0	0	0	0	0
Ripor3	ENSMUSG00000074916.5	0	3.1211	0	0	3.67071	0	0	1.71283	0	0	0	0	0	0	0	3.77581	2.74801	0	0	0	0	0	0	0	0	0	0	0	0	0	0	3.90102	0	0	0	0	0	0	2.62012	0	0	0	0	0	1.58331	0	0	0
Chst14	ENSMUSG00000075122.5	0	0	0	0	0	0	0	0	0	0	0	0	0	0	0	0	0	0	0	0	0	0	0	0	0	0	0	0	0	0	0	0	1.53563	0	0	0	0	0	2.8251	0	0	0	0	0	1.00728	0	0	0
Cd80	ENSMUSG00000075702.9	0	0	0	0	0	0	0	0	0	0	3.26669	0	0	0	0	0	0	0	0	0	0	0	0	0	0	0	0	0	0	0	0	0	3.95788	0	0	0	0	0	3.03491	0	0	0	0	0	0	0	0	0
Selenom	ENSMUSG00000076441.9	4.36781	5.13672	3.55843	4.81566	6.26602	8.21073	0	3.90527	6.96315	0	5.98866	5.39809	4.67516	6.23042	4.08633	0	5.17728	5.54538	6.65667	0	4.11832	0	5.8511	6.21082	5.72907	7.62381	0	1.42463	0	1.19728	0	4.99708	6.22934	0	8.63408	2.75507	6.48554	0	2.60262	4.11735	7.95479	4.56787	5.12914	7.65136	5.81155	6.02466	0	7.04242
Ass1	ENSMUSG00000078247.4	0	0	0	0	0	0	0	0	0	0	0	4.39255	0	0	0	0	0	0	0	0	0	0	0	3.65803	0	0	0	0	0	0	0	0	0	0	3.70562	0	0	0	0	0	0	0	0	0	0	0	0	0
Airn	ENSMUSG00000078249.5	0	0	0	4.64385	1.86658	0	0	3.56834	0	0	0	0	0	0	0	0	0	0	6.40467	0	10.4252	0	0	0	0	0	3.93336	3.9029	0	0	3.63575	0	4.23076	0	0	0	3.0205	0	2.44997	0	0	0	0	0	2.93514	3.57459	0	5.31124
Hmga1b	ENSMUSG00000078706.4	0	0	0	0	0	5.05565	0	0	0	0	0	0	0	0	0	0	0	0	0	0	0	1.99647	0	0	0	0	0	0	0	0	0	0	0	0	0	3.73643	0	0	2.22718	0	0	0	0	0	0	0	0	4.90929
Gm53	ENSMUSG00000078771.10	0	0	0	0	0	0	0	0	0	0	0	0	0	0	0	0	0	0	0	0	0	0	0	0	0	0	0	0	0	0	0	0	0	0	0	0	0	0	1.43781	0	0	0	0	0	0	0	0	0
Evi2a	ENSMUSG00000078915.2	0	0	0	4.66606	0	0	0	0	0	0	0	0	0	0	0	6.50377	0	6.55077	0	0	0	0	0	0	0	6.3058	0	0	0	0	0	3.87535	5.94258	0	0	0	0	4.75716	5.53439	7.63539	0	0	0	6.78925	0	0	0	0
Hsp25-ps1	ENSMUSG00000078952.9	0	0	0	0	0	0	0	0	0	0	0	0	0	0	0	0	0	0	0	0	0	0	0	0	0	0	0	0	0	0	0	0	0	0	0	0	0	0	0	0	0	0	0	0	0	1.58671	0	0
Lncenc1	ENSMUSG00000079014.4	0	7.37148	7.98145	5.05618	3.64059	0	7.82642	0	5.79491	0	3.78534	3.56269	7.28575	4.88274	8.44034	6.64064	4.26347	5.96258	7.19833	3.1772	7.20949	7.58063	6.34881	6.69604	0	5.5488	5.57309	8.57431	8.12071	6.63262	5.91449	6.32047	3.51369	5.78278	4.80308	7.44089	5.37483	7.71619	3.38218	6.97634	6.18508	6.1991	0	7.26244	4.79319	8.23174	0	5.86575
Serpina3i	ENSMUSG00000079092.4	0	3.83919	0	0	0	0	0	0	0	0	0	0	0	0	0	0	0	0	0	0	0	0	0	0	0	0	0	0	0	0	0	0	0	0	0	0	0	0	0	0	0	0	0	0	0	0	0	0
Prl2c2	ENSMUSG00000079104.4	0	0	0	0	2.98107	4.18579	0	4.67127	0	0	2.7868	2.06746	0	1.80481	0	2.9389	5.09597	4.71491	0	0	2.92248	0	3.29821	1.77069	3.9872	0	0	2.50602	0	0.87427	0	0	3.08906	0	0	0	4.5634	0	0	0	0	3.5005	4.91341	0	0	0	0	2.4957
Prps1l3	ENSMUSG00000079111.3	0	0	4.81276	6.02905	5.11183	5.42654	0	6.02312	6.22136	6.64669	4.73889	2.36366	3.97947	4.12668	0	5.15901	3.22526	4.92645	7.16352	4.04166	3.28343	5.75742	4.17908	4.8007	4.35476	5.73458	3.85648	1.33743	4.17677	4.67329	4.91116	3.70651	4.85292	0	1.03925	0	5.77276	4.95798	5.15282	5.21245	5.10068	4.45377	3.87654	0	4.88944	4.62995	5.83049	3.76066
Kdelr2	ENSMUSG00000079184.10	7.01544	0	0	3.75183	0	0	0	0	0	0	0	0	0	0	0	0	0	0	0	0	0	0	0	0	0	0	0	0.961207	0	0	0	0	0	0	0	0	0	0	0	0	0	1.61844	0	0	0.80901	0	0	0
Mphosph8	ENSMUSG00000079563.10	0	0	0	0	0	0	0	0	0	0	0	0	0	0	0	0	0	0	0	0	0	0	0	0	0	0	0	0	0	0	0	0	0	0	0	0	0	0	0	0	0	0	0	0	0	0	0	0
Pglyrp2	ENSMUSG00000079852.4	0	0	0	0	0	0	0	0	0	0	2.81548	0	0	0	0	0	3.89492	0	0	0	0	0	0	0	0	0	0	0	0	0	0	0	3.06832	0	2.31542	0	0	2.31757	0	0	0	0	0	0	0	0	0	0
Klra4	ENSMUSG00000082791.3	4.65777	3.666	0	3.06456	0	5.34691	0	0	0	0	2.59032	0	3.5563	0	0	5.20214	0	0	0	0	4.45037	0	3.89976	0	0	0	3.92282	3.70974	0	0	0	0	0	4.75564	3.92786	4.77834	2.26439	0	2.36799	0	0	0	0	0	2.91209	0	0	0
Gm4875	ENSMUSG00000083396.1	0	0	0	0	1.85713	0	0	0	0	4.09597	0	0	2.36928	0	0	0	0	0	0	0	0	0	0	0	0	0	0	0	0	0	0	0	0	0	0	0	0	0	0	4.18568	0	0	0	0	0	0	0	0
Gm15542	ENSMUSG00000085936.7	0	0	0	0	0	0	0	0	0	0	0	0	0	0	0	0	0	0	0	0	0	0	0	0	0	0	0	0	0	0	0	0	0	0	0	8.53669	0	0	0	0	0	0	0	0	0	5.68603	0	0
2610307P16Rik	ENSMUSG00000089715.12	0	0	0	0	0	0	0	0	0	0	0	0	0	0	0	0	0	0	0	0	0	0	0	0	0	0	0	0	0	0	0	0	0	0	0	0	0	0	0	0	0	0	0	0	0	2.6683	0	0
Cbx6	ENSMUSG00000089739.2	0	0	0	0	0	0	0	0	0	0	0	0	5.1982	4.79011	0	0	0	4.75413	0	0	0	0	2.30338	0	0	0	0	4.78199	0	0	0	0	0	3.50371	0	0	3.61697	0	2.3288	0	0	0	3.81474	0	0	0	0	0
Gm20431	ENSMUSG00000090191.1	0	0	0	0	0	0	0	0	0	0	0	0	0	0	0	0	0	0	0	0	0	0	0	0	0	0	0	0	0	0	0	0	0	0	0	0	0	0	0	0	0	0	0	0	0	0	0	0
9230105E05Rik	ENSMUSG00000090213.1	4.36425	4.87836	0	0	2.04012	5.00101	0	0	0	0	0	3.16244	0	5.43993	4.90617	0	0	0	0	0	0	3.90943	3.07778	0	0	0	3.62517	5.53963	0	0	0	2.79065	1.81607	4.6759	0	3.59503	0	4.43618	3.45298	0	6.58792	4.40362	0	0	0.877916	5.23899	0	0
Tmem189	ENSMUSG00000091191.2	0	0	2.5686	0	0	0	0	0	0	0	0	0	0	0	0	0	0	0	0	0	0	0	0	0	0	0	0	0	0	0	0	0	1.50463	0	0	0	0	5.97205	0	0	0	1.30475	0	0	0	0	0	0
Gm17334	ENSMUSG00000093846.1	0	0	0	0	0	0	0	0	0	0	0	0	0	0	0	0	0	0	0	0	0	0	0	0	0	0	0	0	0	0	0	0	0	0	0	0	1.6177	0	0	0	0	0	0	0	0	0	0	0
Gm4425	ENSMUSG00000093908.2	0	0	0	0	0	0	0	0	0	0	1.09213	2.08963	0	0	0	4.32013	0	0	0	0	0	0	1.23338	0	0	0	0	0	0	0	0	0	0	0	0	2.34384	1.09837	0	1.79052	0	0	0	3.49717	0	0.976166	0	3.77328	0
Gm5784	ENSMUSG00000095098.2	0	3.85707	2.63302	2.80649	1.00005	3.52984	0	1.86736	0	0	1.72288	1.22515	1.64677	1.24375	0	0	2.39639	0	0	0	0	0	0.707227	0.725474	1.74849	0	1.52252	3.42347	1.9557	0	0.634194	0.625351	1.17359	0	0	0	2.30667	0	1.66451	0	0	0	0	0	0.544456	3.83343	0	1.77926
Ccdc85b	ENSMUSG00000095115.2	3.9215	2.79473	0	0	0	0	0	0	0	0	0	0	0	0	0	0	0	0	0	0	0	2.49233	0.50407	0	2.4517	0	0	0.457595	3.33054	0	0	0.4228	1.03656	0	0	0	0.439674	3.6438	1.35155	2.7887	0	0	0	0	1.49529	1.0644	0	0
Itpripl2	ENSMUSG00000096956.2	0	0	0	0	0	0	0	0	0	0	0	0	0	0	0	0	0	0	0	0	0	0	0	0	0	0	0	0	0	0	0	0	0	0	0	0	0	0	0	0	0	0	0	0	0	0	0	0
Snhg18	ENSMUSG00000097002.1	0	0	0	0	0	3.53252	0	0	0	0	0	0	0	0	0	0	0	0	0	0	0	0	0	0	0	4.276	0	0	0	0	0	0	0	0	0	0	0	0	0	0	0	0	0	0	0.865547	0	0	0
Gm2670	ENSMUSG00000097636.8	0	0	0	0	0	0	0	0	0	0	1.37262	0	0	0	0	0	3.88977	0	0	2.39466	3.06629	0	3.25963	0	0	4.29207	0	0	0	0	0	0	0	4.98146	0	0	0	0	1.18116	0	0	0	0	0	0	0	0	0
Mirt1	ENSMUSG00000097715.2	0	0	0	0	0	0	0	0	0	0	2.54935	0	0	0	0	0	0	0	0	1.61377	0	0	0	0	0	0	0	0	0	3.50674	0	3.05494	0	0	0	0	0	4.30786	0	4.2133	0	0	0	0	0	0	0	2.02388
Gpr137b-ps	ENSMUSG00000097993.7	0	1.59366	0	0	0	0	0	0	0	0	0	0	0	0	0	0	0	0	0	0	2.70884	0	0	0	0	0	0	0	0	0	0	0	0	0	0	3.85251	0	0	0	0	0	0	0	0	0	2.04396	0	1.3047
Ptprv	ENSMUSG00000098369.6	0	0	0	3.2601	0	0	0	0	0	0	0	0	0	0	0	0	0	0	0	3.52727	0	0	0	0	0	0	0	0	0	0	0	4.0936	0	0	0	0	5.32826	0	0	0	7.71868	0	0	0	0	0	0	5.5518
Gm2274	ENSMUSG00000098428.6	5.94174	0	0	0	0	0	0	0	0	0	4.01873	0	0	0	0	0	0	0	0	0	0	0	0	3.84246	0	0	0	0	0	0	0	0	0	0	0	0	0	0	0	0	0	0	0	0	2.23923	0	0	0
Gm2260	ENSMUSG00000100113.1	0	0	6.8245	0	0	6.02816	4.59136	2.79191	0	0	0	0	0	0	0	0	0	0	0	7.28905	0	0	0	0	4.27862	0	0	0	4.3033	0	3.16985	0	0	0	6.6894	0	0	0	0	0	0	3.97866	0	0	5.14363	0	0	0
Gm28592	ENSMUSG00000102336.1	0	0	0	0	0	0	0	0	0	0	0	0	0	1.30656	0	0	0	0	0	0	0	0	0	0	0	0	0	0	0	0	0	0	0	0	0.907624	0	0	3.10484	0	0	0	0	0	0	0	0	0	2.81172
Gm37233	ENSMUSG00000105356.1	0	0	0	0	0	0	0	0	0	0	0	0	0	0	0	0	0	0	0	0	0	0	0	0	2.00787	0	0	0	0	0	0	0	0	0	0	0	0	0	0	0	0	0	0	0	0	0	0	0
Gm42603	ENSMUSG00000106847.1	0	0	0	0	0	0	0	0.422518	0	0	0	0	0	0	0	0	0	0	0	0	0	0	0	0	0	0	0	0	0	0	0	0	0	0	0	0	0	0	0	0	0	0	0	0	0	0	0	0
Peg13	ENSMUSG00000107379.1	6.67245	4.17761	0	0	0	0	0	0	0	0	0	0	0	0	0	0	0	0	0	0	0	0	0	0	0	0	0	0	0	0	0	0	0	0	0	0	0	0	0	0	0	0	0	0	3.39997	0	0	0
Gm43126	ENSMUSG00000107842.1	0	0	0	0	0	0	0	0	0	0	0	0	0	0	0	0	0	0	0	0	0	0	0	0	0	0	0	0	0	0	0	0	0	0	0	0	0	0	0	0	0	0	0	0	0	0	0	0
Gm44089	ENSMUSG00000111212.1	0	0	0	0	0	0	0	0	0	0	0	0	0	0	0	0	0	0	0	0	0	0	0	0	0	0	0	0	0	0	0	0	0	0	0	0	0	0	1.16303	0	0	0	0	0	0	0	0	0
Gm47087	ENSMUSG00000111394.1	0	0	0	2.06864	0	0	1.63395	3.01579	0	2.13299	1.34845	2.94928	0	0	0	3.85467	0	0	0	0	2.70389	0	3.55451	0	3.53595	0	0	4.08279	0	0	0.632889	0.952998	0	0	1.48157	0	4.11961	0	1.60452	0	0	0	0	0	0.491342	0	2.84227	0
AC160637	ENSMUSG00000112336.1	0	0	4.70282	0	0	0	4.76213	0	0	0	0	0	0	0	0	0	0	0	0	0	0	0	0	0	4.36676	6.71411	0	0	0	0	0	0	5.69111	0	4.81941	6.04828	4.56322	6.50195	0	0	0	4.98187	5.30405	0	0	0	0	0
Gm47766	ENSMUSG00000118210.1	0	0	0	0	0	0	0	0	0	0	4.10294	0	0	0	0	0	0	0	0	0	0	0	0	0	0	6.81607	0	0	0	0	4.69342	0	0	0	5.00537	0	0	0	0	0	0	0	4.98873	0	3.87797	0	0	0
AC161165	ENSMUSG00000118559.1	6.67392	0	0	0	0	0	0	0	0	0	0	0	0	0	0	0	0	0	0	0	0	0	0	0	0	0	0	0	0	0	0	0	0	0	0.5261	0	0	0	0	0	0	0	0	0	0	0	0	0
HRasG12V	ENSMUSG_HrasG12V	0	0	0	0	0	0	0	0	0	0	0	0	0	0	0	0	0	0	0	0	0	0	0	0	0	0	0	0	0	0	0	0	0	0	0	0	0	0	0	0	0	0	0	0	0	0	0	0
[truncated: 1,456 more columns]
