# Supplementary material for: Ras drives malignancy through stem cell crosstalk with the microenvironment
Source: Nature. 2022 Nov 30;612(7940):555–63. doi: 10.1038/s41586-022-05475-6 (PMC9750880; doi:10.1038/s41586-022-05475-6)
Supplement: Supplementary file 6 — Supplementary Table 4 [file 41586_2022_5475_MOESM6_ESM.xlsx]

## Sheet: 101 Gene list
		Supplementary Table 4: Significantly Up-regulated CSC genes by TGFβ responding tumor basal cells versus TGFβ non-responding tumor basal cell (TPMs per Sample)					Note: Cutoff for enrichment padj <0.05, minimum average count >10 (all by DESEQ2; the p-values attained by the Wald test are corrected for multiple testing using the Benjamini and Hochberg method by default; see Methods)
		TGFβ non-responding	TGFβ responding	TGFβ non-responding	TGFβ responding
ID	Gene	SCC 1	SCC 1	SCC 2	SCC 2	Enriched in	Log2(Fold-Change)	padj
ENSMUSG00000026596	Abl2	4.61	9.57	9.67	13.18	CSC (C2)	0.584624	0.0273657
ENSMUSG00000031278	Acsl4	18.18	33.66	26.77	42.8	CSC (C2)	0.650597	0.00165612
ENSMUSG00000031659	Adcy7	4.66	10.78	12.34	24.99	CSC (C2)	0.987014	9.51e-07
ENSMUSG00000029094	Afap1	6.41	10.57	12.11	18.25	CSC (C2)	0.535495	0.0356216
ENSMUSG00000029338	Antxr2	32.26	62.92	73.72	101.4	CSC (C2)	0.549239	0.0116402
ENSMUSG00000019979	Apaf1	6.06	8.63	12.47	19.57	CSC (C2)	0.651797	0.0150526
ENSMUSG00000021662	Arhgef28	4.29	7.95	7.16	11.3	CSC (C2)	0.654751	0.0135719
ENSMUSG00000022533	Atp13a3	11.03	22.97	31.86	46.35	CSC (C2)	0.67489	0.00165618
ENSMUSG00000070348	Ccnd1	155.58	268.35	353.66	545.94	CSC (C2)	0.632196	0.000610956
ENSMUSG00000000184	Ccnd2	20.48	45.65	27.73	61.47	CSC (C2)	1.0302	7.42e-09
ENSMUSG00000022661	Cd200	73.45	137.3	72.32	119.92	CSC (C2)	0.633349	0.00197266
ENSMUSG00000075122	Cd80	2.66	7.26	17.75	37.7	CSC (C2)	1.13016	4.25e-05
ENSMUSG00000044303	Cdkn2a	27.17	62.28	35.39	95.06	CSC (C2)	1.17961	8.71e-07
ENSMUSG00000038241	Cep250	6.05	11.26	13.49	24.53	CSC (C2)	0.731913	0.00169611
ENSMUSG00000032232	Cgnl1	1.25	2.56	2.95	5.44	CSC (C2)	0.853918	0.0145658
ENSMUSG00000053931	Cnn3	61.14	91.49	166.49	265.51	CSC (C2)	0.511089	0.0323759
ENSMUSG00000044288	Cnr1	0.81	2.96	1.46	3.82	CSC (C2)	1.49006	1.92e-05
ENSMUSG00000039070	Cpa4	8.65	21.59	16.16	42.45	CSC (C2)	1.2319	7.42e-09
ENSMUSG00000029379	Cxcl3	90.52	155.6	96.78	224.35	CSC (C2)	0.85959	0.000392728
ENSMUSG00000021559	Dapk1	11.21	21.26	11.28	16.83	CSC (C2)	0.612015	0.00970941
ENSMUSG00000027068	Dhrs9	1.89	5.98	9.7	22.75	CSC (C2)	1.27358	1.81e-08
ENSMUSG00000020231	Dip2a	12.19	20.95	24.5	31.07	CSC (C2)	0.531928	0.0349844
ENSMUSG00000020848	Doc2b	3.09	9.79	3.81	11.38	CSC (C2)	1.4914	6.75e-10
ENSMUSG00000025558	Dock9	13.09	26.22	31.81	45.83	CSC (C2)	0.640252	0.00225943
ENSMUSG00000068335	Dok1	11.37	20.21	8.29	20.65	CSC (C2)	0.845593	0.00874118
ENSMUSG00000034765	Dusp5	14.52	23.86	44.26	75.32	CSC (C2)	0.618618	0.0104776
ENSMUSG00000024512	Dynap	2.07	6.91	14.78	45.31	CSC (C2)	1.56072	7.97e-08
ENSMUSG00000028108	Ecm1	51.68	78.77	90.55	159.21	CSC (C2)	0.544129	0.0377534
ENSMUSG00000078771	Evi2a	2.85	9.77	11.4	23.55	CSC (C2)	1.00864	0.0221274
ENSMUSG00000040339	Fam102b	3.68	7.58	12.18	17.82	CSC (C2)	0.671723	0.0124061
ENSMUSG00000060568	Fam78b	8.48	15.51	23.28	37.27	CSC (C2)	0.710593	0.00336239
ENSMUSG00000070047	Fat1	26.99	48.5	55.38	70.88	CSC (C2)	0.642303	0.00604629
ENSMUSG00000006219	Fblim1	19.13	38.03	57.67	77.11	CSC (C2)	0.55275	0.0264307
ENSMUSG00000064080	Fbln2	136.84	217.88	290.92	479.38	CSC (C2)	0.695996	0.000113435
ENSMUSG00000025278	Flnb	26.72	53.42	88.3	106.62	CSC (C2)	0.509324	0.0432365
ENSMUSG00000044042	Fmn1	0.95	3.44	5.92	5.7	CSC (C2)	0.847047	0.0174662
ENSMUSG00000000420	Galnt1	51.22	98.54	112.28	147.97	CSC (C2)	0.506202	0.0324393
ENSMUSG00000029992	Gfpt1	4.61	11.33	17.14	23.03	CSC (C2)	0.662085	0.0118447
ENSMUSG00000055926	Gm14137	0.59	1.81	2.14	4.07	CSC (C2)	1.10138	0.0462063
ENSMUSG00000015501	Hivep2	4.1	8.74	9.03	11.78	CSC (C2)	0.580135	0.0366787
ENSMUSG00000056758	Hmga2	44.88	103.24	211.41	367.42	CSC (C2)	0.884125	1.01e-06
ENSMUSG00000007908	Hmgcll1	0.88	1.49	4.78	8.92	CSC (C2)	0.93817	0.0491217
ENSMUSG00000020679	Hnf1b	0.91	2.08	4.15	9.64	CSC (C2)	0.972183	0.042246
ENSMUSG00000033581	Igf2bp2	20.4	58.53	70.34	111.94	CSC (C2)	0.908782	0.000187667
ENSMUSG00000027399	Il1a	10.45	27.42	29.72	51.05	CSC (C2)	0.930245	0.000210769
ENSMUSG00000095115	Itpripl2	10.15	18.23	16.73	24.05	CSC (C2)	0.553986	0.0164863
ENSMUSG00000053062	Jam2	3.28	6.74	10.34	19.98	CSC (C2)	0.809793	0.0177818
ENSMUSG00000023043	Krt18	52.2	91.41	221.05	430.93	CSC (C2)	0.760838	0.000209288
ENSMUSG00000049382	Krt8	30.08	61.11	220.78	522.86	CSC (C2)	0.986984	1.68e-06
ENSMUSG00000038366	Lasp1	58.61	98.31	161.26	242.48	CSC (C2)	0.535742	0.00836754
ENSMUSG00000057722	Lepr	1.99	8.37	1.66	2.49	CSC (C2)	1.21251	0.00411914
ENSMUSG00000025268	Maged2	24.39	38.37	39.96	74.94	CSC (C2)	0.632704	0.0180526
ENSMUSG00000036155	Mgat5	6.19	12.83	17.18	25.04	CSC (C2)	0.67519	0.00289809
ENSMUSG00000068566	Myadm	47.48	85.96	142.3	209.09	CSC (C2)	0.579973	0.00392633
ENSMUSG00000022443	Myh9	116.14	201.6	311.14	396.86	CSC (C2)	0.44685	0.0432365
ENSMUSG00000018417	Myo1b	25.32	49.74	69.5	105.91	CSC (C2)	0.500229	0.0296296
ENSMUSG00000048612	Myof	43.48	95.71	103.7	146.29	CSC (C2)	0.692239	0.00102135
ENSMUSG00000026107	Nabp1	6.71	16.82	36.85	58.69	CSC (C2)	0.784339	0.00165618
ENSMUSG00000052512	Nav2	5.24	11.74	17.77	22.01	CSC (C2)	0.566165	0.0410349
ENSMUSG00000020181	Nav3	0.47	1.58	1.37	3.1	CSC (C2)	1.00283	0.00726129
ENSMUSG00000027799	Nbea	0.78	1.24	1.65	2.81	CSC (C2)	0.996541	0.0174662
ENSMUSG00000032420	Nt5e	22.08	49.17	51.23	61.93	CSC (C2)	0.575612	0.0385942
ENSMUSG00000039747	Orai2	27.29	53.47	44.9	63.54	CSC (C2)	0.517273	0.0386429
ENSMUSG00000022438	Parvb	3.37	5.08	12.25	24.2	CSC (C2)	0.712635	0.016141
ENSMUSG00000015354	Pcolce2	5.43	12.32	19.48	36.94	CSC (C2)	0.789818	0.00404812
ENSMUSG00000074305	Peak1	3.68	9.76	13.55	22.02	CSC (C2)	0.903195	8.71e-05
ENSMUSG00000020205	Phlda1	49.96	89.09	164.14	266.2	CSC (C2)	0.582581	0.00866624
ENSMUSG00000021822	Plau	86.61	172.49	332.42	611.38	CSC (C2)	0.812201	1.89e-06
ENSMUSG00000052609	Plekhg3	9.75	17.48	28.17	42.99	CSC (C2)	0.59463	0.00723619
ENSMUSG00000032374	Plod2	3.51	9.45	20.03	34.47	CSC (C2)	0.95472	0.000109301
ENSMUSG00000016487	Ppfibp1	24.68	50.62	59.31	80.66	CSC (C2)	0.52995	0.0182327
ENSMUSG00000006490	Prl8a9	8.11	20.3	16.77	25.32	CSC (C2)	0.848093	0.0391225
ENSMUSG00000020230	Prmt2	6.85	12.56	17.72	29.59	CSC (C2)	0.660076	0.0351693
ENSMUSG00000048776	Pthlh	38.12	77.87	269.78	381.53	CSC (C2)	0.653215	0.00250901
ENSMUSG00000022469	Rapgef3	16.27	23.59	52.6	82.5	CSC (C2)	0.520909	0.03594
ENSMUSG00000026475	Rgs16	5.38	11.58	21.56	68.07	CSC (C2)	1.25651	1.22e-06
ENSMUSG00000021838	Samd4	1.39	2.69	2.32	4.62	CSC (C2)	0.846148	0.0221162
ENSMUSG00000042842	Serpinb6b	3.57	9.38	2.79	7.79	CSC (C2)	1.3299	0.00101589
ENSMUSG00000045827	Serpinb9	3.46	8.16	8.76	18.78	CSC (C2)	1.04865	4.1e-05
ENSMUSG00000018387	Shroom1	1.18	2.58	2.85	6.36	CSC (C2)	0.999713	0.0345375
ENSMUSG00000040322	Slc25a24	19.16	37.29	48.77	67.34	CSC (C2)	0.577883	0.0134754
ENSMUSG00000005107	Slc2a9	13.69	29.5	7.58	9.93	CSC (C2)	0.664781	0.0372
ENSMUSG00000045871	Slitrk6	5.61	12.31	16.25	22.36	CSC (C2)	0.666475	0.0194054
ENSMUSG00000026600	Soat1	9.4	18.21	24.78	41.8	CSC (C2)	0.641004	0.0109757
ENSMUSG00000030283	St8sia1	2.77	6.9	6.99	12.68	CSC (C2)	0.92376	0.00400364
ENSMUSG00000027030	Stk39	8.25	15.84	24.03	27.14	CSC (C2)	0.571757	0.0410349
ENSMUSG00000016918	Sulf1	3.47	6.67	10.98	17.31	CSC (C2)	0.688804	0.0145658
ENSMUSG00000024236	Svil	13.88	23.05	38.22	51.96	CSC (C2)	0.618594	0.00415523
ENSMUSG00000054321	Taf4b	10.47	21.3	13.37	19.32	CSC (C2)	0.655883	0.00686087
ENSMUSG00000029999	Tgfa	24.13	44.82	83.7	106.76	CSC (C2)	0.483216	0.0441063
ENSMUSG00000042246	Tmc7	2.74	5.65	5.45	9.16	CSC (C2)	0.775547	0.0133534
ENSMUSG00000020023	Tmcc3	8.36	16.93	20.85	28.72	CSC (C2)	0.564004	0.0180557
ENSMUSG00000028347	Tmeff1	7.33	15.1	11.98	19.61	CSC (C2)	0.718478	0.0286641
ENSMUSG00000021281	Tnfaip2	25.1	45.05	50.8	81.97	CSC (C2)	0.530634	0.0208823
ENSMUSG00000022074	Tnfrsf10b	4.23	9.29	16.92	24.95	CSC (C2)	0.699469	0.0311051
ENSMUSG00000010751	Tnfrsf22	5.32	9.88	11.58	15.49	CSC (C2)	0.707706	0.0255057
ENSMUSG00000037613	Tnfrsf23	23.14	52.75	80.79	121.42	CSC (C2)	0.657204	0.0026262
ENSMUSG00000022263	Trio	4.16	8.27	9.47	12.87	CSC (C2)	0.582995	0.0218048
ENSMUSG00000042734	Ttc9	7.06	12.24	20.05	34.08	CSC (C2)	0.654482	0.0150526
ENSMUSG00000030093	Wnt7a	2.66	4.72	3.56	7.86	CSC (C2)	0.849047	0.0417843
ENSMUSG00000051391	Ywhag	80.53	137.64	191.97	250.9	CSC (C2)	0.460231	0.0382336
