# Supplementary material for: Ras drives malignancy through stem cell crosstalk with the microenvironment
Source: Nature. 2022 Nov 30;612(7940):555–63. doi: 10.1038/s41586-022-05475-6 (PMC9750880; doi:10.1038/s41586-022-05475-6)
Supplement: Supplementary file 7 — Supplementary Table 5 [file 41586_2022_5475_MOESM7_ESM.xlsx]

## Sheet: 43 Gene List
		Supplementary Table 5: Significantly Up-regulated genes that are unique in SCC CSC (TPMs per Sample)					Note: Cutoff for enrichment padj <0.05, minimum average count >10 (all by DESEQ2; the p-values attained by the Wald test are corrected for multiple testing using the Benjamini and Hochberg method by default; see Methods)
		TGFβ non-responding	TGFβ responding	TGFβ non-responding	TGFβ responding
ID	Gene	SCC 1	SCC 1	SCC 2	SCC 2	Enriched in	Log2(Fold-Change)	padj
ENSMUSG00000031278	Doc2b	3.09	9.79	3.81	11.38	SCC CSC	1.4914	6.75e-10
ENSMUSG00000029338	Serpinb6b	3.57	9.38	2.79	7.79	SCC CSC	1.3299	0.00101589
ENSMUSG00000000184	Dhrs9	1.89	5.98	9.7	22.75	SCC CSC	1.27358	1.81e-08
ENSMUSG00000075122	Rgs16	5.38	11.58	21.56	68.07	SCC CSC	1.25651	1.22e-06
ENSMUSG00000044303	Cpa4	8.65	21.59	16.16	42.45	SCC CSC	1.2319	7.42e-09
ENSMUSG00000039070	Lepr	1.99	8.37	1.66	2.49	SCC CSC	1.21251	0.00411914
ENSMUSG00000027068	Cdkn2a	27.17	62.28	35.39	95.06	SCC CSC	1.17961	8.71e-07
ENSMUSG00000020848	Cd80	2.66	7.26	17.75	37.7	SCC CSC	1.13016	4.25e-05
ENSMUSG00000025558	Serpinb9	3.46	8.16	8.76	18.78	SCC CSC	1.04865	4.1e-05
ENSMUSG00000028108	Ccnd2	20.48	45.65	27.73	61.47	SCC CSC	1.0302	7.42e-09
ENSMUSG00000078771	Evi2a	2.85	9.77	11.4	23.55	SCC CSC	1.00864	0.0221274
ENSMUSG00000040339	Krt8	30.08	61.11	220.78	522.86	SCC CSC	0.986984	1.68e-06
ENSMUSG00000064080	Plod2	3.51	9.45	20.03	34.47	SCC CSC	0.95472	0.000109301
ENSMUSG00000044042	Hmgcll1	0.88	1.49	4.78	8.92	SCC CSC	0.93817	0.0491217
ENSMUSG00000000420	Il1a	10.45	27.42	29.72	51.05	SCC CSC	0.930245	0.000210769
ENSMUSG00000056758	St8sia1	2.77	6.9	6.99	12.68	SCC CSC	0.92376	0.00400364
ENSMUSG00000007908	Hmga2	44.88	103.24	211.41	367.42	SCC CSC	0.884125	1.01e-06
ENSMUSG00000027399	Fmn1	0.95	3.44	5.92	5.7	SCC CSC	0.847047	0.0174662
ENSMUSG00000053062	Plau	86.61	172.49	332.42	611.38	SCC CSC	0.812201	1.89e-06
ENSMUSG00000023043	Jam2	3.28	6.74	10.34	19.98	SCC CSC	0.809793	0.0177818
ENSMUSG00000049382	Pcolce2	5.43	12.32	19.48	36.94	SCC CSC	0.789818	0.00404812
ENSMUSG00000057722	Nabp1	6.71	16.82	36.85	58.69	SCC CSC	0.784339	0.00165618
ENSMUSG00000025268	Krt18	52.2	91.41	221.05	430.93	SCC CSC	0.760838	0.000209288
ENSMUSG00000022443	Parvb	3.37	5.08	12.25	24.2	SCC CSC	0.712635	0.016141
ENSMUSG00000026107	Tnfrsf10b	4.23	9.29	16.92	24.95	SCC CSC	0.699469	0.0311051
ENSMUSG00000022438	Fbln2	136.84	217.88	290.92	479.38	SCC CSC	0.695996	0.000113435
ENSMUSG00000015354	Sulf1	3.47	6.67	10.98	17.31	SCC CSC	0.688804	0.0145658
ENSMUSG00000021822	Fam102b	3.68	7.58	12.18	17.82	SCC CSC	0.671723	0.0124061
ENSMUSG00000032374	Slc2a9	13.69	29.5	7.58	9.93	SCC CSC	0.664781	0.0372
ENSMUSG00000016487	Taf4b	10.47	21.3	13.37	19.32	SCC CSC	0.655883	0.00686087
ENSMUSG00000048776	Ttc9	7.06	12.24	20.05	34.08	SCC CSC	0.654482	0.0150526
ENSMUSG00000022469	Pthlh	38.12	77.87	269.78	381.53	SCC CSC	0.653215	0.00250901
ENSMUSG00000026475	Acsl4	18.18	33.66	26.77	42.8	SCC CSC	0.650597	0.00165612
ENSMUSG00000042842	Soat1	9.4	18.21	24.78	41.8	SCC CSC	0.641004	0.0109757
ENSMUSG00000045827	Dock9	13.09	26.22	31.81	45.83	SCC CSC	0.640252	0.00225943
ENSMUSG00000005107	Maged2	24.39	38.37	39.96	74.94	SCC CSC	0.632704	0.0180526
ENSMUSG00000026600	Tmcc3	8.36	16.93	20.85	28.72	SCC CSC	0.564004	0.0180557
ENSMUSG00000030283	Antxr2	32.26	62.92	73.72	101.4	SCC CSC	0.549239	0.0116402
ENSMUSG00000016918	Ecm1	51.68	78.77	90.55	159.21	SCC CSC	0.544129	0.0377534
ENSMUSG00000054321	Ppfibp1	24.68	50.62	59.31	80.66	SCC CSC	0.52995	0.0182327
ENSMUSG00000020023	Rapgef3	16.27	23.59	52.6	82.5	SCC CSC	0.520909	0.03594
ENSMUSG00000022074	Galnt1	51.22	98.54	112.28	147.97	SCC CSC	0.506202	0.0324393
ENSMUSG00000042734	Myh9	116.14	201.6	311.14	396.86	SCC CSC	0.44685	0.0432365
