# Supplementary material for: Ras drives malignancy through stem cell crosstalk with the microenvironment
Source: Nature. 2022 Nov 30;612(7940):555–63. doi: 10.1038/s41586-022-05475-6 (PMC9750880; doi:10.1038/s41586-022-05475-6)
Supplement: Supplementary file 8 — Source Data Fig. 1 [file 41586_2022_5475_MOESM8_ESM.xlsx]

## Sheet: Fig. 1b-left
Papilloma	SCC
8.75	493
34.5	475
11	511
38	417
40	337
63	310
14	517
	324
	408.5
	403.25

## Sheet: Fig. 1b-right
Papilloma	SCC
1.7	3.7
1.4	3.6
1.7	7.4
1.1	3.8
2.2	4.7
2.6	7.3
	6.7
	2.6

## Sheet: Fig. 1d
Category	Term	Count	%	PValue	Genes
GOTERM_BP_DIRECT	GO:0001525~angiogenesis	32	4.50704	1.37283e-10	ECM1, CLIC4, TNFAIP2, TGFA, TSPAN12, RBPJ, ELK3, ARHGAP22, PLAU, LEPR, CCL2, FLNA, EPHB2, HOXA7, EPHB1, MCAM, WNT7A, VEZF1, PTK2, RHOB, VAV2, MMP14, EPGN, COL4A1, PECAM1, MYH9, COL8A1, ACKR3, PLCD3, MFGE8, RAMP1, RAPGEF3
GOTERM_BP_DIRECT	GO:0016477~cell migration	21	2.95775	7.70692e-06	CD63, PDGFRA, CD151, SRC, SDC2, WNT5A, CDC42BPA, SORL1, VAV2, PSTPIP1, MMP14, COL5A1, PTK7, PALLD, PEAK1, FSCN1, NCK2, FAT1, ABL2, LCP1, BCAR1
GOTERM_BP_DIRECT	GO:0042060~wound healing	14	1.97183	1.61071e-05	PDGFRA, B4GALT1, BNC1, IL24, WNT5A, TGFA, CXCL2, ELK3, TGFBR2, CNN2, PAK1, PTK7, PLAU, PECAM1
GOTERM_BP_DIRECT	GO:0006468~protein phosphorylation	40	5.6338	3.21469e-05	PXK, TRIO, SRC, MAST2, STK39, TESK1, CAMKK2, PAK1, CCND1, RPS6KA2, RPS6KA1, AKT3, AKT1, ABL2, EPHB2, ST3GAL1, IKBKE, PAK2, EPHB1, LYN, ACVR1, PDGFRA, CDK18, MLKL, DAPK1, IGFBP3, WNT5A, PHKA1, CSNK1E, CDC42BPA, PTK2, TGFBR2, MAPK11, PEAK1, PRKD3, PTK7, AXL, STK26, ULK2, FRK
GOTERM_BP_DIRECT	GO:0035556~intracellular signal transduction	31	4.3662	4.21137e-05	SRC, ARHGEF28, MAST2, STK39, TWF2, HSPB1, ADCY7, ADCY6, GNAI2, RPS6KA2, RPS6KA1, GNA12, AKT3, AKT1, PEA15A, LYN, DAPK1, CDC42BPA, SMAD7, VAV2, TIAM2, LAT2, DOK1, MAPK11, SPSB1, PLCB4, PRKD3, ARHGEF2, PLCD3, RAPGEF3, DGKH
GOTERM_BP_DIRECT	GO:0008285~negative regulation of cell proliferation	30	4.22535	4.9317e-05	KANK2, B4GALT1, ZFP503, IL24, INPPL1, ADARB1, RBPJ, FGFRL1, ING5, RPS6KA2, NACC2, FTH1, WDR6, E2F7, PTPRV, LYN, SMAD3, CDKN2A, CAV2, IGFBP3, HMGA1, LIF, INHBA, WNT9A, TGFBR2, IL1A, IRF1, BCL2, SPRY2, TAX1BP3
GOTERM_BP_DIRECT	GO:0030036~actin cytoskeleton organization	16	2.25352	9.37952e-05	MKL1, FHL3, ARHGAP26, EHD2, PAK1, INF2, PALLD, PACSIN2, TRIP10, FSCN1, FLNA, ABL2, FLNB, MYH10, PDLIM7, BCAR1
GOTERM_BP_DIRECT	GO:0098609~cell-cell adhesion	18	2.53521	0.000239673	LRRC59, DOCK9, TWF2, SEPT2, IGSF9, CNN3, TMEM47, CNN2, PPFIBP1, TMEM2, MYO1B, LASP1, KLC2, EPCAM, PACSIN2, FSCN1, FLNB, SNX9
GOTERM_BP_DIRECT	GO:0016310~phosphorylation	39	5.49296	0.0002419	PI4K2B, PFKFB1, TRIO, SRC, MAST2, STK39, TESK1, PAPSS2, CAMKK2, PAK1, FGGY, RPS6KA2, RPS6KA1, AKT3, AKT1, ABL2, PIP4K2A, CKB, EPHB2, IKBKE, PAK2, EPHB1, LYN, ACVR1, PDGFRA, CDK18, DAPK1, CSNK1E, CDC42BPA, PTK2, TGFBR2, MAPK11, PEAK1, PRKD3, AXL, STK26, ULK2, FRK, GNE
GOTERM_BP_DIRECT	GO:0060996~dendritic spine development	6	0.84507	0.000257497	PAK1, NCK2, ACSL4, EPHB2, PAK2, EPHB1

## Sheet: Fig. 1e-mid-top
papilloma	SCC
0.622543	55.5
0	81.8182
0.826291	15.098
0.359619	93.1319
0	92.6407
0	82.6087
0	89.2308
0	70.8502

## Sheet: Fig. 1e-mid-bottom
Papilloma	SCC
0.692	84.9711
0	98.9761
2.8125	64.569
2.1543	93.921
0	90.2062
0	94.7154
0	98.2014
0	92

## Sheet: Fig. 1e-right
um	Papilloma								SCC
0-25	8	0	271	76	0	0	0	0	670	680	19	1765	934	613	316	1004
25-50	0	0	32	11	0	0	0	0	41	24	0	54	59	116	15	22
50-75	0	0	9	0	0	0	0	0	6	3	0	14	13	58	1	2
75-100	0	0	1	0	0	0	0	0	5	0	0	5	1	21	0	1
