# Supplementary material for: Ras drives malignancy through stem cell crosstalk with the microenvironment
Source: Nature. 2022 Nov 30;612(7940):555–63. doi: 10.1038/s41586-022-05475-6 (PMC9750880; doi:10.1038/s41586-022-05475-6)
Supplement: Supplementary file 9 — Source Data Fig. 3 [file 41586_2022_5475_MOESM9_ESM.xlsx]

## Sheet: Fig. 3a-mid
ID	#Colonies
LEPR-_1	6
LEPR-_2	2
LEPR-_3	5
LEPR+_1	13
LEPR+_2	15
LEPR+_3	11

## Sheet: Fig. 3a-right
Area	LEPR-_1	LEPR-_2	LEPR-_3	LEPR+_1	LEPR+_2	LEPR+_3
1	0.103	0.083	0.187	0.108	0.112	0.089
2	0.024	0.068	0.138	0.171	0.094	0.199
3	0.036		0.037	0.055	0.183	0.311
4	0.137		0.073	0.098	0.065	0.239
5	0.021		0.205	0.117	0.127	0.211
6	0.052			0.1	0.17	0.081
7				0.049	0.206	0.074
8				0.153	0.15	0.109
9				0.256	0.093	0.08
10				0.083	0.046	0.11
11				0.094	0.176	0.112
12				0.1	0.337
13				0.2	0.08
14					0.127
15					0.127

## Sheet: Fig. 3b
%	Leprctrl PDV	Leprnull PDV
1000	25	0
10000	75	25
100000	100	100

## Sheet: Fig. 3c
Week	Leprnull PDV				Leprctrl PDV
0	0	0	0	0	0	0	0	0
3	13.3408	16.1794	17.7579	28.2361	22.6036	38.5601	79.4409	25.8533
4	26.2843	42.4074	48.141	83.9635	170.469	175.16	273.174	157.298
5	104.026	150.943	152.773	159.135	309.334	275.824	445.99	288.642

## Sheet: Fig. 3d
week	Leprnull + TRE-Lepr.F.L.						Leprnull + TRE-Lepr.ΔSig
0	0	0	0	0	0	0	0	0	0	0	0	0
3	226.404	402.744	119.722	151.998	110.225	89.0375	82.76	65.2861	44.1864	28.9535	11.1886	16.9622
4	416.55	211.134	308.028	220.654	373.685	368.305	75.2339	90.8007	93.4057	84.0935	47.6496	71.2932
5	479.484	267.383	286.48	317.849	411.817	624.221	161.982	162.197	134.946	116.766	62.5076	66.3017
