# Supplementary material for: Ras drives malignancy through stem cell crosstalk with the microenvironment
Source: Nature. 2022 Nov 30;612(7940):555–63. doi: 10.1038/s41586-022-05475-6 (PMC9750880; doi:10.1038/s41586-022-05475-6)
Supplement: Supplementary file 10 — Source Data Fig. 4 [file 41586_2022_5475_MOESM10_ESM.xlsx]

## Sheet: Fig. 4a
Papilloma	SCC
1609.53	9908.97
1174.86	2197.55
943.934	8671.41
1118.26	4280.1

## Sheet: Fig. 4c
	mRNA Lepr
Skin	0	0	0
White Fat	4.68626	7.14142	1
Papilloma	0	0	0
SCC	0	0	0
CD45+	0	0	0	0	0	0
CD140a+	0	0	0	0	0
CD117+	0	0	0	0	0	0	0
CD31+	0	0	0	0	0	0	0	0	0

## Sheet: Fig. 4d
Normal	Papilloma	SCC
1344.32	4683.84	1622.7
6431.64	3522.4	5339.51
5413.2	2481.78	2688.72
5373.76	1046.64	7710.95
3289.27	2798.72	674.53
1096.65	1227.5	5359.81

## Sheet: Fig. 4e-left
Days	Vehicle								rmVEGFA
0	0	0	0	0	0	0	0	0	0	0	0	0	0	0	0	0
21	13.3408	56.7	65.9	89.6	106.7	97.5	1	76.8	18.4	84	57.3	80.2	58.8	56.1	30.9	126.6
24	26.2843	97.2	93.9	75.9	63.7	122.3	1	115.8	46.5	170	96.5	157.7	75.6	52	68.3	152.1
27	104.026	206.4	195.5	87.6	88.6	181.4	8.1	131.3	55.7	246.3	102.9	208.2	118.2	163.4	83.4	190.8
30	217.6	148.2	142.5	166	70.6	13.2	198.6	139.9	299.2	375.2	188.7	220.1	123.5	149.6	266.3	268.9
33	167.9	150.6	175.7	202.4	114.3	37	267.5	128.9	467.7	412.5	227.8	376.4	188.9	313.4	181.9	298.9
36	388.2	184.8	162.6	14.3	293.1	204	205.2	140.7	366.9	487.7	305.5	357.2	285.6	364.3	213.5	423.2
39	341.4	245.7	263.2	165.9	173.6	77.9	308.7	359.9	359.9	681.4	326.9	370.4	403.1	480.8	297.9	545.4
42	261.7	262.5	404	280.8	146.7	78	200.6	233.5	479	807.7	317.6	733.7	310.2	658.9	312	582.8
45	338	244.4	302.8	148.3	107.4	205.5	174.1	365.9	960.8	688.6	409.1	582.1	346.9	680.3	581.7	655.2

## Sheet: Fig. 4e-right
Vehicle	rmVEGFA
1.39	2.81
2.74	2.7
0.93	2.15
0.95	3.37

## Sheet: Fig. 4f-left
Control	TRE-Vegfa
2.9	3.9
2	4.6
1.4	4

## Sheet: Fig. 4f-right
Control	TRE-Vegfa
433.28	6355.96
145.2	582.84
35.58	7822.72
319.548	2958.64
347.548	11516.1
	6298.64

## Sheet: Fig. 4g
weeks	PBS												Leptin 2mg/ml								Leptin 0.5mg/ml								SMLA 0.5mg/ml
3	100	100	100	100	100	100	100	100	100	100	100	100	100	100	100	100	100	100	100	100	100	100	100	100	100	100	100	100	100	100	100	100	100	100	100	100
4	382.298	393.851	611.761	367.284	378.112	158.34	319.411	439.341	384.523	622.433	717.141	311.61	285.941	450.867	552.672	1356.48	408.576	888.123	640.447	862.844	525.285	982.587	263.452	254.966	370.873	1169.84	1074.22	543.878	242.563	255.198	459.792	343.359	366.152	164.962	252.574	252.758
5	805.915	636.225	753.73	606.897	1090.38	499.965	670.919	1025.03	1115.49	881.088	1262.13	549.184	1115.29	2304.22	1294.81	3559.39	1333.77	6591.31	1106.39	1544.35	2327.11	2323.83	602.742	455.178	766.987	1789.45	1598.22	792.737	651.207	542.27	993.988	760.418	544.594	341.091	495.906	337.711
