# Supplementary material for: Ras drives malignancy through stem cell crosstalk with the microenvironment
Source: Nature. 2022 Nov 30;612(7940):555–63. doi: 10.1038/s41586-022-05475-6 (PMC9750880; doi:10.1038/s41586-022-05475-6)
Supplement: Supplementary file 11 — Source Data Fig. 5 [file 41586_2022_5475_MOESM11_ESM.xlsx]

## Sheet: Fig. 5b-top
Category	Term	Count	%	PValue	Genes
KEGG_PATHWAY	mmu05222:Small cell lung cancer	13	3.07329	3.5919e-07	APAF1, LAMB3, ITGA3, ITGA2, LAMA3, LAMB1, LAMC2, TRAF4, CCND1, COL4A2, COL4A1, BCL2, BCL2L1
KEGG_PATHWAY	mmu05200:Pathways in cancer	25	5.91017	9.05355e-06	MMP1B, MMP1A, LAMA3, TGFA, LAMC2, ADCY7, ADCY6, CCND1, PDGFRA, LAMB3, FZD5, DAPK1, ITGA3, ITGA2, WNT7A, LAMB1, PRKCA, WNT9A, TRAF4, COL4A2, COL4A1, BCL2, GNB4, MET, BCL2L1
KEGG_PATHWAY	mmu04151:PI3K-Akt signaling pathway	23	5.43735	1.36297e-05	PDGFRA, NGFR, CSF3, LAMB3, CSF1, IRS1, ITGA3, ITGA2, LAMA3, LAMB1, LAMC2, PRKCA, CCND2, CCND1, COL4A2, COL4A1, CREB3L2, GNB4, BCL2, ITGB7, PKN1, MET, BCL2L1
KEGG_PATHWAY	mmu04510:Focal adhesion	17	4.01891	1.7755e-05	PDGFRA, LAMB3, SRC, ITGA3, ITGA2, LAMA3, LAMB1, LAMC2, PRKCA, PARVB, CCND2, CCND1, COL4A2, COL4A1, BCL2, ITGB7, MET
KEGG_PATHWAY	mmu04512:ECM-receptor interaction	10	2.36407	0.00016236	COL4A2, LAMB3, ITGA3, COL4A1, ITGA2, LAMA3, ITGB7, LAMB1, LAMC2, HSPG2
KEGG_PATHWAY	mmu05205:Proteoglycans in cancer	13	3.07329	0.00224075	FZD5, SRC, ITGA2, PLAUR, WNT7A, PRKCA, ANK3, WNT9A, HSPG2, CCND1, PLAU, CTSL, MET
KEGG_PATHWAY	mmu04540:Gap junction	8	1.89125	0.00332087	PDGFRA, TUBB2B, TUBB2A, TUBA1A, SRC, PRKCA, ADCY7, ADCY6
KEGG_PATHWAY	mmu04015:Rap1 signaling pathway	13	3.07329	0.00344923	PDGFRA, NGFR, DOCK4, CSF1, SRC, PRKCA, ADCY7, RAP1GAP, ADCY6, APBB1IP, CNR1, MET, RAPGEF3
KEGG_PATHWAY	mmu05146:Amoebiasis	9	2.12766	0.00508165	COL4A2, LAMB3, ARG1, COL4A1, LAMA3, SERPINB9, LAMB1, PRKCA, LAMC2
KEGG_PATHWAY	mmu05323:Rheumatoid arthritis	7	1.65485	0.010705	MMP1B, MMP1A, IL1A, CSF1, IL23A, CTSL, CD80

## Sheet: Fig. 5b-bottom
Category	Term	Count	%	PValue	Genes
KEGG_PATHWAY	mmu04151:PI3K-Akt signaling pathway	54	3.12319	9.52967e-09	ITGB1, ITGB5, CSF1, IRS1, PIK3CD, GHR, FGF5, FGF7, IBSP, TNR, PDGFRB, PDGFRA, SYK, ITGA1, F2R, NGF, PRLR, PGF, PIK3CA, COL4A4, COL4A3, ITGA8, ITGA7, COL4A5, COL6A3, TLR4, SGK2, TLR2, CSF1R, COL11A2, LPAR1, PIK3R1, HSP90B1, GNG3, GNG2, GNG4, PDGFC, ANGPT4, FN1, OSM, VEGFC, IGF1, GNG11, COL1A1, FGF17, COL3A1, COL5A1, PPP2R2C, ITGA10, FGF18, GNB4, GNB5, FGF13, FGF11
KEGG_PATHWAY	mmu05200:Pathways in cancer	56	3.23887	8.89213e-08	RET, ITGB1, WNT2B, SPI1, FLT3, PIK3CD, FGF5, FGF7, MECOM, APPL1, PDGFRB, PDGFRA, PRKCB, NCOA4, F2R, MITF, AXIN2, PGF, TGFBR2, PIK3CA, COL4A4, COL4A3, RARB, COL4A5, BIRC2, CSF1R, EPAS1, LEF1, LPAR1, PIK3R1, PTGS2, FOXO1, GNAI1, HSP90B1, RASGRP3, GNG3, WNT11, GNG2, GNG4, WNT10B, TGFB3, FZD9, FN1, WNT7A, VEGFC, IGF1, GNG11, FGF17, BMP4, FGF18, GNB4, FAS, GNB5, FGF13, FGF11, F2RL3
KEGG_PATHWAY	mmu04510:Focal adhesion	35	2.02429	6.89115e-07	ITGB1, SHC4, ITGB5, COL11A2, RASGRF1, PIK3CD, PIK3R1, MYLK, IBSP, PDGFC, TNR, FLNC, PAK3, PDGFRB, PDGFRA, PRKCB, ITGA1, FN1, VEGFC, IGF1, PARVB, PGF, COL1A1, COL3A1, PIK3CA, COL5A1, COL4A4, ITGA10, COL4A3, ITGA8, ITGA7, COL4A5, COL6A3, MYL9, BIRC2
KEGG_PATHWAY	mmu05146:Amoebiasis	23	1.33025	7.27279e-06	ITGAM, TGFB3, PRKCB, COL11A2, ITGB2, FN1, PIK3CD, SERPINB9, PIK3R1, COL1A1, SERPINB3B, COL3A1, MUC2, PIK3CA, COL5A1, SERPINB6B, IL1B, COL4A4, COL4A3, COL4A5, SERPINB9B, TLR4, TLR2
KEGG_PATHWAY	mmu04015:Rap1 signaling pathway	33	1.90862	1.14443e-05	ITGB1, CSF1R, DOCK4, ITGAM, CSF1, ITGB2, LPAR1, PIK3CD, PIK3R1, GNAI1, RASGRP3, FGF5, FGF7, PDGFC, PDGFRB, ANGPT4, PDGFRA, PRKCB, MAGI3, MAGI2, F2R, VEGFC, IGF1, NGF, PGF, FGF17, APBB1IP, PIK3CA, FGF18, FGF13, FGF11, PFN2, F2RL3
KEGG_PATHWAY	mmu05150:Staphylococcus aureus infection	14	0.809717	1.56585e-05	C1QB, CFD, C1QA, H2-EB1, C1RA, ITGAM, CFH, ITGB2, H2-AA, FCGR3, C1S1, C3AR1, C1QC, H2-AB1
KEGG_PATHWAY	mmu04014:Ras signaling pathway	33	1.90862	4.59096e-05	SHC4, CSF1R, CSF1, RASGRF1, PIK3CD, PIK3R1, PLD1, RASGRP3, FGF5, FGF7, GNG3, GNG2, GNG4, PDGFC, PAK3, PDGFRB, ANGPT4, PDGFRA, PRKCB, VEGFC, IGF1, GAB2, NGF, GNG11, PGF, FGF17, PIK3CA, FGF18, GNB4, GNB5, RGL1, FGF13, FGF11
KEGG_PATHWAY	mmu04512:ECM-receptor interaction	18	1.04106	5.55099e-05	ITGB1, ITGB5, ITGA1, COL11A2, FN1, NPNT, COL1A1, COL3A1, IBSP, COL5A1, ITGA10, COL4A4, COL4A3, ITGA8, COL6A3, TNR, ITGA7, COL4A5
KEGG_PATHWAY	mmu04060:Cytokine-cytokine receptor interaction	34	1.96645	5.74554e-05	CX3CR1, CNTFR, CSF1R, CCL12, EDA, AMHR2, CSF1, IL20RA, TNFRSF11B, CXCR6, GHR, CCL9, CCL8, IL18RAP, CXCR3, IL21R, IL12RB1, CCR2, CCR1, IL15RA, IL15, TGFB3, IL10RA, TNFRSF9, OSM, INHBA, TNFRSF1B, PRLR, TGFBR2, IL1B, FAS, TNFRSF21, IL18R1, PF4
KEGG_PATHWAY	mmu04010:MAPK signaling pathway	33	1.90862	0.000261643	RASGRF1, STK3, RASGRP3, FGF5, FGF7, CACNG8, MECOM, FLNC, PDGFRB, PDGFRA, MEF2C, DUSP3, HSPA1L, GADD45A, BDNF, TGFB3, PRKCB, NGF, DUSP8, MAPK8IP2, GADD45G, TGFBR2, FGF17, CACNB2, CACNB3, CACNB4, IL1B, FGF18, FAS, PTPN7, FGF13, PTPN5, FGF11

## Sheet: Fig. 5d
days	Leprnull PDV + Vehicle								Leprctrl PDV + Vehicle								Leprnull PDV + BKM120								Leprctrl PDV + BKM120
0	0	0	0	0	0	0	0	0	0	0	0	0	0	0	0	0	0	0	0	0	0	0	0	0	0	0	0	0	0	0	0	0
14	45.1555	35.0423	6.92424	0	16.0383	33.3712	8.29671	3.585	154.476	115.152	146.742	95.8642	214.064	84.726	138.065	54.9159	14.0661	3.8766	29.9146	3.86793	79.4119	4.22588	0	0	148.209	114.79	162.218	104.052	233.882	132.448	223.199	96.0607
17	115.507	37.1637	16.2066	0	34.7703	11.6674	21.9183	12.929	155.26	148.149	250.318	105.516	161.87	83.3282	210.134	84.8474	28.1015	9.74659	17.6304	4.07243	45.4898	6.88648	0	0.28451	117.33	94.9957	185.813	150.166	143.406	138.3	186.557	85.2681
20	99.8737	27.7112	15.6886	6.80924	34.6869	11.1966	17.0921	11.6817	377.043	196.778	312.794	190.754	164.553	95.1475	316.014	121.211	40.9642	8.82023	18.4986	4.2747	54.9716	9.72025	0	1.07099	122.468	108.195	215.463	74.1774	114.389	91.8905	198.686	101.131
23	110.242	52.2303	40.2325	42.0577	55.6714	20.6375	30.9108	4.70592	345.994	277.152	453.343	262.362	541.675	350.666	574.503	305.718	48.7769	14.8808	36.7832	2.14067	67.025	19.8637	0	3.09981	126.504	110.151	210.953	152.709	151.18	158.752	240.97	127.704
26	136.809	93.6136	32.5336	8.26694	82.7397	41.8344	41.4711	40.7975	666.137	365.055	650.633	313.28	768.564	206.93	564.035	312.348	59.7011	12.0426	29.2399	6.43127	97.7527	19.7674	0	4.53332	181.572	135.423	229.288	187.081	205.19	158.21	199.345	146.845
28	186.404	135.593	27.4253	12.6493	108.826	61.7055	39.6986	36.368	470.466	406.048	750.433	340.287	709.909	209.505	787.38	253.187	29.1173	11.2846	24.7002	10.994	104.383	12.3269	0	7.66127	106.605	75.6197	195.366	160.133	157.06	116.561	168.839	117.574

## Sheet: Fig. 5h
week	Leprnull PDV + Vehicle						Leprctrl PDV + Vehicle						Leprnull PDV + Rapamycin						Leprctrl PDV + Rapamycin
0	0	0	0	0	0	0	0	0	0	0	0	0	0	0	0	0	0	0	0	0	0	0	0	0
2	59.6068	157.499	28.8378	12.9867	124.395	47.8716	322.194	198.897	94.7827	79.1399	269.784	291.653	103.244	64.0141	44.7953	37.3442	51.7022	60.7674	192.6	161.836	224.742	209.75	120.543	173.722
3	201.468	59.0105	152.1	75.2894	109.947	93.2101	303.967	201.568	446.894	327.428	342.876	310.147	132.232	154.86	46.2539	29.144	130.452	116.179	487.625	438.329	309.969	201.362	614.823	454.985
4	164.066	137.494	227.556	159.547	251.375	95.0105	436.165	394.881	619.232	444.075	405.95	280.869	123.391	218.052	52.0781	20.5363	316.712	207.081	403.481	415.911	272.559	184.4	498.275	406.258
5	265.952	253.245	319.103	191.51	227.179	267.492	593.292	479.725	686.731	632.007	414.156	391.649	85.8682	118.104	30.8166	16.5282	182.504	180.274	444.471	228.064	139.802	103.132	314.488	281.762
6	356.164	337.976	409.852	321.417	431.533	377.965	795.874	692.81	1180.06	801.609	834.854	507.085	185.016	212.23	67.1387	31.1048	154.328	174.865	234.147	213.763	198.745	62.3629	411.467	230.273
