# Supplementary material for: Ras drives malignancy through stem cell crosstalk with the microenvironment
Source: Nature. 2022 Nov 30;612(7940):555–63. doi: 10.1038/s41586-022-05475-6 (PMC9750880; doi:10.1038/s41586-022-05475-6)
Supplement: Supplementary file 12 — Source Data Extended Data Fig. 1 [file 41586_2022_5475_MOESM12_ESM.xlsx]

## Sheet: ED Fig. 1a
Papilloma	SCC
24	61
13	36
28	133
11	115
17	123
30	107
8	253
	121
	121
	72
