# Supplementary material for: Ras drives malignancy through stem cell crosstalk with the microenvironment
Source: Nature. 2022 Nov 30;612(7940):555–63. doi: 10.1038/s41586-022-05475-6 (PMC9750880; doi:10.1038/s41586-022-05475-6)
Supplement: Supplementary file 13 — Source Data Extended Data Fig. 2 [file 41586_2022_5475_MOESM13_ESM.xlsx]

## Sheet: ED Fig. 2c
Papilloma	SCC
0	17.4603
0	38.0282
0	58.9928
