# Supplementary material for: Ras drives malignancy through stem cell crosstalk with the microenvironment
Source: Nature. 2022 Nov 30;612(7940):555–63. doi: 10.1038/s41586-022-05475-6 (PMC9750880; doi:10.1038/s41586-022-05475-6)
Supplement: Supplementary file 14 — Source Data Extended Data Fig. 3 [file 41586_2022_5475_MOESM14_ESM.xlsx]

## Sheet: ED Fig. 3b
um	Papilloma									SCC
0-25	15	28	28	27	33	17	21	30	26	111	49	69	41	37	59	29	60	35
25-50	13	11	0	3	4	21	14	6	18	25	16	31	6	11	22	19	12	9
50-75	7	2	0	0	3	13	10	9	18	9	5	11	1	2	11	9	3	4
75-100	3	0	0	0	0	2	0	2	9	2	0	2	3	4	3	3	0	7
