# Supplementary material for: Ras drives malignancy through stem cell crosstalk with the microenvironment
Source: Nature. 2022 Nov 30;612(7940):555–63. doi: 10.1038/s41586-022-05475-6 (PMC9750880; doi:10.1038/s41586-022-05475-6)
Supplement: Supplementary file 15 — Source Data Extended Data Fig. 5 [file 41586_2022_5475_MOESM15_ESM.xlsx]

## Sheet: ED Fig. 5d
Location			ID	IFE	HFSC	Papi_Neg	Papi_Pos	SCC_Neg	SCC_Pos
chr4	101715271	101716113	Lepr Peak	2.6e-07	4.1e-07	2.1e-06	4.3e-06	7.3e-06	1.4e-05

## Sheet: ED Fig. 5f-top
Papilloma	SCC
0.15	31.3
0.13	9.31
0.012	8.51
0.0082

## Sheet: ED Fig. 5f-bottom
Papilloma	SCC
5.47445	74.8804
11.4035	57.9701
2.17391	70.9167
1.22718
