# Supplementary material for: Ras drives malignancy through stem cell crosstalk with the microenvironment
Source: Nature. 2022 Nov 30;612(7940):555–63. doi: 10.1038/s41586-022-05475-6 (PMC9750880; doi:10.1038/s41586-022-05475-6)
Supplement: Supplementary file 16 — Source Data Extended Data Fig. 6 [file 41586_2022_5475_MOESM16_ESM.xlsx]

## Sheet: ED Fig. 6a
Vehicle	TGFβ
19.6	36.3
18.3	40.2
27.5	36.9

## Sheet: ED Fig. 6c
LeptinR-Control	LeptinR-KO
742	197
993	0
320	112
665	314
1057	8
