# Supplementary material for: Ras drives malignancy through stem cell crosstalk with the microenvironment
Source: Nature. 2022 Nov 30;612(7940):555–63. doi: 10.1038/s41586-022-05475-6 (PMC9750880; doi:10.1038/s41586-022-05475-6)
Supplement: Supplementary file 17 — Source Data Extended Data Fig. 7 [file 41586_2022_5475_MOESM17_ESM.xlsx]

## Sheet: ED Fig. 7a-left
PBS	Leptin
0	698.133
0	513.15
0	433.682
0	1178.1

## Sheet: ED Fig. 7a-right
PBS	Leptin
0	1972.57
0	2970
0	561
0	1116.66

## Sheet: ED Fig. 7b-left
days	Vehicle								rmVEGFA
0	0	0	0	0	0	0	0	0	0	0	0	0	0	0	0	0
21	42.4	45	52.4	14.3	68.6	82.4	30.3	18.3	20.6	63	105.9	86	114.7	107	70.8	81.6
28	89.2	117.5	199	46.8	101.4	158	103.6	38.7	83.9	207.2	256.5	201.2	239.9	297.5	322.5	274.4
35	208	442.2	285.9	155	302.5	236.8	188.6	92.1	261.5	405.5	671.1	275.2	366.4	469	403.4	435.2
42	269.9	305.5	284.5	214	406.6	393	365.2	268.4	398	520.2	449.8	408	572.3	724.1	527.1	840.9
49	338.4	338.3	429.2	239.3	516	264.7	313.1	263.7	374.3	610.7	765.8	631.6	1244.8	956.5	1134.5	978.2

## Sheet: ED Fig. 7b-right
Vehicle	rmVEGFA
1.03	1.23
1.96	2.34
0.75	1.72
2.08	2.76

## Sheet: ED Fig. 7c
PBS	Leptin 0.5mg/ml	Leptin 2mg/ml
0.019706	0.125972	0.106137
0.053201	0.087053	0.091093
0.040029	0.063778	0.132036
0.041259	0.058901	0.116994
0.084752	0.054513

## Sheet: ED Fig. 7d
Lepr Repneg Region	Lepr Reppos Region
36.7824	150.155
47.4093	96.9924
50.3696	67.9716
91.3995	161.285
92.4903	213.013
102.122	138.333
76.7579	107.435
59.4192	106.427
