# Supplementary material for: Ras drives malignancy through stem cell crosstalk with the microenvironment
Source: Nature. 2022 Nov 30;612(7940):555–63. doi: 10.1038/s41586-022-05475-6 (PMC9750880; doi:10.1038/s41586-022-05475-6)
Supplement: Supplementary file 18 — Source Data Extended Data Fig. 8 [file 41586_2022_5475_MOESM18_ESM.xlsx]

## Sheet: ED Fig. 8b
Papilloma	SCC
49	52
70.1	62.9
61.9	59.2

## Sheet: ED Fig. 8c-left
Papilloma	SCC
5	738
217	238.111
1171	1240

## Sheet: ED Fig. 8c-right
LeptinR-Ctl	LeptinR-KO
173	89
270	128
215	114
251	119
502	120

## Sheet: ED Fig. 8e
Papilloma	SCC
32.2	39.1
23.8	45
16.6	53

## Sheet: ED Fig. 8f
Leprctrl PDV	Leprnull PDV
4986	3016
4964	2928
4898	2795
4868	2706
